# Supplementary material for: Spatial Metabolomics Reveals the Effects of Dietary Capsaicin Intervention on Interscapular Adipose Tissue Metabolome in Mice
Source: Foods. 2024 Dec 6;13(23):3943. doi: 10.3390/foods13233943 (PMC11641047; doi:10.3390/foods13233943)
Supplement: Supplementary file 1 [file foods-13-03943-s001.zip]

Archive with 6 entries (6 files):
- Supplementary Table S1.pdf
- Supplementary Table S2 (Con_W vs Con_B_inner).xlsx
- Supplementary Table S3 (Cap_W vs Cap_B_inner).xlsx
- Supplementary Table S4 (Con_B_inner vs Cap_B_inner).xlsx
- Supplementary Table S5 (Con_B_adj vs Cap_B_adj).xlsx
- Supplementary Table S6 (Con_W vs Cap_W).xlsx
