# Supplementary material for: Spatial Metabolomics Reveals the Effects of Dietary Capsaicin Intervention on Interscapular Adipose Tissue Metabolome in Mice
Source: Foods. 2024 Dec 6;13(23):3943. doi: 10.3390/foods13233943 (PMC11641047; doi:10.3390/foods13233943)
Supplement: Supplementary file 1 [file foods-13-03943-s001.zip › Supplementary Table S2 (Con_W vs Con_B_inner).xlsx]

## Sheet: C-W_C-B-all
mz	ID	ID-num	Compound ID	Metabolites	Super Class	Class	Sub Class	KEGG	Formula	Adduct	moc	spec	spat	msm	level	ppm	Ion mode	VIP	P-value	adj.P-value	log2(FC)	FC	average(C-W)	average(C-B)
156.10174	299	299-1	HMDB0030353	Arecoline	Alkaloids and derivatives	Unclassified	Unclassified	C10129	C8H13NO2	+H	0.994139194139	0.111579325966	0.977104108049	0.10838564565587	**	1.02905	pos	1.26398	0	0	3.16074	8.94291	4900.57	547.984
134.10446	208	208-1	HMDB0251604	Doxyl	Organoheterocyclic compounds	Azolidines	Oxazolidines		C5H10NO2	+NH4					*	3.81568	pos	1.01321	0	0	6.74819	107.5	2839.31	26.4122
134.10446	208	208-2	HMDB0304421	N,N-dimethyl-beta-alanine	Organic acids and derivatives	Carboxylic acids and derivatives	Carboxylic acid derivatives		C5H10NO2	+NH4					*	3.81568	pos	1.01321	0	0	6.74819	107.5	2839.31	26.4122
163.12275	337	337-2	HMDB0004350	Anabasine	Alkaloids and derivatives	Unclassified	Unclassified	C06180	C10H14N2	+H	0.997289758628167	0.550335533435333	0.978183629762667	0.536870207587398	**	1.37024	pos	2.60598	0	0	2.51196	5.70394	22422.4	3931.04
94.06540	56	56-1	HMDB0248980	Cyclohexa-1,2,4,5-tetraene	Allenes	Cyclic allenes	Unclassified		C6H4	+NH4	0.99063283208	0.12677478214	0.983352332107	0.123496526447168	**	2.90471	pos	1.37746	0	0	2.26625	4.81072	6512.71	1353.79
111.11689	119	119-1	HMDB0040966	1,3-Octadiene	Hydrocarbons	Unsaturated hydrocarbons	Olefins		C8H14	+H					*	0.540001	pos	1.15571	0	0	5.56443	47.3216	3732.46	78.8744
111.11689	119	119-2	HMDB0061899	2-(Methylenebutyl)-cyclopropane	Hydrocarbons	Saturated hydrocarbons	Unclassified		C8H14	+H					*	0.540001	pos	1.15571	0	0	5.56443	47.3216	3732.46	78.8744
111.11689	119	119-3	HMDB0061900	2,4-Octadiene	Hydrocarbons	Unsaturated hydrocarbons	Olefins		C8H14	+H					*	0.540001	pos	1.15571	0	0	5.56443	47.3216	3732.46	78.8744
111.11689	119	119-4	HMDB0061901	Dimethylhexa-1,4-diene	Hydrocarbons	Unsaturated hydrocarbons	Branched unsaturated hydrocarbons		C8H14	+H					*	0.540001	pos	1.15571	0	0	5.56443	47.3216	3732.46	78.8744
111.11689	119	119-5	HMDB0061902	2,5-Dimethyl-2,4-hexadiene	Hydrocarbons	Unsaturated hydrocarbons	Branched unsaturated hydrocarbons		C8H14	+H					*	0.540001	pos	1.15571	0	0	5.56443	47.3216	3732.46	78.8744
105.06986	94	94-1	HMDB0034240	Styrene	Benzenoids	Benzene and substituted derivatives	Styrenes	C19506	C8H8	+H	0.994903086863	0.191254069096	0.979147926834	0.186311546589685	**	0.144172	pos	1.44286	0	0	5.93303	61.097	5790.65	94.778
193.15835	492	492-1	HMDB0031733	4-(4-Methyl-3-pentenyl)-3-cyclohexene-1-carboxaldehyde	Lipids and lipid-like molecules	Prenol lipids	Monoterpenoids		C13H20O	+H					*	1.78071	pos	1.32341	0	0	5.26321	38.4047	4921.34	128.144
193.15835	492	492-2	HMDB0033545	(2E,4Z,7Z)-2,4,7-Tridecatrienal	Lipids and lipid-like molecules	Fatty Acyls	Fatty aldehydes		C13H20O	+H					*	1.78071	pos	1.32341	0	0	5.26321	38.4047	4921.34	128.144
193.15835	492	492-3	HMDB0034671	(E)-5,8-Megastigmadien-4-one	Organic oxygen compounds	Organooxygen compounds	Carbonyl compounds		C13H20O	+H					*	1.78071	pos	1.32341	0	0	5.26321	38.4047	4921.34	128.144
193.15835	492	492-4	HMDB0036022	Isospirene	Organoheterocyclic compounds	Dihydrofurans	Unclassified		C13H20O	+H					*	1.78071	pos	1.32341	0	0	5.26321	38.4047	4921.34	128.144
193.15835	492	492-5	HMDB0036684	2,4,5,7alpha-Tetrahydro-1,4,4,7a-tetramethyl-1H-inden-2-ol	Organic oxygen compounds	Organooxygen compounds	Alcohols and polyols		C13H20O	+H					*	1.78071	pos	1.32341	0	0	5.26321	38.4047	4921.34	128.144
625.23546	2561	2561-1	HMDB0253735	N-[1-[4-[(2,4-Dimethoxyphenyl)methyl]-5-(2-phenylethyl)-1,2,4-triazol-3-yl]-2-(1H-indol-3-yl)ethyl]pyridine-2-carboxamide	Benzenoids	Benzene and substituted derivatives	Methoxybenzenes		C35H34N6O3	+K	0.974370529687667	0.279252436459	0.935212157914	0.254466874221917	**	4.90549	pos	1.18038	0	0	5.82358	56.6335	3879.41	68.5003
249.12483	754	754-1	HMDB0249257	Bis(ethylphenyl)ether	Benzenoids	Benzene and substituted derivatives	Unclassified		C16H18O	+Na	0.994901675164	0.173689942014	0.93894645016	0.16225409134973	**	0.622164	pos	1.05066	0	0	4.33865	20.2332	3177.84	157.061
93.07023	54	54-1	HMDB0034168	Toluene	Benzenoids	Benzene and substituted derivatives	Toluenes	C01455	C7H8	+H	0.987385133982	0.2287480252315	0.9819679025095	0.221789626733355	**	3.77664	pos	1.89684	0	0	4.07711	16.8785	10433.8	618.172
126.02185	173	173-1	HMDB0259830	VINYLSULFONIC ACID	Organic acids and derivatives	Organic sulfonic acids and derivatives	Organosulfonic acids and derivatives		C2H4O3S	+NH4					*	0.688311	pos	1.28076	0	0	4.03877	16.4357	4768.78	290.147
95.06066	60	60-1	HMDB0033112	Methylpyrazine	Organoheterocyclic compounds	Diazines	Pyrazines		C5H6N2	+H					*	3.02743	pos	1.29192	0	0	3.93989	15.3471	4912.23	320.076
107.08577	104	104-1	HMDB0059810	m-Xylene	Benzenoids	Benzene and substituted derivatives	Xylenes	C07208	C8H10	+H	0.9901716166525	0.2727633723035	0.9806673845765	0.264861147258794	**	2.30551	pos	1.95968	0	0	3.89098	14.8355	11216.3	756.048
107.08577	104	104-2	HMDB0059851	o-Xylene	Benzenoids	Benzene and substituted derivatives	Xylenes	C07212	C8H10	+H	0.9901716166525	0.2727633723035	0.9806673845765	0.264861147258794	**	2.30551	pos	1.95968	0	0	3.89098	14.8355	11216.3	756.048
107.08577	104	104-3	HMDB0059905	Ethylbenzene	Benzenoids	Benzene and substituted derivatives	Unclassified	C07111	C8H10	+H	0.9901716166525	0.2727633723035	0.9806673845765	0.264861147258794	**	2.30551	pos	1.95968	0	0	3.89098	14.8355	11216.3	756.048
107.08577	104	104-4	HMDB0059924	p-Xylene	Benzenoids	Benzene and substituted derivatives	Xylenes	C06756	C8H10	+H	0.9901716166525	0.2727633723035	0.9806673845765	0.264861147258794	**	2.30551	pos	1.95968	0	0	3.89098	14.8355	11216.3	756.048
133.10122	207	207-1	HMDB0029641	p-Mentha-1,3,5,8-tetraene	Benzenoids	Benzene and substituted derivatives	Phenylpropenes		C10H12	+H	0.990980754635667	0.350901840784333	0.969281917382167	0.337055157979557	**	0.35029	pos	3.20012	0	0	3.75987	13.5467	30179.9	2227.84
193.06231	486	486-1	HMDB0032412	Methyl beta-naphthyl ketone	Benzenoids	Naphthalenes	Unclassified		C12H10O	+Na	0.996048321048	0.186569691905	0.95561203276	0.177583704637338	**	0.394565	pos	1.27607	0	0	3.74873	13.4425	4782.86	355.802
193.06231	486	486-2	HMDB0032582	2-Biphenylol	Benzenoids	Benzene and substituted derivatives	Biphenyls and derivatives	C02499	C12H10O	+Na	0.996048321048	0.186569691905	0.95561203276	0.177583704637338	**	0.394565	pos	1.27607	0	0	3.74873	13.4425	4782.86	355.802
111.04424	114	114-1	HMDB0000957	Pyrocatechol	Benzenoids	Phenols	Benzenediols	C15571	C6H6O2	+H	0.9890709400608	0.1404616220426	0.9831231652044	0.136581868822508	**	1.65185	pos	1.56374	0	0	2.82802	7.101	7738.29	1089.75
111.04424	114	114-2	HMDB0002434	Hydroquinone	Benzenoids	Phenols	Benzenediols	C00530	C6H6O2	+H	0.9890709400608	0.1404616220426	0.9831231652044	0.136581868822508	**	1.65185	pos	1.56374	0	0	2.82802	7.101	7738.29	1089.75
111.04424	114	114-4	HMDB0032037	1,3-Benzenediol	Benzenoids	Phenols	Benzenediols	C01751	C6H6O2	+H	0.9890709400608	0.1404616220426	0.9831231652044	0.136581868822508	**	1.65185	pos	1.56374	0	0	2.82802	7.101	7738.29	1089.75
153.09068	285	285-1	HMDB0032599	3-(4-Hydroxyphenyl)-1-propanol	Benzenoids	Phenols	1-hydroxy-2-unsubstituted benzenoids		C9H12O2	+H	0.988789645526	0.123433177588	0.974017736516333	0.118878326999665	**	2.11655	pos	1.25039	0	0	2.82167	7.06982	4970.53	703.063
211.16904	582	582-1	HMDB0030425	Linalyl propionate	Lipids and lipid-like molecules	Prenol lipids	Monoterpenoids		C13H22O2	+H					*	1.02859	pos	1.32238	0	0	3.71548	13.1362	5172.35	393.748
211.16904	582	582-2	HMDB0031014	Methyl (2E,6Z)-dodecadienoate	Lipids and lipid-like molecules	Fatty Acyls	Fatty acid esters		C13H22O2	+H					*	1.02859	pos	1.32238	0	0	3.71548	13.1362	5172.35	393.748
211.16904	582	582-3	HMDB0032052	alpha-Terpineol propanoate	Lipids and lipid-like molecules	Prenol lipids	Monoterpenoids		C13H22O2	+H					*	1.02859	pos	1.32238	0	0	3.71548	13.1362	5172.35	393.748
211.16904	582	582-4	HMDB0032098	Cepanone	Organoheterocyclic compounds	Dihydrofurans	Furanones		C13H22O2	+H					*	1.02859	pos	1.32238	0	0	3.71548	13.1362	5172.35	393.748
211.16904	582	582-5	HMDB0037286	Citral propylene glycol acetal	Organoheterocyclic compounds	Dioxolanes	1,3-dioxolanes		C13H22O2	+H					*	1.02859	pos	1.32238	0	0	3.71548	13.1362	5172.35	393.748
211.16904	582	582-6	HMDB0037307	Propyl 2,4-decadienoate	Lipids and lipid-like molecules	Fatty Acyls	Fatty acid esters		C13H22O2	+H					*	1.02859	pos	1.32238	0	0	3.71548	13.1362	5172.35	393.748
211.16904	582	582-7	HMDB0038249	Isobornyl propionate	Lipids and lipid-like molecules	Prenol lipids	Monoterpenoids		C13H22O2	+H					*	1.02859	pos	1.32238	0	0	3.71548	13.1362	5172.35	393.748
211.16904	582	582-8	HMDB0038258	Neryl propionate	Lipids and lipid-like molecules	Fatty Acyls	Fatty alcohol esters		C13H22O2	+H					*	1.02859	pos	1.32238	0	0	3.71548	13.1362	5172.35	393.748
211.16904	582	582-9	HMDB0038291	2-Propenyl cyclohexanebutanoate	Lipids and lipid-like molecules	Fatty Acyls	Fatty acid esters		C13H22O2	+H					*	1.02859	pos	1.32238	0	0	3.71548	13.1362	5172.35	393.748
211.16904	582	582-10	HMDB0041554	Artemisyl propionate	Organic acids and derivatives	Carboxylic acids and derivatives	Carboxylic acid derivatives		C13H22O2	+H					*	1.02859	pos	1.32238	0	0	3.71548	13.1362	5172.35	393.748
143.10663	243	243-1	HMDB0000392	2-Octenoic acid	Lipids and lipid-like molecules	Fatty Acyls	Fatty acids and conjugates		C8H14O2	+H					*	0.195159	pos	1.36017	0	0	3.70179	13.0121	5463.5	419.877
143.10663	243	243-2	HMDB0001568	trans-2-Octenoic acid	Lipids and lipid-like molecules	Fatty Acyls	Fatty acids and conjugates		C8H14O2	+H					*	0.195159	pos	1.36017	0	0	3.70179	13.0121	5463.5	419.877
143.10663	243	243-3	HMDB0013897	4-ene-Valproic acid	Lipids and lipid-like molecules	Fatty Acyls	Fatty acids and conjugates	C16648	C8H14O2	+H					*	0.195159	pos	1.36017	0	0	3.70179	13.0121	5463.5	419.877
143.10663	243	243-4	HMDB0013903	(3Z)-2-Propylpent-3-enoic acid	Lipids and lipid-like molecules	Fatty Acyls	Fatty acids and conjugates	C16654	C8H14O2	+H					*	0.195159	pos	1.36017	0	0	3.70179	13.0121	5463.5	419.877
143.10663	243	243-5	HMDB0013904	(3E)-2-Propylpent-3-enoic acid	Lipids and lipid-like molecules	Fatty Acyls	Fatty acids and conjugates		C8H14O2	+H					*	0.195159	pos	1.36017	0	0	3.70179	13.0121	5463.5	419.877
143.10663	243	243-6	HMDB0031403	Cyclohexaneacetic acid	Organic acids and derivatives	Carboxylic acids and derivatives	Carboxylic acids		C8H14O2	+H					*	0.195159	pos	1.36017	0	0	3.70179	13.0121	5463.5	419.877
143.10663	243	243-7	HMDB0032207	cis-5-Octenoic acid	Lipids and lipid-like molecules	Fatty Acyls	Fatty acids and conjugates		C8H14O2	+H					*	0.195159	pos	1.36017	0	0	3.70179	13.0121	5463.5	419.877
143.10663	243	243-8	HMDB0039793	(E)-4-Octenoic acid	Lipids and lipid-like molecules	Fatty Acyls	Fatty acids and conjugates		C8H14O2	+H					*	0.195159	pos	1.36017	0	0	3.70179	13.0121	5463.5	419.877
74.06037	6	6-1	HMDB0062210	3-amino-propanal	Organic oxygen compounds	Organooxygen compounds	Carbonyl compounds		C3H8NO	+					*	4.45864	pos	2.53866	0	0	3.68523	12.8637	18971.1	1474.78
429.23932	1050	1050-1	HMDB0015163	Irbesartan	Benzenoids	Benzene and substituted derivatives	Biphenyls and derivatives	C07469	C25H28N6O	+H	0.991785166704	0.2289984479458	0.9264737536374	0.210418183974312	**	0.975694	pos	1.15329	0	0	2.3788	5.20103	4474.16	860.245
173.05721	385	385-2	HMDB0002222	3-Methylphenylacetic acid	Benzenoids	Benzene and substituted derivatives	Toluenes		C9H10O2	+Na	0.996493832301	0.178907456613	0.9743964043475	0.173715563501021	**	0.532578	pos	1.55493	0	0	2.36309	5.14471	8131.55	1580.56
173.05721	385	385-3	HMDB0002237	3,4-Dimethylbenzoic acid	Benzenoids	Benzene and substituted derivatives	Benzoic acids and derivatives		C9H10O2	+Na	0.996493832301	0.178907456613	0.9743964043475	0.173715563501021	**	0.532578	pos	1.55493	0	0	2.36309	5.14471	8131.55	1580.56
183.07769	432	432-1	HMDB0031567	3-Methyl-4-phenyl-3-buten-2-one	Benzenoids	Benzene and substituted derivatives	Unclassified		C11H12O	+Na	0.975757575758	0.130827119058	0.959294566845	0.122459277974842	**	1.85368	pos	1.05087	0	0	2.16865	4.49602	3875.11	861.898
348.98911	977	977-1	HMDB0031781	O-Ethyl S,S-diphenyl phosphorodithioate	Benzenoids	Benzene and substituted derivatives	Unclassified	C14436	C14H15O2PS2	+K	0.9914652529914	0.3075656608756	0.8255075416088	0.251730819337577	**	2.43372	pos	1.0962	0	0	2.11812	4.34126	4239.17	976.484
115.09470	133	133-1	HMDB0032303	2-Heptanethiol	Organosulfur compounds	Thiols	Alkylthiols		C7H16S	+H-H2O					*	3.28577	pos	1.37307	0	0	3.5867	12.0145	5606.89	466.678
115.09470	133	133-2	HMDB0032304	Heptane-1-thiol	Organosulfur compounds	Thiols	Alkylthiols		C7H16S	+H-H2O					*	3.28577	pos	1.37307	0	0	3.5867	12.0145	5606.89	466.678
95.08585	61	61-1	HMDB0031532	1-Methyl-1,3-cyclohexadiene	Hydrocarbons	Unsaturated hydrocarbons	Branched unsaturated hydrocarbons		C7H10	+H					*	3.38726	pos	1.06035	0	0	3.58153	11.9715	3351.85	279.986
95.08585	61	61-2	HMDB0032395	2-Methyl-1,3-cyclohexadiene	Hydrocarbons	Unsaturated hydrocarbons	Branched unsaturated hydrocarbons		C7H10	+H					*	3.38726	pos	1.06035	0	0	3.58153	11.9715	3351.85	279.986
108.08092	106	106-3	HMDB0033871	Benzylamine	Benzenoids	Benzene and substituted derivatives	Phenylmethylamines	C15562	C7H9N	+H	0.9881304746815	0.12010054627	0.980219849762	0.116327600272036	**	1.37064	pos	1.14229	0	0	2.05065	4.14292	4702.49	1135.07
207.07794	553	553-1	HMDB0249075	Benzyl phenyl ether	Benzenoids	Phenol ethers	Unclassified		C13H12O	+Na	0.997887513979	0.602146274136833	0.963337486566667	0.578844688340909	**	0.452271	pos	2.76401	0	0	1.95784	3.88479	27867.3	7173.43
241.08307	719	719-1	HMDB0040358	(R)-Bitalin A	Benzenoids	Benzene and substituted derivatives	Acetophenones		C13H14O3	+Na	0.99625487636775	0.26159863615475	0.95115127992775	0.247888016402149	**	1.82885	pos	1.29027	0	0	1.7846	3.44522	6386.89	1853.84
89.06000	41	41-1	HMDB0000039	FA(4:0)	Lipids and lipid-like molecules	Fatty Acyls	Fatty acids and conjugates	C00246	C4H8O2	+H					*	3.2714	pos	1.06092	0	0	3.48408	11.1895	3376.21	301.73
89.06000	41	41-2	HMDB0001873	Isobutyric acid	Organic acids and derivatives	Carboxylic acids and derivatives	Carboxylic acids	C02632	C4H8O2	+H					*	3.2714	pos	1.06092	0	0	3.48408	11.1895	3376.21	301.73
144.08068	245	245-2	HMDB0041802	2-Aminonaphthalene	Benzenoids	Naphthalenes	Unclassified	C02227	C10H9N	+H	0.985668823978	0.1422901128195	0.9709004886645	0.136169694692498	**	0.641764	pos	1.14573	0	0	1.61652	3.06634	5338.47	1740.99
277.10457	848	848-1	HMDB0032796	Methyl 3-(2,3-dihydroxy-3-methylbutyl)-4-hydroxybenzoate	Benzenoids	Benzene and substituted derivatives	Benzoic acids and derivatives		C13H18O5	+Na	0.997440467916	0.526028388715	0.968831941478167	0.508328682827784	**	0.257049	pos	1.62481	0	0	1.52921	2.88628	11265	3902.96
279.15865	859	859-1	HMDB0013248	Monoethylhexyl phthalic acid	Benzenoids	Benzene and substituted derivatives	Benzoic acids and derivatives	C03343	C16H22O4	+H	0.997019494694333	0.980180587070167	0.996938221777833	0.974267002835896	**	1.57509	pos	9.35344	0	0	1.46635	2.76322	374480	135523
317.11409	932	932-3	HMDB0041305	1-Methoxy-4-[5-(4-methoxyphenoxy)-3-penten-1-ynyl]benzene	Benzenoids	Phenol ethers	Anisoles		C19H18O3	+Na	0.997801270973667	0.9446192337855	0.985674166065333	0.929039567991446	**	2.26697	pos	9.43066	0	0	1.40821	2.65407	386184	145506
255.06282	775	775-1	HMDB0255452	Naphthoxylactic acid	Benzenoids	Naphthalenes	Unclassified		C13H12O4	+Na	0.997724109720333	0.769691954845167	0.980354974225833	0.752854014983886	**	0.179561	pos	3.54317	0	0	1.4002	2.63939	54758.1	20746.5
187.07298	456	456-1	HMDB0032336	3-Hydroxy-4-phenylbutan-2-one	Benzenoids	Benzene and substituted derivatives	Unclassified		C10H12O2	+Na	0.996963381436	0.1705155541048	0.9632511988808	0.163750549409574	**	0.18341	pos	1.34291	0	0	1.38714	2.61561	7968.16	3046.39
187.07298	456	456-3	HMDB0032620	1-Phenylethyl acetate	Benzenoids	Benzene and substituted derivatives	Benzyloxycarbonyls		C10H12O2	+Na	0.996963381436	0.1705155541048	0.9632511988808	0.163750549409574	**	0.18341	pos	1.34291	0	0	1.38714	2.61561	7968.16	3046.39
187.07298	456	456-4	HMDB0033945	2-Phenylethyl acetate	Benzenoids	Benzene and substituted derivatives	Unclassified	C12303	C10H12O2	+Na	0.996963381436	0.1705155541048	0.9632511988808	0.163750549409574	**	0.18341	pos	1.34291	0	0	1.38714	2.61561	7968.16	3046.39
189.05218	464	464-1	HMDB0002072	4-Methoxyphenylacetic acid	Benzenoids	Phenol ethers	Anisoles		C9H10O3	+Na	0.997865442739	0.249686586915833	0.969126950046667	0.241461484547451	**	0.183947	pos	1.85886	0	0	1.3335	2.52013	15667.4	6216.91
189.05218	464	464-2	HMDB0005175	Homovanillin	Benzenoids	Phenols	Methoxyphenols	C05581	C9H10O3	+Na	0.997865442739	0.249686586915833	0.969126950046667	0.241461484547451	**	0.183947	pos	1.85886	0	0	1.3335	2.52013	15667.4	6216.91
117.09094	140	140-1	HMDB0244061	1,2-Cyclohexanediol	Organic oxygen compounds	Organooxygen compounds	Alcohols and polyols		C6H12O2	+H					*	0.51956	pos	1.01085	0	0	3.36458	10.3	3093.2	300.31
117.09094	140	140-2	HMDB0245333	2,2-Dimethylbutyric acid	Lipids and lipid-like molecules	Fatty Acyls	Fatty acids and conjugates		C6H12O2	+H					*	0.51956	pos	1.01085	0	0	3.36458	10.3	3093.2	300.31
117.09094	140	140-3	HMDB0249469	Butoxyacetaldehyde	Organic oxygen compounds	Organooxygen compounds	Ethers		C6H12O2	+H					*	0.51956	pos	1.01085	0	0	3.36458	10.3	3093.2	300.31
117.09094	140	140-4	HMDB0258840	Tert-butyl acetate	Organic acids and derivatives	Carboxylic acids and derivatives	Carboxylic acid derivatives		C6H12O2	+H					*	0.51956	pos	1.01085	0	0	3.36458	10.3	3093.2	300.31
117.09094	140	140-5	HMDB0000535	FA(6:0)	Lipids and lipid-like molecules	Fatty Acyls	Fatty acids and conjugates	C01585	C6H12O2	+H					*	0.51956	pos	1.01085	0	0	3.36458	10.3	3093.2	300.31
117.09094	140	140-6	HMDB0000689	Isocaproic acid	Lipids and lipid-like molecules	Fatty Acyls	Fatty acids and conjugates		C6H12O2	+H					*	0.51956	pos	1.01085	0	0	3.36458	10.3	3093.2	300.31
117.09094	140	140-7	HMDB0029762	Methyl (S)-2-Methylbutanoate	Lipids and lipid-like molecules	Fatty Acyls	Fatty acid esters		C6H12O2	+H					*	0.51956	pos	1.01085	0	0	3.36458	10.3	3093.2	300.31
117.09094	140	140-8	HMDB0030027	Methyl 3-methylbutanoate	Lipids and lipid-like molecules	Fatty Acyls	Fatty acid esters		C6H12O2	+H					*	0.51956	pos	1.01085	0	0	3.36458	10.3	3093.2	300.31
117.09094	140	140-9	HMDB0030056	Isopropyl propionate	Organic acids and derivatives	Carboxylic acids and derivatives	Carboxylic acid derivatives		C6H12O2	+H					*	0.51956	pos	1.01085	0	0	3.36458	10.3	3093.2	300.31
117.09094	140	140-10	HMDB0030059	Propyl propionate	Organic acids and derivatives	Carboxylic acids and derivatives	Carboxylic acid derivatives		C6H12O2	+H					*	0.51956	pos	1.01085	0	0	3.36458	10.3	3093.2	300.31
117.09094	140	140-11	HMDB0031207	Methyl pentanoate	Lipids and lipid-like molecules	Fatty Acyls	Fatty acid esters		C6H12O2	+H					*	0.51956	pos	1.01085	0	0	3.36458	10.3	3093.2	300.31
117.09094	140	140-12	HMDB0031221	2-Ethylbutanoic acid	Lipids and lipid-like molecules	Fatty Acyls	Fatty acids and conjugates		C6H12O2	+H					*	0.51956	pos	1.01085	0	0	3.36458	10.3	3093.2	300.31
117.09094	140	140-13	HMDB0031246	2-Methylpropyl acetate	Organic acids and derivatives	Carboxylic acids and derivatives	Carboxylic acid derivatives		C6H12O2	+H					*	0.51956	pos	1.01085	0	0	3.36458	10.3	3093.2	300.31
117.09094	140	140-14	HMDB0031248	Ethyl 2-methylpropanoate	Organic acids and derivatives	Carboxylic acids and derivatives	Carboxylic acid derivatives		C6H12O2	+H					*	0.51956	pos	1.01085	0	0	3.36458	10.3	3093.2	300.31
117.09094	140	140-15	HMDB0031325	n-Butyl acetate	Organic acids and derivatives	Carboxylic acids and derivatives	Carboxylic acid derivatives	C12304	C6H12O2	+H					*	0.51956	pos	1.01085	0	0	3.36458	10.3	3093.2	300.31
117.09094	140	140-16	HMDB0031511	Diacetone alcohol	Organic oxygen compounds	Organooxygen compounds	Carbonyl compounds		C6H12O2	+H					*	0.51956	pos	1.01085	0	0	3.36458	10.3	3093.2	300.31
117.09094	140	140-17	HMDB0031580	(±)-2-Methylpentanoic acid	Lipids and lipid-like molecules	Fatty Acyls	Fatty acids and conjugates		C6H12O2	+H					*	0.51956	pos	1.01085	0	0	3.36458	10.3	3093.2	300.31
117.09094	140	140-18	HMDB0033774	3-Methylpentanoic acid	Lipids and lipid-like molecules	Fatty Acyls	Fatty acids and conjugates		C6H12O2	+H					*	0.51956	pos	1.01085	0	0	3.36458	10.3	3093.2	300.31
117.09094	140	140-19	HMDB0033889	Ethyl butyrate	Lipids and lipid-like molecules	Fatty Acyls	Fatty acid esters		C6H12O2	+H					*	0.51956	pos	1.01085	0	0	3.36458	10.3	3093.2	300.31
117.09094	140	140-20	HMDB0034163	3-Methylbutyl formate	Organic acids and derivatives	Carboxylic acids and derivatives	Carboxylic acid derivatives	C12293	C6H12O2	+H					*	0.51956	pos	1.01085	0	0	3.36458	10.3	3093.2	300.31
117.09094	140	140-21	HMDB0037266	2,2,4-Trimethyl-1,3-dioxolane	Organic oxygen compounds	Organooxygen compounds	Ethers		C6H12O2	+H					*	0.51956	pos	1.01085	0	0	3.36458	10.3	3093.2	300.31
117.09094	140	140-22	HMDB0040279	2,4,5-Trimethyl-1,3-dioxolane	Organoheterocyclic compounds	Dioxolanes	1,3-dioxolanes		C6H12O2	+H					*	0.51956	pos	1.01085	0	0	3.36458	10.3	3093.2	300.31
117.09094	140	140-23	HMDB0040327	Pentyl formate	Organic acids and derivatives	Carboxylic acids and derivatives	Carboxylic acid derivatives		C6H12O2	+H					*	0.51956	pos	1.01085	0	0	3.36458	10.3	3093.2	300.31
117.09094	140	140-24	HMDB0258198	Sec-butyl acetate	Organic acids and derivatives	Carboxylic acids and derivatives	Carboxylic acid derivatives		C6H12O2	+H					*	0.51956	pos	1.01085	0	0	3.36458	10.3	3093.2	300.31
189.05218	464	464-4	HMDB0029817	Ethyl salicylate	Benzenoids	Benzene and substituted derivatives	Benzoic acids and derivatives		C9H10O3	+Na	0.997865442739	0.249686586915833	0.969126950046667	0.241461484547451	**	0.183947	pos	1.85886	0	0	1.3335	2.52013	15667.4	6216.91
189.05218	464	464-5	HMDB0031132	3,4-Dihydroxyphenylacetone	Benzenoids	Benzene and substituted derivatives	Phenylpropanes		C9H10O3	+Na	0.997865442739	0.249686586915833	0.969126950046667	0.241461484547451	**	0.183947	pos	1.85886	0	0	1.3335	2.52013	15667.4	6216.91
189.05218	464	464-6	HMDB0032573	Ethylparaben	Benzenoids	Benzene and substituted derivatives	Benzoic acids and derivatives		C9H10O3	+Na	0.997865442739	0.249686586915833	0.969126950046667	0.241461484547451	**	0.183947	pos	1.85886	0	0	1.3335	2.52013	15667.4	6216.91
201.08852	524	524-1	HMDB0031250	Phenylmethyl 2-methylpropanoate	Benzenoids	Benzene and substituted derivatives	Benzyloxycarbonyls		C11H14O2	+Na	0.997479495662167	0.339254630889667	0.9619188720555	0.325512902013338	**	0.363446	pos	1.75863	0	0	1.31559	2.48904	14056.4	5647.32
127.07535	175	175-1	HMDB0032333	4-Hydroxy-4-methyl-5-hexenoic acid gamma lactone	Organoheterocyclic compounds	Lactones	Gamma butyrolactones		C7H10O2	+H					*	0.0381826	pos	1.11552	0	0	3.20552	9.22484	3805.57	412.536
127.07535	175	175-2	HMDB0029582	Methyl sorbate	Lipids and lipid-like molecules	Fatty Acyls	Fatty acid esters		C7H10O2	+H					*	0.0381826	pos	1.11552	0	0	3.20552	9.22484	3805.57	412.536
127.07535	175	175-3	HMDB0031222	3-Ethyl-1,2-cyclopentanedione	Organic oxygen compounds	Organooxygen compounds	Carbonyl compounds		C7H10O2	+H					*	0.0381826	pos	1.11552	0	0	3.20552	9.22484	3805.57	412.536
127.07535	175	175-4	HMDB0031223	Enol-3-Ethyl-1,2-cyclopentanedione	Organic oxygen compounds	Organooxygen compounds	Carbonyl compounds		C7H10O2	+H					*	0.0381826	pos	1.11552	0	0	3.20552	9.22484	3805.57	412.536
127.07535	175	175-5	HMDB0032067	Allyl crotonate	Lipids and lipid-like molecules	Fatty Acyls	Fatty acid esters		C7H10O2	+H					*	0.0381826	pos	1.11552	0	0	3.20552	9.22484	3805.57	412.536
127.07535	175	175-6	HMDB0037026	3,4-Dimethyl-1,2-cyclopentanedione	Organic oxygen compounds	Organooxygen compounds	Carbonyl compounds		C7H10O2	+H					*	0.0381826	pos	1.11552	0	0	3.20552	9.22484	3805.57	412.536
233.07843	682	682-1	HMDB0013070	Sinapyl alcohol	Benzenoids	Phenols	Methoxyphenols	C02325	C11H14O4	+Na	0.997952549076333	0.391053577797833	0.960547900415167	0.37485661793125	**	0.0284511	pos	1.83166	0	0	1.25063	2.37946	15879.3	6673.48
233.07843	682	682-2	HMDB0029233	3,4-Dihydroxyphenylvaleric acid	Benzenoids	Phenols	Benzenediols		C11H14O4	+Na	0.997952549076333	0.391053577797833	0.960547900415167	0.37485661793125	**	0.0284511	pos	1.83166	0	0	1.25063	2.37946	15879.3	6673.48
73.06515	5	5-1	HMDB0000246	Tetrahydrofuran	Organoheterocyclic compounds	Tetrahydrofurans	Unclassified		C4H8O	+H					*	4.90081	pos	1.5135	0	0	3.16081	8.94332	7021.05	785.061
73.06515	5	5-2	HMDB0000474	Butanone	Organic oxygen compounds	Organooxygen compounds	Carbonyl compounds	C02845	C4H8O	+H					*	4.90081	pos	1.5135	0	0	3.16081	8.94332	7021.05	785.061
73.06515	5	5-3	HMDB0003543	Butanal	Organic oxygen compounds	Organooxygen compounds	Carbonyl compounds	C01412	C4H8O	+H					*	4.90081	pos	1.5135	0	0	3.16081	8.94332	7021.05	785.061
73.06515	5	5-4	HMDB0031243	2-Methylpropanal	Organic oxygen compounds	Organooxygen compounds	Carbonyl compounds	C03219	C4H8O	+H					*	4.90081	pos	1.5135	0	0	3.16081	8.94332	7021.05	785.061
73.06515	5	5-5	HMDB0031324	3-Buten-1-ol	Organic oxygen compounds	Organooxygen compounds	Alcohols and polyols		C4H8O	+H					*	4.90081	pos	1.5135	0	0	3.16081	8.94332	7021.05	785.061
311.16763	605	605-1	HMDB0032549	N-Undecylbenzenesulfonic acid	Benzenoids	Benzene and substituted derivatives	Benzenesulfonic acids and derivatives		C17H28O3S	-H	0.998026338381333	0.7069234688645	0.960369047779833	0.677567485131806	**	3.24654	neg	1.45644	0	0	1.1478	2.21576	13261.9	5985.25
325.18362	634	634-1	HMDB0031031	2-Dodecylbenzenesulfonic acid	Benzenoids	Benzene and substituted derivatives	Benzenesulfonic acids and derivatives		C18H30O3S	-H	0.998014548648833	0.7459970840475	0.966491916015	0.719568640378473	**	2.04672	neg	1.7093	0	0	1.14096	2.20528	18339.3	8316.12
580.29475	1627	1627-1	HMDB0249740	CDDO-Im	Benzenoids	Naphthalenes	Naphthalenecarboxylic acids and derivatives		C34H43N3O3	+K	0.9975209367535	0.183518257719	0.87515670600575	0.160209078426548	**	1.98688	pos	1.26972	0	0	0.876565	1.836	9656.63	5259.61
169.12199	367	367-1	HMDB0013105	trans-4,5-epoxy-2(E)-decenal	Organic oxygen compounds	Organooxygen compounds	Carbonyl compounds		C10H16O2	+H					*	1.8708	pos	2.93987	0	0	3.03545	8.19902	26789.7	3267.42
169.12199	367	367-2	HMDB0031156	Ethyl (4Z)-4,7-octadienoate	Lipids and lipid-like molecules	Fatty Acyls	Fatty acid esters		C10H16O2	+H					*	1.8708	pos	2.93987	0	0	3.03545	8.19902	26789.7	3267.42
169.12199	367	367-3	HMDB0031273	Methyl octynecarboxylate	Lipids and lipid-like molecules	Fatty Acyls	Fatty acid esters		C10H16O2	+H					*	1.8708	pos	2.93987	0	0	3.03545	8.19902	26789.7	3267.42
169.12199	367	367-4	HMDB0032219	(+/-)-Dihydromintlactone	Organoheterocyclic compounds	Benzofurans	Unclassified		C10H16O2	+H					*	1.8708	pos	2.93987	0	0	3.03545	8.19902	26789.7	3267.42
169.12199	367	367-5	HMDB0032312	2,4-Hexadienyl butyrate	Lipids and lipid-like molecules	Fatty Acyls	Fatty acid esters		C10H16O2	+H					*	1.8708	pos	2.93987	0	0	3.03545	8.19902	26789.7	3267.42
169.12199	367	367-6	HMDB0032313	2,4-Hexadienyl isobutyrate	Organic acids and derivatives	Carboxylic acids and derivatives	Carboxylic acid derivatives		C10H16O2	+H					*	1.8708	pos	2.93987	0	0	3.03545	8.19902	26789.7	3267.42
169.12199	367	367-7	HMDB0032319	cis-3-Hexenyl crotonate	Lipids and lipid-like molecules	Fatty Acyls	Fatty acid esters		C10H16O2	+H					*	1.8708	pos	2.93987	0	0	3.03545	8.19902	26789.7	3267.42
169.12199	367	367-8	HMDB0032434	(+/-)-2-(5-Methyl-5-vinyltetrahydrofuran-2-yl)propionaldehyde	Organoheterocyclic compounds	Tetrahydrofurans	Unclassified		C10H16O2	+H					*	1.8708	pos	2.93987	0	0	3.03545	8.19902	26789.7	3267.42
169.12199	367	367-9	HMDB0034670	6-Hydroxy-2,6-dimethyl-2,7-octadien-4-one	Lipids and lipid-like molecules	Prenol lipids	Monoterpenoids		C10H16O2	+H					*	1.8708	pos	2.93987	0	0	3.03545	8.19902	26789.7	3267.42
169.12199	367	367-10	HMDB0035766	Ascaridole	Organoheterocyclic compounds	Dioxanes	1,2-dioxanes	C09836	C10H16O2	+H					*	1.8708	pos	2.93987	0	0	3.03545	8.19902	26789.7	3267.42
169.12199	367	367-11	HMDB0035829	Dihydronepetalactone	Lipids and lipid-like molecules	Prenol lipids	Terpene lactones		C10H16O2	+H					*	1.8708	pos	2.93987	0	0	3.03545	8.19902	26789.7	3267.42
169.12199	367	367-12	HMDB0036067	Epoxycampholenic aldehyde	Organoheterocyclic compounds	Oxanes	Unclassified		C10H16O2	+H					*	1.8708	pos	2.93987	0	0	3.03545	8.19902	26789.7	3267.42
169.12199	367	367-13	HMDB0036103	Geranic acid	Lipids and lipid-like molecules	Prenol lipids	Monoterpenoids	C16461	C10H16O2	+H					*	1.8708	pos	2.93987	0	0	3.03545	8.19902	26789.7	3267.42
169.12199	367	367-14	HMDB0037014	gamma-Diosphenol	Lipids and lipid-like molecules	Prenol lipids	Monoterpenoids		C10H16O2	+H					*	1.8708	pos	2.93987	0	0	3.03545	8.19902	26789.7	3267.42
169.12199	367	367-15	HMDB0037175	4-Isopropyl-3-cyclohexene-1-carboxylic acid	Lipids and lipid-like molecules	Prenol lipids	Monoterpenoids		C10H16O2	+H					*	1.8708	pos	2.93987	0	0	3.03545	8.19902	26789.7	3267.42
215.16393	596	596-1	HMDB0010727	3-Oxododecanoic acid	Organic acids and derivatives	Keto acids and derivatives	Medium-chain keto acids and derivatives	C02367	C12H22O3	+H					*	1.12541	pos	1.07002	0	0	3.01658	8.09248	3567.28	440.814
155.10630	295	295-1	HMDB0031302	Methyl 2-octynoate	Lipids and lipid-like molecules	Fatty Acyls	Fatty acid esters		C9H14O2	+H					*	2.30298	pos	1.27331	0	0	3.01473	8.08209	5038.35	623.397
155.10630	295	295-2	HMDB0032314	2,4-Hexadienyl propionate	Organic acids and derivatives	Carboxylic acids and derivatives	Carboxylic acid derivatives		C9H14O2	+H					*	2.30298	pos	1.27331	0	0	3.01473	8.08209	5038.35	623.397
155.10630	295	295-3	HMDB0032442	2-Nonenoic acid gamma-lactone	Organoheterocyclic compounds	Dihydrofurans	Furanones		C9H14O2	+H					*	2.30298	pos	1.27331	0	0	3.01473	8.08209	5038.35	623.397
155.10630	295	295-4	HMDB0035135	(E)-2,6-Dimethyl-2,5-heptadienoic acid	Lipids and lipid-like molecules	Fatty Acyls	Fatty acids and conjugates		C9H14O2	+H					*	2.30298	pos	1.27331	0	0	3.01473	8.08209	5038.35	623.397
155.10630	295	295-5	HMDB0036177	3,5,5-Trimethyl-1,2-cyclohexanedione	Organic oxygen compounds	Organooxygen compounds	Carbonyl compounds		C9H14O2	+H					*	2.30298	pos	1.27331	0	0	3.01473	8.08209	5038.35	623.397
155.10630	295	295-6	HMDB0038268	Allyl hexenoate	Lipids and lipid-like molecules	Fatty Acyls	Fatty acid esters		C9H14O2	+H					*	2.30298	pos	1.27331	0	0	3.01473	8.08209	5038.35	623.397
155.10630	295	295-7	HMDB0038697	xi-2,2,6-Trimethyl-1,4-cyclohexanedione	Organic oxygen compounds	Organooxygen compounds	Carbonyl compounds		C9H14O2	+H					*	2.30298	pos	1.27331	0	0	3.01473	8.08209	5038.35	623.397
155.10630	295	295-8	HMDB0040285	Anapear	Lipids and lipid-like molecules	Fatty Acyls	Fatty acid esters		C9H14O2	+H					*	2.30298	pos	1.27331	0	0	3.01473	8.08209	5038.35	623.397
123.11693	161	161-1	HMDB0038140	Santene	Hydrocarbons	Unsaturated hydrocarbons	Branched unsaturated hydrocarbons		C9H14	+H	0.98687603805	0.255559961165667	0.971015940139333	0.244896048101375	**	0.815255	pos	1.9883	0	0	3.80919	14.0179	11601	827.591
123.11693	161	161-2	HMDB0061784	3-Allyl-1-cyclohexene	Hydrocarbons	Unsaturated hydrocarbons	Olefins		C9H14	+H	0.98687603805	0.255559961165667	0.971015940139333	0.244896048101375	**	0.815255	pos	1.9883	0	0	3.80919	14.0179	11601	827.591
109.10119	110	110-1	HMDB0061897	(Z)-1,3-Octadiene	Hydrocarbons	Unsaturated hydrocarbons	Olefins		C8H12	+H	0.993918219462	0.15060197693	0.978085428767	0.146405743179635	**	0.0955674	pos	1.41958	0	0	3.32911	10.0499	6090.4	606.015
87.04443	37	37-1	HMDB0000549	gamma-Butyrolactone	Organoheterocyclic compounds	Lactones	Gamma butyrolactones	C01770	C4H6O2	+H					*	4.27469	pos	1.00245	0	0	2.91771	7.55647	3167.69	419.202
87.04443	37	37-2	HMDB0010720	But-2-enoic acid	Lipids and lipid-like molecules	Fatty Acyls	Fatty acids and conjugates	C01771	C4H6O2	+H					*	4.27469	pos	1.00245	0	0	2.91771	7.55647	3167.69	419.202
87.04443	37	37-3	HMDB0034439	Isocrotonic acid	Lipids and lipid-like molecules	Fatty Acyls	Fatty acids and conjugates		C4H6O2	+H					*	4.27469	pos	1.00245	0	0	2.91771	7.55647	3167.69	419.202
397.27054	1026	1026-1	HMDB0000308	3b-Hydroxy-5-cholenoic acid	Lipids and lipid-like molecules	Steroids and steroid derivatives	Bile acids, alcohols and derivatives		C24H38O3	+Na	0.994351334575	0.230346673349	0.929379355594	0.21287017969334	**	1.95298	pos	1.02749	0	0	7.23259	150.393	2904.44	19.3123
282.27876	870	870-1	HMDB0002117	Oleamide	Lipids and lipid-like molecules	Fatty Acyls	Fatty amides	C19670	C18H35NO	+H	0.993690248566	0.329550051748	0.956150650172	0.313111296744794	**	1.35027	pos	1.19616	0	0	5.51807	45.8253	4010.48	87.5166
255.13534	778	778-1	HMDB0036881	Germacrone-13-al	Lipids and lipid-like molecules	Prenol lipids	Sesquiterpenoids		C15H20O2	+Na	0.994729943845667	0.157508088678	0.941890896528	0.147573593382845	**	0.805383	pos	1.2238	0	0	3.7577	13.5264	4388.03	324.405
255.13534	778	778-2	HMDB0040981	(7b,10a)-3-Hydroxy-1,3,5-cadinatrien-9-one	Lipids and lipid-like molecules	Prenol lipids	Sesquiterpenoids		C15H20O2	+Na	0.994729943845667	0.157508088678	0.941890896528	0.147573593382845	**	0.805383	pos	1.2238	0	0	3.7577	13.5264	4388.03	324.405
158.15371	310	310-3	HMDB0253703	Isovaleryl diethylamide	Lipids and lipid-like molecules	Fatty Acyls	Fatty amides		C9H19NO	+H	0.990056891333333	0.209005360593	0.975616938662667	0.201881679029735	**	1.42933	pos	1.59765	0	0	3.59569	12.0895	7580.99	627.07
158.15371	310	310-4	HMDB0257395	Sec-Butylpropylacetamide	Lipids and lipid-like molecules	Fatty Acyls	Fatty amides		C9H19NO	+H	0.990056891333333	0.209005360593	0.975616938662667	0.201881679029735	**	1.42933	pos	1.59765	0	0	3.59569	12.0895	7580.99	627.07
786.59916	4764	4764-1	HMDB0115591	PA(41:3)	Lipids and lipid-like molecules	Glycerophospholipids	Glycerophosphates		C44H81O8P	+NH4	0.985907282399167	0.268273383836167	0.853222232570167	0.225671037315334	**	1.99409	pos	1.13792	0	0	3.52132	11.4821	3875.14	337.494
151.11173	278	278-1	HMDB0004487	(S)-Carvone	Lipids and lipid-like molecules	Prenol lipids	Monoterpenoids	C11383	C10H14O	+H	0.994208155989167	0.560788638653667	0.973948028684167	0.543015605618208	**	0.0817461	pos	3.69747	0	0	3.47254	11.1004	40976.3	3691.44
151.11173	278	278-2	HMDB0035089	(R)-Carvone	Lipids and lipid-like molecules	Prenol lipids	Monoterpenoids	C01767	C10H14O	+H	0.994208155989167	0.560788638653667	0.973948028684167	0.543015605618208	**	0.0817461	pos	3.69747	0	0	3.47254	11.1004	40976.3	3691.44
151.11173	278	278-3	HMDB0038913	4,6-Decadiyn-1-ol	Lipids and lipid-like molecules	Fatty Acyls	Fatty alcohols		C10H14O	+H	0.994208155989167	0.560788638653667	0.973948028684167	0.543015605618208	**	0.0817461	pos	3.69747	0	0	3.47254	11.1004	40976.3	3691.44
151.11173	278	278-4	HMDB0035824	Carvone	Lipids and lipid-like molecules	Prenol lipids	Monoterpenoids		C10H14O	+H	0.994208155989167	0.560788638653667	0.973948028684167	0.543015605618208	**	0.0817461	pos	3.69747	0	0	3.47254	11.1004	40976.3	3691.44
141.09095	233	233-5	HMDB0060682	2-Propyl-2,4-pentadienoic acid	Lipids and lipid-like molecules	Fatty Acyls	Fatty acids and conjugates	C16656	C8H12O2	+H	0.993460264901	0.133107009607	0.977461921738	0.129256167874256	**	0.373556	pos	1.29769	0	0	3.46824	11.0674	5042.94	455.657
409.18234	1035	1035-1	HMDB0029772	Corchoionol C 9-glucoside	Lipids and lipid-like molecules	Fatty Acyls	Fatty acyl glycosides		C19H30O8	+Na	0.996143704605833	0.580812963548833	0.953666020303	0.551765579347356	**	2.30344	pos	1.0821	5.82669e-232	2.03028e-231	3.21127	9.26168	3837.4	414.331
409.18234	1035	1035-2	HMDB0030370	Citroside A	Lipids and lipid-like molecules	Prenol lipids	Terpene glycosides		C19H30O8	+Na	0.996143704605833	0.580812963548833	0.953666020303	0.551765579347356	**	2.30344	pos	1.0821	5.82669e-232	2.03028e-231	3.21127	9.26168	3837.4	414.331
409.18234	1035	1035-3	HMDB0035212	Sonchuionoside C	Lipids and lipid-like molecules	Prenol lipids	Terpene glycosides		C19H30O8	+Na	0.996143704605833	0.580812963548833	0.953666020303	0.551765579347356	**	2.30344	pos	1.0821	5.82669e-232	2.03028e-231	3.21127	9.26168	3837.4	414.331
824.76702	5029	5029-1	HMDB0005356	TG(48:0)	Lipids and lipid-like molecules	Glycerolipids	Triradylcglycerols		C51H98O6	+NH4	0.974076296424667	0.4978106307355	0.8833106855395	0.428322240991172	**	3.81594	pos	1.26244	0	0	3.19449	9.15457	4920.24	537.463
167.10634	358	358-1	HMDB0004586	Perillic acid	Lipids and lipid-like molecules	Prenol lipids	Monoterpenoids	C11924	C10H14O2	+H	0.9872869149202	0.1871108053714	0.9722063072526	0.179597663951087	**	1.87174	pos	1.49223	0	0	2.86941	7.30768	7019.41	960.552
167.10634	358	358-2	HMDB0034922	alpha-Teresantalic acid	Lipids and lipid-like molecules	Prenol lipids	Monoterpenoids		C10H14O2	+H	0.9872869149202	0.1871108053714	0.9722063072526	0.179597663951087	**	1.87174	pos	1.49223	0	0	2.86941	7.30768	7019.41	960.552
167.10634	358	358-3	HMDB0035235	2,4,7-Decatrienoic acid	Lipids and lipid-like molecules	Fatty Acyls	Fatty acids and conjugates		C10H14O2	+H	0.9872869149202	0.1871108053714	0.9722063072526	0.179597663951087	**	1.87174	pos	1.49223	0	0	2.86941	7.30768	7019.41	960.552
167.10634	358	358-4	HMDB0037011	5-Hydroxy-p-mentha-6,8-dien-2-one	Lipids and lipid-like molecules	Prenol lipids	Monoterpenoids		C10H14O2	+H	0.9872869149202	0.1871108053714	0.9722063072526	0.179597663951087	**	1.87174	pos	1.49223	0	0	2.86941	7.30768	7019.41	960.552
167.10634	358	358-5	HMDB0037012	2-Hydroxy-p-mentha-1,8-dien-6-one	Lipids and lipid-like molecules	Prenol lipids	Monoterpenoids		C10H14O2	+H	0.9872869149202	0.1871108053714	0.9722063072526	0.179597663951087	**	1.87174	pos	1.49223	0	0	2.86941	7.30768	7019.41	960.552
325.17711	948	948-1	HMDB0012782	4-Methoxy-17beta-estradiol	Lipids and lipid-like molecules	Steroids and steroid derivatives	Estrane steroids		C19H26O3	+Na	0.9950804158064	0.2806405929972	0.946249717986	0.264249656475606	**	0.915591	pos	1.70855	0	0	2.85919	7.25609	9160.86	1262.51
325.17711	948	948-3	HMDB0000405	2-Methoxyestradiol	Lipids and lipid-like molecules	Steroids and steroid derivatives	Estrane steroids	C05302	C19H26O3	+Na	0.9950804158064	0.2806405929972	0.946249717986	0.264249656475606	**	0.915591	pos	1.70855	0	0	2.85919	7.25609	9160.86	1262.51
325.17711	948	948-4	HMDB0003955	19-Hydroxyandrost-4-ene-3,17-dione	Lipids and lipid-like molecules	Steroids and steroid derivatives	Androstane steroids	C05290	C19H26O3	+Na	0.9950804158064	0.2806405929972	0.946249717986	0.264249656475606	**	0.915591	pos	1.70855	0	0	2.85919	7.25609	9160.86	1262.51
82.98960	22	22-1	HMDB0000990	Acetaldehyde	Organic oxygen compounds	Organooxygen compounds	Carbonyl compounds	C00084	C2H4O	+K					*	2.69178	pos	1.31563	0	0	2.83273	7.12423	5492.24	770.923
325.17711	948	948-5	HMDB0003959	19-Oxotestosterone	Lipids and lipid-like molecules	Steroids and steroid derivatives	Androstane steroids	C05295	C19H26O3	+Na	0.9950804158064	0.2806405929972	0.946249717986	0.264249656475606	**	0.915591	pos	1.70855	0	0	2.85919	7.25609	9160.86	1262.51
325.17711	948	948-6	HMDB0006771	7a-Hydroxyandrost-4-ene-3,17-dione	Lipids and lipid-like molecules	Steroids and steroid derivatives	Androstane steroids	C05296	C19H26O3	+Na	0.9950804158064	0.2806405929972	0.946249717986	0.264249656475606	**	0.915591	pos	1.70855	0	0	2.85919	7.25609	9160.86	1262.51
325.17711	948	948-8	HMDB0006774	16a-Hydroxyandrost-4-ene-3,17-dione	Lipids and lipid-like molecules	Steroids and steroid derivatives	Androstane steroids	C05140	C19H26O3	+Na	0.9950804158064	0.2806405929972	0.946249717986	0.264249656475606	**	0.915591	pos	1.70855	0	0	2.85919	7.25609	9160.86	1262.51
325.17711	948	948-9	HMDB0031038	(2Z,8S,9Z)-2,9-Heptadecadiene-8-hydroxy-4,6-diyne-1-yl acetate	Lipids and lipid-like molecules	Fatty Acyls	Fatty alcohol esters		C19H26O3	+Na	0.9950804158064	0.2806405929972	0.946249717986	0.264249656475606	**	0.915591	pos	1.70855	0	0	2.85919	7.25609	9160.86	1262.51
325.17711	948	948-10	HMDB0034167	Falcarindiol 3-acetate	Lipids and lipid-like molecules	Fatty Acyls	Fatty alcohol esters		C19H26O3	+Na	0.9950804158064	0.2806405929972	0.946249717986	0.264249656475606	**	0.915591	pos	1.70855	0	0	2.85919	7.25609	9160.86	1262.51
181.12193	426	426-3	HMDB0036669	(+)-Myrtenyl formate	Lipids and lipid-like molecules	Prenol lipids	Monoterpenoids		C11H16O2	+H	0.9760581617535	0.110931356575	0.957868959361	0.103713698343341	**	2.0713	pos	1.05973	0	0	2.85908	7.25552	3562.57	491.015
191.01852	288	288-1	HMDB0000639	Galactaric acid	Organic oxygen compounds	Organooxygen compounds	Carbohydrates and carbohydrate conjugates	C00879	C6H10O8	-H2O-H					*	3.45785	neg	1.26966	0	0	2.78958	6.91429	6351.48	918.602
191.01852	288	288-2	HMDB0000663	Glucaric acid	Organic oxygen compounds	Organooxygen compounds	Carbohydrates and carbohydrate conjugates	C00818	C6H10O8	-H2O-H					*	3.45785	neg	1.26966	0	0	2.78958	6.91429	6351.48	918.602
181.12193	426	426-4	HMDB0036817	Norecasantalic acid	Lipids and lipid-like molecules	Prenol lipids	Monoterpenoids		C11H16O2	+H	0.9760581617535	0.110931356575	0.957868959361	0.103713698343341	**	2.0713	pos	1.05973	0	0	2.85908	7.25552	3562.57	491.015
107.07030	103	103-1	HMDB0034778	(2R*,3R*)-1,2,3-Butanetriol	Organic oxygen compounds	Organooxygen compounds	Alcohols and polyols		C4H10O3	+H					*	0.31449	pos	1.22262	0	0	2.7564	6.75709	4783.95	707.99
107.07030	103	103-2	HMDB0061944	Trihydroxybutane	Organic acids and derivatives	Orthocarboxylic acid derivatives	Unclassified		C4H10O3	+H					*	0.31449	pos	1.22262	0	0	2.7564	6.75709	4783.95	707.99
153.09068	285	285-2	HMDB0036227	2-Propenyl 2,4-hexadienoate	Lipids and lipid-like molecules	Fatty Acyls	Fatty acid esters		C9H12O2	+H	0.988789645526	0.123433177588	0.974017736516333	0.118878326999665	**	2.11655	pos	1.25039	0	0	2.82167	7.06982	4970.53	703.063
253.11943	770	770-1	HMDB0033235	8,12-Epoxy-4(15),7,11-eudesmatrien-1-one	Lipids and lipid-like molecules	Prenol lipids	Sesquiterpenoids		C15H18O2	+Na	0.99287280384125	0.14199631390625	0.9421830767585	0.132833001125149	**	1.84157	pos	1.19152	0	0	2.74424	6.70038	4530.33	676.131
253.11943	770	770-2	HMDB0036768	Furanodienone	Lipids and lipid-like molecules	Prenol lipids	Sesquiterpenoids	C16960	C15H18O2	+Na	0.99287280384125	0.14199631390625	0.9421830767585	0.132833001125149	**	1.84157	pos	1.19152	0	0	2.74424	6.70038	4530.33	676.131
850.78204	5188	5188-1	HMDB0030969	Glycerol 1,3-dihexadecanoate 2-(9Z-octadecenoate)	Lipids and lipid-like molecules	Glycerolipids	Triradylcglycerols		C53H100O6	+NH4	0.985918941295833	0.617696145003667	0.901137783189833	0.548791404453821	**	4.44099	pos	1.80404	0	0	2.70228	6.50831	10471.6	1608.95
850.78204	5188	5188-2	HMDB0031119	Glycerol 1,2-dihexadecanoate 3-(9Z-octadecenoate)	Lipids and lipid-like molecules	Glycerolipids	Triradylcglycerols		C53H100O6	+NH4	0.985918941295833	0.617696145003667	0.901137783189833	0.548791404453821	**	4.44099	pos	1.80404	0	0	2.70228	6.50831	10471.6	1608.95
850.78204	5188	5188-3	HMDB0005360	TG(50:1)	Lipids and lipid-like molecules	Glycerolipids	Triradylcglycerols	C00422	C53H100O6	+NH4	0.985918941295833	0.617696145003667	0.901137783189833	0.548791404453821	**	4.44099	pos	1.80404	0	0	2.70228	6.50831	10471.6	1608.95
822.75205	5018	5018-1	HMDB0005359	TG(48:1)	Lipids and lipid-like molecules	Glycerolipids	Triradylcglycerols	C00422	C51H96O6	+NH4	0.983117627893167	0.4386233663605	0.884309656776	0.381330562999953	**	2.99754	pos	1.07302	0	0	2.62734	6.17887	3778.79	611.567
846.75190	5157	5157-1	HMDB0005379	TG(50:3)	Lipids and lipid-like molecules	Glycerolipids	Triradylcglycerols	C00422	C53H96O6	+NH4	0.989540889343167	0.569831498297167	0.906703241826333	0.511264178317276	**	3.08121	pos	1.73256	0	0	2.60702	6.09244	9777.13	1604.8
900.79799	5427	5427-1	HMDB0029554	Glycerol 1,2-di-(9Z,12Z-octadecadienoate) 3-octadecanoate	Lipids and lipid-like molecules	Glycerolipids	Triradylcglycerols		C57H102O6	+NH4	0.990338233626	0.709369167392667	0.940608064422167	0.660791658356701	**	3.85117	pos	2.16041	0	0	2.54818	5.84898	15310.4	2617.63
900.79799	5427	5427-2	HMDB0031113	Glycerol 1,3-di-(9Z-octadecenoate) 2-(9Z,12Z-octadecadienoate)	Lipids and lipid-like molecules	Glycerolipids	Triradylcglycerols		C57H102O6	+NH4	0.990338233626	0.709369167392667	0.940608064422167	0.660791658356701	**	3.85117	pos	2.16041	0	0	2.54818	5.84898	15310.4	2617.63
900.79799	5427	5427-3	HMDB0031114	Glycerol 1,3-di-(9Z,12Z-octadecadienoate) 2-octadecanoate	Lipids and lipid-like molecules	Glycerolipids	Triradylcglycerols		C57H102O6	+NH4	0.990338233626	0.709369167392667	0.940608064422167	0.660791658356701	**	3.85117	pos	2.16041	0	0	2.54818	5.84898	15310.4	2617.63
848.76785	5175	5175-1	HMDB0031121	Glycerol 1,2-dihexadecanoate 3-(9Z,12Z-octadecadienoate)	Lipids and lipid-like molecules	Glycerolipids	Triradylcglycerols		C53H98O6	+NH4	0.994854851156	0.6817284443795	0.942444456316167	0.63918548029895	**	2.73129	pos	2.37239	0	0	2.53586	5.79922	18488.1	3188.03
848.76785	5175	5175-2	HMDB0031122	Glycerol 1,3-dihexadecanoate 2-(9Z,12Z-octadecadienoate)	Lipids and lipid-like molecules	Glycerolipids	Triradylcglycerols		C53H98O6	+NH4	0.994854851156	0.6817284443795	0.942444456316167	0.63918548029895	**	2.73129	pos	2.37239	0	0	2.53586	5.79922	18488.1	3188.03
820.73754	5002	5002-1	HMDB0005376	TG(48:2)	Lipids and lipid-like molecules	Glycerolipids	Triradylcglycerols	C00422	C51H94O6	+NH4					*	1.61698	pos	1.03824	0	0	2.5427	5.82677	3568.91	612.502
848.76785	5175	5175-3	HMDB0005362	TG(50:2)	Lipids and lipid-like molecules	Glycerolipids	Triradylcglycerols	C00422	C53H98O6	+NH4	0.994854851156	0.6817284443795	0.942444456316167	0.63918548029895	**	2.73129	pos	2.37239	0	0	2.53586	5.79922	18488.1	3188.03
902.81283	5435	5435-1	HMDB0031108	Tripetroselinin	Lipids and lipid-like molecules	Glycerolipids	Triradylcglycerols		C57H104O6	+NH4	0.9825718388975	0.541216816611	0.9056496970555	0.481610383240069	**	4.74832	pos	1.61503	0	0	2.49386	5.63283	8628.55	1531.83
902.81283	5435	5435-2	HMDB0005389	TG(54:3)	Lipids and lipid-like molecules	Glycerolipids	Triradylcglycerols	C00422	C57H104O6	+NH4	0.9825718388975	0.541216816611	0.9056496970555	0.481610383240069	**	4.74832	pos	1.61503	0	0	2.49386	5.63283	8628.55	1531.83
902.81283	5435	5435-3	HMDB0244467	2,3-Di(octadec-9-enoyloxy)propyl octadec-9-enoate	Lipids and lipid-like molecules	Glycerolipids	Triradylcglycerols		C57H104O6	+NH4	0.9825718388975	0.541216816611	0.9056496970555	0.481610383240069	**	4.74832	pos	1.61503	0	0	2.49386	5.63283	8628.55	1531.83
186.14860	452	452-1	HMDB0243943	1-Methylpiperidin-4-yl butanoate	Lipids and lipid-like molecules	Fatty Acyls	Fatty acid esters		C10H19NO2	+H	0.991751862504167	0.326848557886	0.973873434831667	0.315683670286452	**	1.38614	pos	1.49223	0	0	2.42917	5.38582	7443.54	1382.06
267.09902	822	822-3	HMDB0034723	Encelin	Lipids and lipid-like molecules	Prenol lipids	Terpene lactones	C09404	C15H16O3	+Na	0.993273059911	0.157478391090667	0.943568282997667	0.147592048198213	**	0.551239	pos	1.09513	0	0	2.42183	5.35849	4004.83	747.38
267.09902	822	822-4	HMDB0038548	Glandulone B	Lipids and lipid-like molecules	Prenol lipids	Sesquiterpenoids		C15H16O3	+Na	0.993273059911	0.157478391090667	0.943568282997667	0.147592048198213	**	0.551239	pos	1.09513	0	0	2.42183	5.35849	4004.83	747.38
876.79765	5324	5324-1	HMDB0031116	Glycerol 2,3-di-(9Z-octadecenoate) 1-hexadecanoate	Lipids and lipid-like molecules	Glycerolipids	Triradylcglycerols		C55H102O6	+NH4	0.990129345009	0.624936102333667	0.908846714008833	0.562364876070752	**	4.35225	pos	2.01464	0	0	2.35154	5.1037	13718.4	2687.94
283.12987	871	871-1	HMDB0036456	10-Hydroxy-3-methoxy-1,3,5,7-cadinatetraen-9-one	Lipids and lipid-like molecules	Prenol lipids	Sesquiterpenoids	C09695	C16H20O3	+Na	0.9928626097684	0.1557401093202	0.9522005318926	0.147237369830825	**	2.07836	pos	1.19824	0	0	2.34984	5.09767	4856.42	952.673
223.07280	634	634-2	HMDB0036460	Safynol	Lipids and lipid-like molecules	Fatty Acyls	Fatty alcohols	C08458	C13H12O2	+Na	0.994633642931	0.121592412678	0.949375004517	0.114817322262006	**	0.640331	pos	1.16828	0	0	2.29228	4.8983	4649.8	949.269
391.28323	1017	1017-1	HMDB0000328	12-Ketodeoxycholic acid	Lipids and lipid-like molecules	Steroids and steroid derivatives	Bile acids, alcohols and derivatives		C24H38O4	+H	0.989677466443333	0.553378454559667	0.949456557059	0.519985252225	**	2.707	pos	1.47499	0	0	2.28086	4.85969	7466.98	1536.52
391.28323	1017	1017-2	HMDB0000460	7-Hydroxy-3-oxocholanoic acid	Lipids and lipid-like molecules	Steroids and steroid derivatives	Bile acids, alcohols and derivatives		C24H38O4	+H	0.989677466443333	0.553378454559667	0.949456557059	0.519985252225	**	2.707	pos	1.47499	0	0	2.28086	4.85969	7466.98	1536.52
391.28323	1017	1017-3	HMDB0000467	Nutriacholic acid	Lipids and lipid-like molecules	Steroids and steroid derivatives	Bile acids, alcohols and derivatives		C24H38O4	+H	0.989677466443333	0.553378454559667	0.949456557059	0.519985252225	**	2.707	pos	1.47499	0	0	2.28086	4.85969	7466.98	1536.52
391.28323	1017	1017-4	HMDB0000503	7alpha-Hydroxy-3-oxo-5beta-cholan-24-oic acid	Lipids and lipid-like molecules	Steroids and steroid derivatives	Bile acids, alcohols and derivatives		C24H38O4	+H	0.989677466443333	0.553378454559667	0.949456557059	0.519985252225	**	2.707	pos	1.47499	0	0	2.28086	4.85969	7466.98	1536.52
391.28323	1017	1017-5	HMDB0062742	12alpha-hydroxy-3-oxo-5beta-cholan-24-oic Acid	Lipids and lipid-like molecules	Steroids and steroid derivatives	Bile acids, alcohols and derivatives		C24H38O4	+H	0.989677466443333	0.553378454559667	0.949456557059	0.519985252225	**	2.707	pos	1.47499	0	0	2.28086	4.85969	7466.98	1536.52
245.07789	737	737-1	HMDB0028752	Aspartyl-Glutamate	Organic acids and derivatives	Carboxylic acids and derivatives	Amino acids, peptides, and analogues		C9H14N2O7	+H-H2O					*	0.0765276	pos	1.18461	0	0	2.45509	5.48347	4657	849.28
245.07789	737	737-2	HMDB0028815	Glutamylaspartic acid	Organic acids and derivatives	Peptidomimetics	Hybrid peptides		C9H14N2O7	+H-H2O					*	0.0765276	pos	1.18461	0	0	2.45509	5.48347	4657	849.28
245.07789	737	737-3	HMDB0011164	L-beta-aspartyl-L-glutamic acid	Organic acids and derivatives	Peptidomimetics	Hybrid peptides		C9H14N2O7	+H-H2O					*	0.0765276	pos	1.18461	0	0	2.45509	5.48347	4657	849.28
245.07789	737	737-4	HMDB0030419	gamma-Glutamylaspartic acid	Organic acids and derivatives	Carboxylic acids and derivatives	Amino acids, peptides, and analogues		C9H14N2O7	+H-H2O					*	0.0765276	pos	1.18461	0	0	2.45509	5.48347	4657	849.28
245.17448	742	742-1	HMDB0002327	1,11-Undecanedicarboxylic acid	Lipids and lipid-like molecules	Fatty Acyls	Fatty acids and conjugates		C13H24O4	+H	0.9855588505004	0.2444454679184	0.9638269918168	0.232200759839625	**	1.02356	pos	1.2051	0	0	2.14114	4.41109	5133.02	1163.66
245.17448	742	742-2	HMDB0036141	Menthyl ethylene glycol carbonate	Lipids and lipid-like molecules	Prenol lipids	Monoterpenoids		C13H24O4	+H	0.9855588505004	0.2444454679184	0.9638269918168	0.232200759839625	**	1.02356	pos	1.2051	0	0	2.14114	4.41109	5133.02	1163.66
245.17448	742	742-3	HMDB0037184	(±)-1,4-Nonanediol diacetate	Lipids and lipid-like molecules	Fatty Acyls	Fatty alcohol esters		C13H24O4	+H	0.9855588505004	0.2444454679184	0.9638269918168	0.232200759839625	**	1.02356	pos	1.2051	0	0	2.14114	4.41109	5133.02	1163.66
304.24747	907	907-1	HMDB0000672	Hexadecanedioic acid	Lipids and lipid-like molecules	Fatty Acyls	Fatty acids and conjugates	C19615	C16H30O4	+NH4	0.9883651674154	0.3387757332086	0.9564350542978	0.320247103390321	**	2.49739	pos	1.21832	0	0	2.11202	4.32295	5280.19	1221.43
304.24747	907	907-2	HMDB0041287	16-Hydroxy-10-oxohexadecanoic acid	Lipids and lipid-like molecules	Fatty Acyls	Fatty acids and conjugates		C16H30O4	+NH4	0.9883651674154	0.3387757332086	0.9564350542978	0.320247103390321	**	2.49739	pos	1.21832	0	0	2.11202	4.32295	5280.19	1221.43
381.29669	1010	1010-1	HMDB0011131	MG(18:0)	Lipids and lipid-like molecules	Glycerolipids	Monoradylglycerols		C21H42O4	+Na	0.980282156287	0.2388666198995	0.939494617193	0.219988945344011	**	2.19803	pos	1.21259	0	0	2.04742	4.13367	5352.5	1294.85
320.11575	939	939-1	HMDB0060955	mirtazapine-N-oxide	Organoheterocyclic compounds	Piperazinoazepines	Unclassified		C17H19N3O	+K					*	0.678334	pos	1.03927	0	0	2.4166	5.33909	3617.96	677.635
320.11575	939	939-2	HMDB0060957	8-hydroxymirtazapine	Organoheterocyclic compounds	Piperazinoazepines	Unclassified		C17H19N3O	+K					*	0.678334	pos	1.03927	0	0	2.4166	5.33909	3617.96	677.635
381.29669	1010	1010-2	HMDB0072842	MG(i-18:0/0:0/0:0)	Lipids and lipid-like molecules	Glycerolipids	Monoradylglycerols		C21H42O4	+Na	0.980282156287	0.2388666198995	0.939494617193	0.219988945344011	**	2.19803	pos	1.21259	0	0	2.04742	4.13367	5352.5	1294.85
381.29669	1010	1010-3	HMDB0072877	MG(0:0/i-18:0/0:0)	Lipids and lipid-like molecules	Glycerolipids	Monoradylglycerols		C21H42O4	+Na	0.980282156287	0.2388666198995	0.939494617193	0.219988945344011	**	2.19803	pos	1.21259	0	0	2.04742	4.13367	5352.5	1294.85
413.26544	1040	1040-1	HMDB0241416	Tetradeca-5,8,11-trienedioylcarnitine	Lipids and lipid-like molecules	Fatty Acyls	Fatty acid esters		C21H33NO6	+NH4	0.99261998679	0.2198922275008	0.9391246409142	0.204982190639732	**	1.99678	pos	1.12334	0	0	1.98726	3.96482	4577.88	1154.63
83.04940	25	25-1	HMDB0013749	2-Methylfuran	Organoheterocyclic compounds	Heteroaromatic compounds	Unclassified		C5H6O	+H					*	3.12156	pos	1.03791	0	0	2.3717	5.17552	3655.08	706.225
83.04940	25	25-2	HMDB0031597	2,4-Pentadienal	Organic oxygen compounds	Organooxygen compounds	Carbonyl compounds		C5H6O	+H					*	3.12156	pos	1.03791	0	0	2.3717	5.17552	3655.08	706.225
413.26544	1040	1040-2	HMDB0241417	Tetradeca-8,10,12-trienedioylcarnitine	Lipids and lipid-like molecules	Fatty Acyls	Fatty acid esters		C21H33NO6	+NH4	0.99261998679	0.2198922275008	0.9391246409142	0.204982190639732	**	1.99678	pos	1.12334	0	0	1.98726	3.96482	4577.88	1154.63
413.26544	1040	1040-3	HMDB0241418	Tetradeca-5,7,9-trienedioylcarnitine	Lipids and lipid-like molecules	Fatty Acyls	Fatty acid esters		C21H33NO6	+NH4	0.99261998679	0.2198922275008	0.9391246409142	0.204982190639732	**	1.99678	pos	1.12334	0	0	1.98726	3.96482	4577.88	1154.63
413.26544	1040	1040-4	HMDB0241419	(2E,4Z,10Z)-Tetradeca-2,4,10-trienedioylcarnitine	Lipids and lipid-like molecules	Fatty Acyls	Fatty acid esters		C21H33NO6	+NH4	0.99261998679	0.2198922275008	0.9391246409142	0.204982190639732	**	1.99678	pos	1.12334	0	0	1.98726	3.96482	4577.88	1154.63
413.26544	1040	1040-5	HMDB0241420	Tetradeca-7,9,11-trienedioylcarnitine	Lipids and lipid-like molecules	Fatty Acyls	Fatty acid esters		C21H33NO6	+NH4	0.99261998679	0.2198922275008	0.9391246409142	0.204982190639732	**	1.99678	pos	1.12334	0	0	1.98726	3.96482	4577.88	1154.63
413.26544	1040	1040-6	HMDB0241421	Tetradeca-6,8,10-trienedioylcarnitine	Lipids and lipid-like molecules	Fatty Acyls	Fatty acid esters		C21H33NO6	+NH4	0.99261998679	0.2198922275008	0.9391246409142	0.204982190639732	**	1.99678	pos	1.12334	0	0	1.98726	3.96482	4577.88	1154.63
413.26544	1040	1040-7	HMDB0241422	Tetradeca-4,7,10-trienedioylcarnitine	Lipids and lipid-like molecules	Fatty Acyls	Fatty acid esters		C21H33NO6	+NH4	0.99261998679	0.2198922275008	0.9391246409142	0.204982190639732	**	1.99678	pos	1.12334	0	0	1.98726	3.96482	4577.88	1154.63
413.26544	1040	1040-8	HMDB0241423	Tetradeca-6,9,12-trienedioylcarnitine	Lipids and lipid-like molecules	Fatty Acyls	Fatty acid esters		C21H33NO6	+NH4	0.99261998679	0.2198922275008	0.9391246409142	0.204982190639732	**	1.99678	pos	1.12334	0	0	1.98726	3.96482	4577.88	1154.63
309.20305	921	921-1	HMDB0241031	(3R)-3,5-dihydroxy-3-methylpentanoylcarnitine	Lipids and lipid-like molecules	Fatty Acyls	Fatty acid esters		C13H25NO6	+NH4	0.998155136268	0.169170582904	0.960165410186	0.162132077695451	**	3.37145	pos	1.93799	0	0	1.83126	3.55847	14135.2	3972.28
172.16950	384	384-1	HMDB0036195	N,2,3-Trimethyl-2-(1-methylethyl)butanamide	Lipids and lipid-like molecules	Fatty Acyls	Fatty amides		C10H21NO	+H	0.9973044847645	0.299532275369167	0.972552598362	0.290525659754016	**	0.510097	pos	1.55497	0	0	1.67578	3.19492	9579.13	2998.24
855.73698	5216	5216-1	HMDB0010713	Galactosylceramide (d44:2)	Lipids and lipid-like molecules	Sphingolipids	Glycosphingolipids		C50H95NO8	+NH4	0.992664582659167	0.343265499090667	0.872346553608	0.297249910238142	**	3.05035	pos	1.16851	0	0	1.60062	3.03275	5555.45	1831.82
163.13285	338	338-1	HMDB0033625	(3R,7R)-1,3,7-Octanetriol	Lipids and lipid-like molecules	Fatty Acyls	Fatty alcohols		C8H18O3	+H	0.997145587919667	0.6630351285615	0.979055591756167	0.647295313541753	**	0.154838	pos	2.44049	0	0	1.52727	2.88239	24865.2	8626.6
183.06272	431	431-1	HMDB0000555	3-Methyladipic acid	Lipids and lipid-like molecules	Fatty Acyls	Fatty acids and conjugates		C7H12O4	+Na	0.997580155861333	0.612889860360167	0.983201249671833	0.601135892873014	**	0.329022	pos	3.25648	0	0	1.50087	2.83013	44316.7	15658.9
183.06272	431	431-2	HMDB0000857	Pimelic acid	Lipids and lipid-like molecules	Fatty Acyls	Fatty acids and conjugates	C02656	C7H12O4	+Na	0.997580155861333	0.612889860360167	0.983201249671833	0.601135892873014	**	0.329022	pos	3.25648	0	0	1.50087	2.83013	44316.7	15658.9
183.06272	431	431-3	HMDB0002441	3,3-Dimethylglutaric acid	Lipids and lipid-like molecules	Fatty Acyls	Fatty acids and conjugates		C7H12O4	+Na	0.997580155861333	0.612889860360167	0.983201249671833	0.601135892873014	**	0.329022	pos	3.25648	0	0	1.50087	2.83013	44316.7	15658.9
183.06272	431	431-4	HMDB0029167	2-Methyladipic acid	Lipids and lipid-like molecules	Fatty Acyls	Fatty acids and conjugates		C7H12O4	+Na	0.997580155861333	0.612889860360167	0.983201249671833	0.601135892873014	**	0.329022	pos	3.25648	0	0	1.50087	2.83013	44316.7	15658.9
183.06272	431	431-5	HMDB0059738	2-Ethylglutaric acid	Lipids and lipid-like molecules	Fatty Acyls	Fatty acids and conjugates		C7H12O4	+Na	0.997580155861333	0.612889860360167	0.983201249671833	0.601135892873014	**	0.329022	pos	3.25648	0	0	1.50087	2.83013	44316.7	15658.9
183.06272	431	431-6	HMDB0061676	2,2-Dimethylglutaric acid	Lipids and lipid-like molecules	Fatty Acyls	Fatty acids and conjugates		C7H12O4	+Na	0.997580155861333	0.612889860360167	0.983201249671833	0.601135892873014	**	0.329022	pos	3.25648	0	0	1.50087	2.83013	44316.7	15658.9
317.11409	932	932-1	HMDB0258715	Tanshinone IIA	Lipids and lipid-like molecules	Prenol lipids	Diterpenoids		C19H18O3	+Na	0.997801270973667	0.9446192337855	0.985674166065333	0.929039567991446	**	2.26697	pos	9.43066	0	0	1.40821	2.65407	386184	145506
255.06282	775	775-4	HMDB0038911	(2S,3S,4S)-5,7,9,11-Tridecatetrayne-1,2,3,4-tetrol	Lipids and lipid-like molecules	Fatty Acyls	Fatty alcohols		C13H12O4	+Na	0.997724109720333	0.769691954845167	0.980354974225833	0.752854014983886	**	0.179561	pos	3.54317	0	0	1.4002	2.63939	54758.1	20746.5
274.27335	841	841-1	HMDB0000220	FA(16:0)	Lipids and lipid-like molecules	Fatty Acyls	Fatty acids and conjugates	C00249	C16H32O2	+NH4	0.997758390855833	0.778404922124333	0.982486651752833	0.763058124738495	**	2.54805	pos	3.65354	0	0	1.32295	2.50177	60480.1	24174.9
211.09367	580	580-1	HMDB0247079	6-Hydroxymethylpterin	Organoheterocyclic compounds	Pteridines and derivatives	Pterins and derivatives		C7H7N5O2	+NH4					*	0.60964	pos	1.14056	0	0	2.22674	4.68074	4489.13	959.065
274.27335	841	841-2	HMDB0002396	Trimethyltridecanoic acid	Lipids and lipid-like molecules	Prenol lipids	Sesquiterpenoids		C16H32O2	+NH4	0.997758390855833	0.778404922124333	0.982486651752833	0.763058124738495	**	2.54805	pos	3.65354	0	0	1.32295	2.50177	60480.1	24174.9
274.27335	841	841-3	HMDB0031068	Isopalmitic acid	Lipids and lipid-like molecules	Fatty Acyls	Fatty acids and conjugates		C16H32O2	+NH4	0.997758390855833	0.778404922124333	0.982486651752833	0.763058124738495	**	2.54805	pos	3.65354	0	0	1.32295	2.50177	60480.1	24174.9
144.92716	246	246-1	HMDB0303516	Sodium carbonate	Organic acids and derivatives	Organic carbonic acids and derivatives	Organic carbonic acids		CNa2O3	+K					*	1.94957	pos	1.27214	0	0	2.22208	4.66567	5624.06	1205.41
903.73834	5440	5440-1	HMDB0031115	Glycerol 1,2-di-(9Z,12Z-octadecadienoate) 3-(9Z-octadecenoate)	Lipids and lipid-like molecules	Glycerolipids	Triradylcglycerols		C57H100O6	+Na					*	3.17495	pos	1.44723	0	0	2.19836	4.58958	7268.32	1583.66
903.73834	5440	5440-2	HMDB0034298	Glycerol 1,3-di-(9Z,12Z-octadecadienoate) 2-(9Z-octadecenoate)	Lipids and lipid-like molecules	Glycerolipids	Triradylcglycerols		C57H100O6	+Na					*	3.17495	pos	1.44723	0	0	2.19836	4.58958	7268.32	1583.66
903.73834	5440	5440-3	HMDB0005385	TG(54:5)	Lipids and lipid-like molecules	Glycerolipids	Triradylcglycerols	C00422	C57H100O6	+Na					*	3.17495	pos	1.44723	0	0	2.19836	4.58958	7268.32	1583.66
758.56741	4485	4485-1	HMDB0007880	PC(34:2)	Lipids and lipid-like molecules	Glycerophospholipids	Glycerophosphocholines	C00157	C42H80NO8P	+H					*	2.6645	pos	1.2694	0	0	2.18196	4.53768	5636.15	1242.08
274.27335	841	841-4	HMDB0032065	Butyl dodecanoate	Lipids and lipid-like molecules	Fatty Acyls	Fatty acid esters		C16H32O2	+NH4	0.997758390855833	0.778404922124333	0.982486651752833	0.763058124738495	**	2.54805	pos	3.65354	0	0	1.32295	2.50177	60480.1	24174.9
274.27335	841	841-5	HMDB0032249	Dodecyl butyrate	Lipids and lipid-like molecules	Fatty Acyls	Fatty alcohol esters		C16H32O2	+NH4	0.997758390855833	0.778404922124333	0.982486651752833	0.763058124738495	**	2.54805	pos	3.65354	0	0	1.32295	2.50177	60480.1	24174.9
274.27335	841	841-6	HMDB0032324	Hexyl decanoate	Lipids and lipid-like molecules	Fatty Acyls	Fatty acid esters		C16H32O2	+NH4	0.997758390855833	0.778404922124333	0.982486651752833	0.763058124738495	**	2.54805	pos	3.65354	0	0	1.32295	2.50177	60480.1	24174.9
274.27335	841	841-7	HMDB0033166	Octyl octanoate	Lipids and lipid-like molecules	Fatty Acyls	Fatty alcohol esters		C16H32O2	+NH4	0.997758390855833	0.778404922124333	0.982486651752833	0.763058124738495	**	2.54805	pos	3.65354	0	0	1.32295	2.50177	60480.1	24174.9
274.27335	841	841-8	HMDB0034153	Ethyl tetradecanoate	Lipids and lipid-like molecules	Fatty Acyls	Fatty acid esters		C16H32O2	+NH4	0.997758390855833	0.778404922124333	0.982486651752833	0.763058124738495	**	2.54805	pos	3.65354	0	0	1.32295	2.50177	60480.1	24174.9
209.07783	564	564-1	HMDB0247066	6-Formylpterin	Organoheterocyclic compounds	Pteridines and derivatives	Pterins and derivatives		C7H5N5O2	+NH4					*	1.50684	pos	1.03564	0	0	2.13847	4.40294	3773.11	856.953
274.27335	841	841-9	HMDB0036210	Dodecyl 2-methylpropanoate	Lipids and lipid-like molecules	Fatty Acyls	Fatty alcohol esters		C16H32O2	+NH4	0.997758390855833	0.778404922124333	0.982486651752833	0.763058124738495	**	2.54805	pos	3.65354	0	0	1.32295	2.50177	60480.1	24174.9
201.08852	524	524-2	HMDB0038179	3-(2-Hydroxy-4-methylphenyl)-2-butanone	Lipids and lipid-like molecules	Prenol lipids	Monoterpenoids		C11H14O2	+Na	0.997479495662167	0.339254630889667	0.9619188720555	0.325512902013338	**	0.363446	pos	1.75863	0	0	1.31559	2.48904	14056.4	5647.32
301.14003	902	902-1	HMDB0032297	Glyceryl 5-hydroxydecanoate	Lipids and lipid-like molecules	Fatty Acyls	Fatty alcohols		C13H26O5	+K	0.9976270362855	0.665631313908333	0.974602345558333	0.647186436933604	**	3.83451	pos	10.3453	0	0	1.2572	2.39032	497014	207928
313.23730	615	615-2	HMDB0034295	Floionolic acid	Lipids and lipid-like molecules	Fatty Acyls	Fatty acids and conjugates	C19621	C18H36O5	-H2O-H	0.997533157750833	0.4662857749825	0.958520728799333	0.445842039089874	**	1.85265	neg	1.15688	0	0	1.25452	2.38587	7845.01	3288.11
313.23730	615	615-1	HMDB0030935	9,10,13-Trihydroxystearic acid	Lipids and lipid-like molecules	Fatty Acyls	Fatty acids and conjugates		C18H36O5	-H2O-H	0.997533157750833	0.4662857749825	0.958520728799333	0.445842039089874	**	1.85265	neg	1.15688	0	0	1.25452	2.38587	7845.01	3288.11
225.10915	646	646-1	HMDB0000985	Dihydrolipoamide	Lipids and lipid-like molecules	Fatty Acyls	Fatty amides	C00579	C8H17NOS2	+NH4	0.9974876436314	0.289051927812	0.9614788468512	0.277219086898441	**	0.751951	pos	2.05975	0	0	1.25143	2.38077	19787.7	8311.48
203.12771	536	536-1	HMDB0000792	Sebacic acid	Lipids and lipid-like molecules	Fatty Acyls	Fatty acids and conjugates	C08277	C10H18O4	+H					*	0.366296	pos	1.19429	0	0	2.07979	4.22745	5110.79	1208.95
203.12771	536	536-2	HMDB0059708	2-Ethylsuberic acid	Lipids and lipid-like molecules	Fatty Acyls	Fatty acids and conjugates		C10H18O4	+H					*	0.366296	pos	1.19429	0	0	2.07979	4.22745	5110.79	1208.95
203.12771	536	536-3	HMDB0059719	Heptylmalonic acid	Lipids and lipid-like molecules	Fatty Acyls	Fatty acids and conjugates		C10H18O4	+H					*	0.366296	pos	1.19429	0	0	2.07979	4.22745	5110.79	1208.95
203.12771	536	536-4	HMDB0059754	3-Methylazelaic acid	Lipids and lipid-like molecules	Fatty Acyls	Fatty acids and conjugates		C10H18O4	+H					*	0.366296	pos	1.19429	0	0	2.07979	4.22745	5110.79	1208.95
302.14415	904	904-1	HMDB0255321	(2S,3R,4R,6R,7S,8R,9R)-1,2,3,4,6,7,8,9-Octahydroxydecan-5-one	Lipids and lipid-like molecules	Fatty Acyls	Fatty alcohols		C10H20O9	+NH4	0.9977839444735	0.420056727877667	0.976473104452333	0.409265128542051	**	1.34695	pos	4.24463	0	0	1.24453	2.36941	84213	35541.8
917.69642	5485	5485-1	HMDB0112566	PS(44:2)	Lipids and lipid-like molecules	Glycerophospholipids	Glycerophosphoserines		C50H94NO10P	+NH4	0.9948069276495	0.375087375361833	0.898374487067167	0.335219024420766	**	1.16213	pos	1.26829	0	0	1.21922	2.32821	7727.09	3318.91
234.13321	687	687-2	HMDB0013125	Hydroxypropionylcarnitine	Lipids and lipid-like molecules	Fatty Acyls	Fatty acid esters		C10H19NO5	+H	0.9964370013795	0.710263254768833	0.970135062609167	0.68659619834864	**	1.64126	pos	2.09023	0	0	1.15733	2.23045	22125.6	9919.8
891.68105	5382	5382-1	HMDB0112385	PS(42:1)	Lipids and lipid-like molecules	Glycerophospholipids	Glycerophosphoserines		C48H92NO10P	+NH4	0.994816661264333	0.3542042728605	0.900107442185833	0.317169340141053	**	1.50629	pos	1.10311	0	0	1.12115	2.1752	6213.11	2856.34
213.05181	585	585-1	HMDB0039359	Methyl (Z,Z)-10-hydroxy-2,8-decadiene-4,6-diynoate	Lipids and lipid-like molecules	Fatty Acyls	Fatty alcohols		C11H10O3	+Na	0.997162707999	0.5091644721365	0.965767018837167	0.490339060686574	**	1.89521	pos	1.95158	0	0	1.11859	2.17134	19570.8	9013.21
919.71244	5490	5490-1	HMDB0112539	PS(44:1)	Lipids and lipid-like molecules	Glycerophospholipids	Glycerophosphoserines		C50H96NO10P	+NH4	0.997701366051	0.543923169496167	0.943276389167333	0.511890523454817	**	1.55659	pos	1.74416	0	0	0.834884	1.78371	18943.9	10620.5
893.69764	5396	5396-1	HMDB0115454	PA(48:1)	Lipids and lipid-like molecules	Glycerophospholipids	Glycerophosphates		C51H99O8P	+Na	0.997984405445	0.6331791956655	0.951884222503667	0.601498460753315	**	0.745228	pos	1.99992	0	0	0.728422	1.65683	27640.5	16682.8
921.72799	5501	5501-1	HMDB0112538	PS(44:0)	Lipids and lipid-like molecules	Glycerophospholipids	Glycerophosphoserines		C50H98NO10P	+NH4	0.997851796672167	0.587423571448167	0.958006730895	0.561546821590322	**	1.44984	pos	1.54835	0	0	0.547456	1.46151	21001.4	14369.7
895.71311	5403	5403-1	HMDB0115453	PA(48:0)	Lipids and lipid-like molecules	Glycerophospholipids	Glycerophosphates		C51H101O8P	+Na	0.998020420988667	0.664368819855667	0.960750136543833	0.637028884085582	**	0.545781	pos	1.86586	0	0	0.452439	1.36835	36173.7	26436
281.17207	869	869-1	HMDB0041618	Diisobutyl adipate	Lipids and lipid-like molecules	Fatty Acyls	Fatty acid esters	C14260	C14H26O4	+Na					*	0.907181	pos	1.00032	0	0	2.0418	4.11758	3593.69	872.769
281.17207	869	869-2	HMDB0000872	Tetradecanedioic acid	Lipids and lipid-like molecules	Fatty Acyls	Fatty acids and conjugates		C14H26O4	+Na					*	0.907181	pos	1.00032	0	0	2.0418	4.11758	3593.69	872.769
281.17207	869	869-3	HMDB0040429	Diethyl decanedioate	Lipids and lipid-like molecules	Fatty Acyls	Fatty acid esters		C14H26O4	+Na					*	0.907181	pos	1.00032	0	0	2.0418	4.11758	3593.69	872.769
281.17207	869	869-4	HMDB0059946	2-Hydroxypropyl 2-isopropyl-5-methylcyclohexyl carbonate	Lipids and lipid-like molecules	Prenol lipids	Monoterpenoids		C14H26O4	+Na					*	0.907181	pos	1.00032	0	0	2.0418	4.11758	3593.69	872.769
281.17207	869	869-5	HMDB0059947	1-Hydroxypropan-2-yl 2-isopropyl-5-methylcyclohexyl carbonate	Lipids and lipid-like molecules	Prenol lipids	Monoterpenoids		C14H26O4	+Na					*	0.907181	pos	1.00032	0	0	2.0418	4.11758	3593.69	872.769
867.68187	5275	5275-1	HMDB0115267	PA(46:0)	Lipids and lipid-like molecules	Glycerophospholipids	Glycerophosphates		C49H97O8P	+Na	0.9976915979585	0.593402252922167	0.952977951850167	0.56419386395845	**	0.62595	pos	1.13692	0	0	0.447582	1.36375	13649	10008.4
869.69832	5284	5284-1	HMDB0115481	Phosphatidate(48:2)	Lipids and lipid-like molecules	Glycerophospholipids	Glycerophosphates		C51H97O8P	+H	0.997634749498833	0.633664359447	0.968537227974667	0.612275902835759	**	1.22493	pos	1.34753	5.85039e-273	2.31435e-272	0.353642	1.27778	23949.8	18743.2
124.08685	165	165-1	HMDB0245227	2-Methyleneglutaronitrile	Organic nitrogen compounds	Organonitrogen compounds	Organic cyanides		C6H6N2	+NH4					*	0.595297	pos	1.29745	0	0	2.0331	4.09283	6055.82	1479.62
124.08685	165	165-2	HMDB0303343	Vinylpyrazine	Organoheterocyclic compounds	Diazines	Pyrazines		C6H6N2	+NH4					*	0.595297	pos	1.29745	0	0	2.0331	4.09283	6055.82	1479.62
255.23241	483	483-2	HMDB0002396	Trimethyltridecanoic acid	Lipids and lipid-like molecules	Prenol lipids	Sesquiterpenoids		C16H32O2	-H	0.998814032642333	0.977930802139	0.997969067681167	0.974787252321097	**	2.13033	neg	5.11614	1.82403e-276	6.56974e-276	-0.385004	0.765777	302695	395278
174.99198	395	395-1	HMDB0249013	Benzodioxaphosphorin	Benzenoids	Unclassified	Unclassified		C7H5O2P	+Na					*	0.261682	pos	1.00205	0	0	2.00775	4.02154	3672.35	913.169
255.23241	483	483-3	HMDB0031068	Isopalmitic acid	Lipids and lipid-like molecules	Fatty Acyls	Fatty acids and conjugates		C16H32O2	-H	0.998814032642333	0.977930802139	0.997969067681167	0.974787252321097	**	2.13033	neg	5.11614	1.82403e-276	6.56974e-276	-0.385004	0.765777	302695	395278
255.23241	483	483-5	HMDB0032249	Dodecyl butyrate	Lipids and lipid-like molecules	Fatty Acyls	Fatty alcohol esters		C16H32O2	-H	0.998814032642333	0.977930802139	0.997969067681167	0.974787252321097	**	2.13033	neg	5.11614	1.82403e-276	6.56974e-276	-0.385004	0.765777	302695	395278
255.23241	483	483-6	HMDB0032324	Hexyl decanoate	Lipids and lipid-like molecules	Fatty Acyls	Fatty acid esters		C16H32O2	-H	0.998814032642333	0.977930802139	0.997969067681167	0.974787252321097	**	2.13033	neg	5.11614	1.82403e-276	6.56974e-276	-0.385004	0.765777	302695	395278
255.23241	483	483-7	HMDB0033166	Octyl octanoate	Lipids and lipid-like molecules	Fatty Acyls	Fatty alcohol esters		C16H32O2	-H	0.998814032642333	0.977930802139	0.997969067681167	0.974787252321097	**	2.13033	neg	5.11614	1.82403e-276	6.56974e-276	-0.385004	0.765777	302695	395278
255.23241	483	483-4	HMDB0032065	Butyl dodecanoate	Lipids and lipid-like molecules	Fatty Acyls	Fatty acid esters		C16H32O2	-H	0.998814032642333	0.977930802139	0.997969067681167	0.974787252321097	**	2.13033	neg	5.11614	1.82403e-276	6.56974e-276	-0.385004	0.765777	302695	395278
255.23241	483	483-9	HMDB0036210	Dodecyl 2-methylpropanoate	Lipids and lipid-like molecules	Fatty Acyls	Fatty alcohol esters		C16H32O2	-H	0.998814032642333	0.977930802139	0.997969067681167	0.974787252321097	**	2.13033	neg	5.11614	1.82403e-276	6.56974e-276	-0.385004	0.765777	302695	395278
255.23241	483	483-1	HMDB0000220	FA(16:0)	Lipids and lipid-like molecules	Fatty Acyls	Fatty acids and conjugates	C00249	C16H32O2	-H	0.998814032642333	0.977930802139	0.997969067681167	0.974787252321097	**	2.13033	neg	5.11614	1.82403e-276	6.56974e-276	-0.385004	0.765777	302695	395278
255.23241	483	483-8	HMDB0034153	Ethyl tetradecanoate	Lipids and lipid-like molecules	Fatty Acyls	Fatty acid esters		C16H32O2	-H	0.998814032642333	0.977930802139	0.997969067681167	0.974787252321097	**	2.13033	neg	5.11614	1.82403e-276	6.56974e-276	-0.385004	0.765777	302695	395278
277.21683	522	522-1	HMDB0001388	FA(18:3)	Lipids and lipid-like molecules	Fatty Acyls	Lineolic acids and derivatives	C06427	C18H30O2	-H	0.998308779399667	0.822670224609333	0.991755405500833	0.814507796212844	**	1.70387	neg	1.98623	0	0	-0.510624	0.701919	31727	45200.4
169.98576	368	368-1	HMDB0001131	Iminoaspartic acid	Organic acids and derivatives	Carboxylic acids and derivatives	Dicarboxylic acids and derivatives	C05840	C4H5NO4	+K					*	4.39057	pos	1.28367	0	0	1.9604	3.8917	6081.2	1562.61
277.21683	522	522-2	HMDB0030962	Calendic acid	Lipids and lipid-like molecules	Fatty Acyls	Lineolic acids and derivatives		C18H30O2	-H	0.998308779399667	0.822670224609333	0.991755405500833	0.814507796212844	**	1.70387	neg	1.98623	0	0	-0.510624	0.701919	31727	45200.4
277.21683	522	522-3	HMDB0030963	Punicic acid	Lipids and lipid-like molecules	Fatty Acyls	Lineolic acids and derivatives		C18H30O2	-H	0.998308779399667	0.822670224609333	0.991755405500833	0.814507796212844	**	1.70387	neg	1.98623	0	0	-0.510624	0.701919	31727	45200.4
277.21683	522	522-4	HMDB0030964	Linolenelaidic acid	Lipids and lipid-like molecules	Fatty Acyls	Lineolic acids and derivatives		C18H30O2	-H	0.998308779399667	0.822670224609333	0.991755405500833	0.814507796212844	**	1.70387	neg	1.98623	0	0	-0.510624	0.701919	31727	45200.4
295.22718	560	560-1	HMDB0004704	9,10-DHOME	Lipids and lipid-like molecules	Fatty Acyls	Fatty acids and conjugates		C18H34O4	-H2O-H	0.99845992872	0.647756988858167	0.982432776422667	0.635397629996716	**	0.473663	neg	1.17818	0	0	-0.593733	0.662626	9362.23	14129
295.22718	560	560-4	HMDB0041220	Dibutyl decanedioate	Lipids and lipid-like molecules	Fatty Acyls	Fatty acid esters		C18H34O4	-H2O-H	0.99845992872	0.647756988858167	0.982432776422667	0.635397629996716	**	0.473663	neg	1.17818	0	0	-0.593733	0.662626	9362.23	14129
227.12506	655	655-1	HMDB0251033	Desciclovir	Organoheterocyclic compounds	Imidazopyrimidines	Purines and purine derivatives		C8H11N5O2	+NH4					*	0.157691	pos	1.03514	0	0	1.8704	3.65633	4010.69	1096.91
158.09639	309	309-1	HMDB0032948	5-Phenyl-1,3-pentadiyne	Benzenoids	Benzene and substituted derivatives	Unclassified	C17717	C11H8	+NH4					*	0.232676	pos	1.03722	0	0	1.85619	3.62051	4066.13	1123.08
295.22718	560	560-3	HMDB0000782	Octadecanedioic acid	Lipids and lipid-like molecules	Fatty Acyls	Fatty acids and conjugates		C18H34O4	-H2O-H	0.99845992872	0.647756988858167	0.982432776422667	0.635397629996716	**	0.473663	neg	1.17818	0	0	-0.593733	0.662626	9362.23	14129
295.22718	560	560-2	HMDB0004705	12,13-DHOME	Lipids and lipid-like molecules	Fatty Acyls	Fatty acids and conjugates	C14829	C18H34O4	-H2O-H	0.99845992872	0.647756988858167	0.982432776422667	0.635397629996716	**	0.473663	neg	1.17818	0	0	-0.593733	0.662626	9362.23	14129
309.27934	600	600-1	HMDB0002231	FA(20:1)	Lipids and lipid-like molecules	Fatty Acyls	Fatty acids and conjugates	C16526	C20H38O2	-H	0.9981859643265	0.6306997938965	0.979377232093167	0.616572501257384	**	1.81229	neg	1.34739	0	0	-0.636614	0.643221	11143.3	17324.3
851.70768	5190	5190-1	HMDB0256150	1-O-(6-Acetamido-6-deoxy-alpha-D-galactosyl)-N-[(15Z)-tetracos-15-enoyl]phytosphingosine	Lipids and lipid-like molecules	Fatty Acyls	Fatty acyl glycosides		C50H96N2O9	+H-H2O					*	2.00731	pos	1.19375	0	0	1.82216	3.53611	5408.1	1529.39
309.27934	600	600-2	HMDB0035159	Paullinic acid	Lipids and lipid-like molecules	Fatty Acyls	Fatty acids and conjugates		C20H38O2	-H	0.9981859643265	0.6306997938965	0.979377232093167	0.616572501257384	**	1.81229	neg	1.34739	0	0	-0.636614	0.643221	11143.3	17324.3
227.20100	401	401-1	HMDB0000806	FA(14:0)	Lipids and lipid-like molecules	Fatty Acyls	Fatty acids and conjugates	C06424	C14H28O2	-H	0.998496030667833	0.797825417556833	0.991655990020333	0.789978461369243	**	2.88972	neg	1.97266	0	0	-0.66504	0.630671	22598.1	35831.9
877.72337	5328	5328-1	HMDB0031117	Glycerol 1,2-di-(9Z,12Z-octadecadienoate) 3-hexadecanoate	Lipids and lipid-like molecules	Glycerolipids	Triradylcglycerols		C55H98O6	+Na					*	2.49208	pos	1.73883	0	0	1.80933	3.50481	11465.3	3271.32
877.72337	5328	5328-2	HMDB0031118	Glycerol 1,3-di-(9Z,12Z-octadecadienoate) 2-hexadecanoate	Lipids and lipid-like molecules	Glycerolipids	Triradylcglycerols		C55H98O6	+Na					*	2.49208	pos	1.73883	0	0	1.80933	3.50481	11465.3	3271.32
227.20100	401	401-3	HMDB0031072	12-Methyltridecanoic acid	Lipids and lipid-like molecules	Fatty Acyls	Fatty acids and conjugates		C14H28O2	-H	0.998496030667833	0.797825417556833	0.991655990020333	0.789978461369243	**	2.88972	neg	1.97266	0	0	-0.66504	0.630671	22598.1	35831.9
210.10979	572	572-1	HMDB0013010	N-Heptanoylglycine	Organic acids and derivatives	Carboxylic acids and derivatives	Amino acids, peptides, and analogues		C9H17NO3	+Na					*	1.2875	pos	1.28488	0	0	1.76772	3.40515	6335.25	1860.49
227.20100	401	401-7	HMDB0034461	Heptyl heptanoate	Lipids and lipid-like molecules	Fatty Acyls	Fatty acid esters		C14H28O2	-H	0.998496030667833	0.797825417556833	0.991655990020333	0.789978461369243	**	2.88972	neg	1.97266	0	0	-0.66504	0.630671	22598.1	35831.9
227.20100	401	401-8	HMDB0036216	Hexyl octanoate	Lipids and lipid-like molecules	Fatty Acyls	Fatty acid esters	C13798	C14H28O2	-H	0.998496030667833	0.797825417556833	0.991655990020333	0.789978461369243	**	2.88972	neg	1.97266	0	0	-0.66504	0.630671	22598.1	35831.9
227.20100	401	401-9	HMDB0037312	Decyl butanoate	Lipids and lipid-like molecules	Fatty Acyls	Fatty alcohol esters		C14H28O2	-H	0.998496030667833	0.797825417556833	0.991655990020333	0.789978461369243	**	2.88972	neg	1.97266	0	0	-0.66504	0.630671	22598.1	35831.9
227.20100	401	401-11	HMDB0038034	Nonyl isovalerate	Lipids and lipid-like molecules	Fatty Acyls	Fatty alcohol esters		C14H28O2	-H	0.998496030667833	0.797825417556833	0.991655990020333	0.789978461369243	**	2.88972	neg	1.97266	0	0	-0.66504	0.630671	22598.1	35831.9
203.05249	533	533-1	HMDB0003418	D-Tagatose	Organic oxygen compounds	Organooxygen compounds	Carbohydrates and carbohydrate conjugates	C00795	C6H12O6	+Na					*	0.592318	pos	1.2412	0	0	1.70191	3.25331	6042.67	1857.39
203.05249	533	533-2	HMDB0000122	D-Glucose	Organic oxygen compounds	Organooxygen compounds	Carbohydrates and carbohydrate conjugates	C00221	C6H12O6	+Na					*	0.592318	pos	1.2412	0	0	1.70191	3.25331	6042.67	1857.39
203.05249	533	533-3	HMDB0000143	D-Galactose	Organic oxygen compounds	Organooxygen compounds	Carbohydrates and carbohydrate conjugates	C00984	C6H12O6	+Na					*	0.592318	pos	1.2412	0	0	1.70191	3.25331	6042.67	1857.39
203.05249	533	533-4	HMDB0000169	D-Mannose	Organic oxygen compounds	Organooxygen compounds	Carbohydrates and carbohydrate conjugates	C00936	C6H12O6	+Na					*	0.592318	pos	1.2412	0	0	1.70191	3.25331	6042.67	1857.39
203.05249	533	533-5	HMDB0000211	myo-Inositol	Organic oxygen compounds	Organooxygen compounds	Alcohols and polyols	C00137	C6H12O6	+Na					*	0.592318	pos	1.2412	0	0	1.70191	3.25331	6042.67	1857.39
203.05249	533	533-6	HMDB0000346	3-Deoxyarabinohexonic acid	Organic acids and derivatives	Hydroxy acids and derivatives	Medium-chain hydroxy acids and derivatives		C6H12O6	+Na					*	0.592318	pos	1.2412	0	0	1.70191	3.25331	6042.67	1857.39
203.05249	533	533-7	HMDB0000660	D-Fructose	Organic oxygen compounds	Organooxygen compounds	Carbohydrates and carbohydrate conjugates	C02336	C6H12O6	+Na					*	0.592318	pos	1.2412	0	0	1.70191	3.25331	6042.67	1857.39
203.05249	533	533-8	HMDB0001151	Allose	Organic oxygen compounds	Organooxygen compounds	Carbohydrates and carbohydrate conjugates	C01487	C6H12O6	+Na					*	0.592318	pos	1.2412	0	0	1.70191	3.25331	6042.67	1857.39
203.05249	533	533-9	HMDB0001266	L-Sorbose	Organic oxygen compounds	Organooxygen compounds	Carbohydrates and carbohydrate conjugates	C08356	C6H12O6	+Na					*	0.592318	pos	1.2412	0	0	1.70191	3.25331	6042.67	1857.39
203.05249	533	533-10	HMDB0003345	alpha-D-Glucose	Organic oxygen compounds	Organooxygen compounds	Carbohydrates and carbohydrate conjugates	C00267	C6H12O6	+Na					*	0.592318	pos	1.2412	0	0	1.70191	3.25331	6042.67	1857.39
203.05249	533	533-11	HMDB0003449	beta-D-Galactose	Organic oxygen compounds	Organooxygen compounds	Carbohydrates and carbohydrate conjugates	C00962	C6H12O6	+Na					*	0.592318	pos	1.2412	0	0	1.70191	3.25331	6042.67	1857.39
203.05249	533	533-12	HMDB0032222	Dihydroxyacetone (dimer)	Organoheterocyclic compounds	Dioxanes	1,4-dioxanes		C6H12O6	+Na					*	0.592318	pos	1.2412	0	0	1.70191	3.25331	6042.67	1857.39
227.20100	401	401-12	HMDB0038969	Dodecyl acetate	Lipids and lipid-like molecules	Fatty Acyls	Fatty alcohol esters		C14H28O2	-H	0.998496030667833	0.797825417556833	0.991655990020333	0.789978461369243	**	2.88972	neg	1.97266	0	0	-0.66504	0.630671	22598.1	35831.9
227.20100	401	401-13	HMDB0059865	Isobutyl decanoate	Lipids and lipid-like molecules	Fatty Acyls	Fatty acid esters		C14H28O2	-H	0.998496030667833	0.797825417556833	0.991655990020333	0.789978461369243	**	2.88972	neg	1.97266	0	0	-0.66504	0.630671	22598.1	35831.9
227.20100	401	401-14	HMDB0061781	10-Methyltridecanoic acid	Lipids and lipid-like molecules	Fatty Acyls	Fatty acids and conjugates		C14H28O2	-H	0.998496030667833	0.797825417556833	0.991655990020333	0.789978461369243	**	2.88972	neg	1.97266	0	0	-0.66504	0.630671	22598.1	35831.9
227.20100	401	401-10	HMDB0037495	3-Methylbutyl nonanoate	Lipids and lipid-like molecules	Fatty Acyls	Fatty acid esters		C14H28O2	-H	0.998496030667833	0.797825417556833	0.991655990020333	0.789978461369243	**	2.88972	neg	1.97266	0	0	-0.66504	0.630671	22598.1	35831.9
227.20100	401	401-2	HMDB0002221	2,6,10-Trimethylundecanoic acid	Lipids and lipid-like molecules	Fatty Acyls	Fatty acids and conjugates		C14H28O2	-H	0.998496030667833	0.797825417556833	0.991655990020333	0.789978461369243	**	2.88972	neg	1.97266	0	0	-0.66504	0.630671	22598.1	35831.9
227.20100	401	401-6	HMDB0033788	Ethyl dodecanoate	Lipids and lipid-like molecules	Fatty Acyls	Fatty acid esters		C14H28O2	-H	0.998496030667833	0.797825417556833	0.991655990020333	0.789978461369243	**	2.88972	neg	1.97266	0	0	-0.66504	0.630671	22598.1	35831.9
281.24755	535	535-3	HMDB0041480	(Z)-13-Octadecenoic acid	Lipids and lipid-like molecules	Fatty Acyls	Fatty acids and conjugates		C18H34O2	-H	0.998456616645	0.986401663409667	0.999008520548833	0.983902779945409	**	3.74909	neg	9.3199	0	0	-0.782854	0.581216	405927	698410
281.24755	535	535-4	HMDB0062242	7Z-octadecenoic acid	Lipids and lipid-like molecules	Fatty Acyls	Fatty acids and conjugates		C18H34O2	-H	0.998456616645	0.986401663409667	0.999008520548833	0.983902779945409	**	3.74909	neg	9.3199	0	0	-0.782854	0.581216	405927	698410
281.24755	535	535-5	HMDB0062703	Octadec-9-enoic Acid	Lipids and lipid-like molecules	Fatty Acyls	Fatty acids and conjugates		C18H34O2	-H	0.998456616645	0.986401663409667	0.999008520548833	0.983902779945409	**	3.74909	neg	9.3199	0	0	-0.782854	0.581216	405927	698410
281.24755	535	535-2	HMDB0000573	Elaidic acid	Lipids and lipid-like molecules	Fatty Acyls	Fatty acids and conjugates	C01712	C18H34O2	-H	0.998456616645	0.986401663409667	0.999008520548833	0.983902779945409	**	3.74909	neg	9.3199	0	0	-0.782854	0.581216	405927	698410
281.24755	535	535-1	HMDB0000207	FA(18:1)	Lipids and lipid-like molecules	Fatty Acyls	Fatty acids and conjugates	C00712	C18H34O2	-H	0.998456616645	0.986401663409667	0.999008520548833	0.983902779945409	**	3.74909	neg	9.3199	0	0	-0.782854	0.581216	405927	698410
102.12785	86	86-1	HMDB0032323	Hexylamine	Organic nitrogen compounds	Organonitrogen compounds	Amines	C08306	C6H15N	+H					*	1.1868	pos	1.15661	0	0	1.60018	3.03181	5448.33	1797.06
102.12785	86	86-2	HMDB0032539	Triethylamine	Organic nitrogen compounds	Organonitrogen compounds	Amines	C14691	C6H15N	+H					*	1.1868	pos	1.15661	0	0	1.60018	3.03181	5448.33	1797.06
305.24796	589	589-3	HMDB0036835	Sagittariol	Lipids and lipid-like molecules	Prenol lipids	Diterpenoids		C20H34O2	-H	0.9981005204475	0.487984946728333	0.969160792719	0.472037545776634	**	2.09771	neg	1.16558	0	0	-0.86596	0.548681	5554.29	10123
175.09615	398	398-1	HMDB0000893	Suberic acid	Lipids and lipid-like molecules	Fatty Acyls	Fatty acids and conjugates	C08278	C8H14O4	+H					*	1.88558	pos	2.44558	0	0	1.56111	2.95081	24746	8386.18
175.09615	398	398-2	HMDB0002023	Ethyladipic acid	Lipids and lipid-like molecules	Fatty Acyls	Fatty acids and conjugates		C8H14O4	+H					*	1.88558	pos	2.44558	0	0	1.56111	2.95081	24746	8386.18
175.09615	398	398-3	HMDB0059727	2,4-Dimethyladipic acid	Lipids and lipid-like molecules	Fatty Acyls	Fatty acids and conjugates		C8H14O4	+H					*	1.88558	pos	2.44558	0	0	1.56111	2.95081	24746	8386.18
175.09615	398	398-4	HMDB0059757	3-Methylpimelic acid	Lipids and lipid-like molecules	Fatty Acyls	Fatty acids and conjugates		C8H14O4	+H					*	1.88558	pos	2.44558	0	0	1.56111	2.95081	24746	8386.18
175.09615	398	398-5	HMDB0060684	2-Propylglutaric acid	Lipids and lipid-like molecules	Fatty Acyls	Fatty acids and conjugates	C16658	C8H14O4	+H					*	1.88558	pos	2.44558	0	0	1.56111	2.95081	24746	8386.18
305.24796	589	589-2	HMDB0031058	Sciadonic acid	Lipids and lipid-like molecules	Fatty Acyls	Fatty acids and conjugates		C20H34O2	-H	0.9981005204475	0.487984946728333	0.969160792719	0.472037545776634	**	2.09771	neg	1.16558	0	0	-0.86596	0.548681	5554.29	10123
305.24796	589	589-1	HMDB0002925	FA(20:3)	Lipids and lipid-like molecules	Fatty Acyls	Fatty acids and conjugates	C03242	C20H34O2	-H	0.9981005204475	0.487984946728333	0.969160792719	0.472037545776634	**	2.09771	neg	1.16558	0	0	-0.86596	0.548681	5554.29	10123
303.23238	582	582-2	HMDB0002177	Cis-8,11,14,17-Eicosatetraenoic acid	Lipids and lipid-like molecules	Fatty Acyls	Fatty acids and conjugates		C20H32O2	-H	0.99859532301	0.887360606678667	0.9950910642035	0.8817642741738	**	1.89101	neg	2.65105	0	0	-0.919216	0.528796	26410.6	49944.8
303.23238	582	582-3	HMDB0006036	Mesterolone	Lipids and lipid-like molecules	Steroids and steroid derivatives	Androstane steroids	D04947	C20H32O2	-H	0.99859532301	0.887360606678667	0.9950910642035	0.8817642741738	**	1.89101	neg	2.65105	0	0	-0.919216	0.528796	26410.6	49944.8
303.23238	582	582-4	HMDB0036829	Copalic acid	Lipids and lipid-like molecules	Prenol lipids	Diterpenoids		C20H32O2	-H	0.99859532301	0.887360606678667	0.9950910642035	0.8817642741738	**	1.89101	neg	2.65105	0	0	-0.919216	0.528796	26410.6	49944.8
303.23238	582	582-5	HMDB0037824	7,13-Eperudien-15-oic acid	Lipids and lipid-like molecules	Prenol lipids	Diterpenoids		C20H32O2	-H	0.99859532301	0.887360606678667	0.9950910642035	0.8817642741738	**	1.89101	neg	2.65105	0	0	-0.919216	0.528796	26410.6	49944.8
303.23238	582	582-1	HMDB0001043	FA(20:4)	Lipids and lipid-like molecules	Fatty Acyls	Fatty acids and conjugates	C00219	C20H32O2	-H	0.99859532301	0.887360606678667	0.9950910642035	0.8817642741738	**	1.89101	neg	2.65105	0	0	-0.919216	0.528796	26410.6	49944.8
253.21660	476	476-1	HMDB0002186	Hypogeic acid	Lipids and lipid-like molecules	Fatty Acyls	Fatty acids and conjugates		C16H30O2	-H	0.998509766187167	0.903981475139167	0.993547390958833	0.896809984931217	**	2.78793	neg	5.54743	0	0	-0.933228	0.523685	113712	217138
253.21660	476	476-3	HMDB0010735	Trans-Hexa-dec-2-enoic acid	Lipids and lipid-like molecules	Fatty Acyls	Fatty acids and conjugates		C16H30O2	-H	0.998509766187167	0.903981475139167	0.993547390958833	0.896809984931217	**	2.78793	neg	5.54743	0	0	-0.933228	0.523685	113712	217138
253.21660	476	476-4	HMDB0012328	Palmitelaidic acid	Lipids and lipid-like molecules	Fatty Acyls	Fatty acids and conjugates		C16H30O2	-H	0.998509766187167	0.903981475139167	0.993547390958833	0.896809984931217	**	2.78793	neg	5.54743	0	0	-0.933228	0.523685	113712	217138
253.21660	476	476-5	HMDB0031053	(E)-6-Hexadecenoic acid	Lipids and lipid-like molecules	Fatty Acyls	Fatty acids and conjugates		C16H30O2	-H	0.998509766187167	0.903981475139167	0.993547390958833	0.896809984931217	**	2.78793	neg	5.54743	0	0	-0.933228	0.523685	113712	217138
253.21660	476	476-8	HMDB0032638	(Z)-5-Hexadecenoic acid	Lipids and lipid-like molecules	Fatty Acyls	Fatty acids and conjugates		C16H30O2	-H	0.998509766187167	0.903981475139167	0.993547390958833	0.896809984931217	**	2.78793	neg	5.54743	0	0	-0.933228	0.523685	113712	217138
253.21660	476	476-9	HMDB0033791	(E)-3-Hexadecenoic acid	Lipids and lipid-like molecules	Fatty Acyls	Fatty acids and conjugates		C16H30O2	-H	0.998509766187167	0.903981475139167	0.993547390958833	0.896809984931217	**	2.78793	neg	5.54743	0	0	-0.933228	0.523685	113712	217138
253.21660	476	476-10	HMDB0035877	(Z)-13-Hexadecenoic acid	Lipids and lipid-like molecules	Fatty Acyls	Fatty acids and conjugates		C16H30O2	-H	0.998509766187167	0.903981475139167	0.993547390958833	0.896809984931217	**	2.78793	neg	5.54743	0	0	-0.933228	0.523685	113712	217138
253.21660	476	476-11	HMDB0037647	(E)-11-Hexadecenoic acid	Lipids and lipid-like molecules	Fatty Acyls	Fatty acids and conjugates		C16H30O2	-H	0.998509766187167	0.903981475139167	0.993547390958833	0.896809984931217	**	2.78793	neg	5.54743	0	0	-0.933228	0.523685	113712	217138
253.21660	476	476-12	HMDB0038958	Citronellyl hexanoate	Lipids and lipid-like molecules	Fatty Acyls	Fatty alcohol esters		C16H30O2	-H	0.998509766187167	0.903981475139167	0.993547390958833	0.896809984931217	**	2.78793	neg	5.54743	0	0	-0.933228	0.523685	113712	217138
199.09369	514	514-1	HMDB0006037	8-Hydroxy-7-methylguanine	Organoheterocyclic compounds	Imidazopyrimidines	Purines and purine derivatives		C6H7N5O2	+NH4					*	0.54523	pos	1.21051	0	0	1.42931	2.69318	6330.73	2350.65
253.21660	476	476-13	HMDB0041422	(Z)-14-Methyl-6-pentadecenoic acid	Lipids and lipid-like molecules	Fatty Acyls	Fatty acids and conjugates		C16H30O2	-H	0.998509766187167	0.903981475139167	0.993547390958833	0.896809984931217	**	2.78793	neg	5.54743	0	0	-0.933228	0.523685	113712	217138
253.21660	476	476-2	HMDB0003229	FA(16:1)	Lipids and lipid-like molecules	Fatty Acyls	Fatty acids and conjugates	C08362	C16H30O2	-H	0.998509766187167	0.903981475139167	0.993547390958833	0.896809984931217	**	2.78793	neg	5.54743	0	0	-0.933228	0.523685	113712	217138
329.24770	650	650-1	HMDB0001976	22:5	Lipids and lipid-like molecules	Fatty Acyls	Fatty acids and conjugates		C22H34O2	-H	0.997948031474	0.425737172563833	0.961184995343333	0.408372491709864	**	2.75628	neg	1.06767	0	0	-0.959361	0.514284	4052.01	7878.92
329.24770	650	650-3	HMDB0032257	Ethyl abietate	Lipids and lipid-like molecules	Prenol lipids	Diterpenoids		C22H34O2	-H	0.997948031474	0.425737172563833	0.961184995343333	0.408372491709864	**	2.75628	neg	1.06767	0	0	-0.959361	0.514284	4052.01	7878.92
329.24770	650	650-4	HMDB0039133	4,8,12,15,19-Docosapentaenoic acid	Lipids and lipid-like molecules	Fatty Acyls	Fatty acids and conjugates		C22H34O2	-H	0.997948031474	0.425737172563833	0.961184995343333	0.408372491709864	**	2.75628	neg	1.06767	0	0	-0.959361	0.514284	4052.01	7878.92
329.24770	650	650-5	HMDB0039530	Ethyl icosapentate	Lipids and lipid-like molecules	Fatty Acyls	Fatty acid esters	C16184	C22H34O2	-H	0.997948031474	0.425737172563833	0.961184995343333	0.408372491709864	**	2.75628	neg	1.06767	0	0	-0.959361	0.514284	4052.01	7878.92
329.24770	650	650-2	HMDB0006528	FA(22:5)	Lipids and lipid-like molecules	Fatty Acyls	Fatty acids and conjugates	C16513	C22H34O2	-H	0.997948031474	0.425737172563833	0.961184995343333	0.408372491709864	**	2.75628	neg	1.06767	0	0	-0.959361	0.514284	4052.01	7878.92
535.47252	884	884-1	HMDB0112175	FAHFA(18:1(9Z)/6-O-16:0)	Lipids and lipid-like molecules	Fatty Acyls	Fatty acids and conjugates		C34H64O4	-H	0.998473501631833	0.795157649158833	0.979747971306333	0.777864868829437	**	1.23387	neg	3.30284	0	0	-1.03133	0.48926	35061	71661.2
327.23227	642	642-1	HMDB0002183	FA(22:6)	Lipids and lipid-like molecules	Fatty Acyls	Fatty acids and conjugates	C06429	C22H32O2	-H	0.99849479384	0.833793317475333	0.990389362346667	0.824537062832301	**	2.08481	neg	2.39192	0	0	-1.07492	0.474696	17271.6	36384.6
327.23227	642	642-2	HMDB0030053	Neogrifolin	Lipids and lipid-like molecules	Prenol lipids	Sesquiterpenoids		C22H32O2	-H	0.99849479384	0.833793317475333	0.990389362346667	0.824537062832301	**	2.08481	neg	2.39192	0	0	-1.07492	0.474696	17271.6	36384.6
327.23227	642	642-3	HMDB0030446	Grifolin	Lipids and lipid-like molecules	Prenol lipids	Sesquiterpenoids		C22H32O2	-H	0.99849479384	0.833793317475333	0.990389362346667	0.824537062832301	**	2.08481	neg	2.39192	0	0	-1.07492	0.474696	17271.6	36384.6
327.23227	642	642-4	HMDB0035185	Retinol acetate	Lipids and lipid-like molecules	Prenol lipids	Retinoids		C22H32O2	-H	0.99849479384	0.833793317475333	0.990389362346667	0.824537062832301	**	2.08481	neg	2.39192	0	0	-1.07492	0.474696	17271.6	36384.6
559.47209	908	908-1	HMDB0255383	2-Hexadec-7-enylicosa-8,11-dienedioic acid	Lipids and lipid-like molecules	Fatty Acyls	Fatty acids and conjugates		C36H64O4	-H	0.998497282924833	0.7719465593005	0.977381447839167	0.753352466419068	**	1.95735	neg	2.96676	0	0	-1.0938	0.468527	26078.5	55660.8
557.45602	905	905-1	HMDB0007075	DG(33:3)	Lipids and lipid-like molecules	Fatty Acyls	Lineolic acids and derivatives		C36H64O5	-H2O-H	0.997401380992667	0.4493076258655	0.9387139616705	0.420675318460239	**	1.72965	neg	1.03893	0	0	-1.14834	0.451143	3005.51	6661.99
509.45664	863	863-1	HMDB0112110	FAHFA(16:0/9-O-16:0)	Lipids and lipid-like molecules	Fatty Acyls	Fatty acids and conjugates		C32H62O4	-H	0.998283158834167	0.7321062926175	0.978822218033667	0.715371613525945	**	1.76372	neg	1.68616	0	0	-1.14934	0.450831	7828.28	17364.1
509.45664	863	863-2	HMDB0112114	FAHFA(16:0/5-O-16:0)	Lipids and lipid-like molecules	Fatty Acyls	Fatty acids and conjugates		C32H62O4	-H	0.998283158834167	0.7321062926175	0.978822218033667	0.715371613525945	**	1.76372	neg	1.68616	0	0	-1.14934	0.450831	7828.28	17364.1
509.45664	863	863-3	HMDB0112115	FAHFA(16:0/7-O-16:0)	Lipids and lipid-like molecules	Fatty Acyls	Fatty acids and conjugates		C32H62O4	-H	0.998283158834167	0.7321062926175	0.978822218033667	0.715371613525945	**	1.76372	neg	1.68616	0	0	-1.14934	0.450831	7828.28	17364.1
509.45664	863	863-4	HMDB0112123	FAHFA(16:0/8-O-16:0)	Lipids and lipid-like molecules	Fatty Acyls	Fatty acids and conjugates		C32H62O4	-H	0.998283158834167	0.7321062926175	0.978822218033667	0.715371613525945	**	1.76372	neg	1.68616	0	0	-1.14934	0.450831	7828.28	17364.1
509.45664	863	863-5	HMDB0112124	FAHFA(16:0/10-O-16:0)	Lipids and lipid-like molecules	Fatty Acyls	Fatty acids and conjugates		C32H62O4	-H	0.998283158834167	0.7321062926175	0.978822218033667	0.715371613525945	**	1.76372	neg	1.68616	0	0	-1.14934	0.450831	7828.28	17364.1
879.73866	5333	5333-1	HMDB0005384	TG(52:3)	Lipids and lipid-like molecules	Glycerolipids	Triradylcglycerols	C00422	C55H100O6	+Na					*	2.89331	pos	1.87485	0	0	1.34924	2.54778	15692	6159.1
509.45664	863	863-6	HMDB0112125	FAHFA(16:0/11-O-16:0)	Lipids and lipid-like molecules	Fatty Acyls	Fatty acids and conjugates		C32H62O4	-H	0.998283158834167	0.7321062926175	0.978822218033667	0.715371613525945	**	1.76372	neg	1.68616	0	0	-1.14934	0.450831	7828.28	17364.1
509.45664	863	863-7	HMDB0112126	FAHFA(16:0/12-O-16:0)	Lipids and lipid-like molecules	Fatty Acyls	Fatty acids and conjugates		C32H62O4	-H	0.998283158834167	0.7321062926175	0.978822218033667	0.715371613525945	**	1.76372	neg	1.68616	0	0	-1.14934	0.450831	7828.28	17364.1
509.45664	863	863-8	HMDB0112127	FAHFA(16:0/13-O-16:0)	Lipids and lipid-like molecules	Fatty Acyls	Fatty acids and conjugates		C32H62O4	-H	0.998283158834167	0.7321062926175	0.978822218033667	0.715371613525945	**	1.76372	neg	1.68616	0	0	-1.14934	0.450831	7828.28	17364.1
509.45664	863	863-9	HMDB0112178	FAHFA(16:0/6-O-16:0)	Lipids and lipid-like molecules	Fatty Acyls	Fatty acids and conjugates		C32H62O4	-H	0.998283158834167	0.7321062926175	0.978822218033667	0.715371613525945	**	1.76372	neg	1.68616	0	0	-1.14934	0.450831	7828.28	17364.1
561.48790	910	910-1	HMDB0007072	DG(33:1)	Lipids and lipid-like molecules	Glycerolipids	Diradylglycerols		C36H68O5	-H2O-H	0.998476119556833	0.79256964528	0.9773096309625	0.773405571163667	**	0.684918	neg	4.05842	0	0	-1.1557	0.448848	44912.1	100061
563.50388	912	912-1	HMDB0112105	FAHFA(18:1(9Z)/12-O-18:0)	Lipids and lipid-like molecules	Fatty Acyls	Fatty acids and conjugates		C36H68O4	-H	0.998499332774167	0.782056821213333	0.977407461547167	0.763241080129624	**	1.0643	neg	3.26926	0	0	-1.19524	0.436714	27702.4	63433.8
533.45536	882	882-1	HMDB0007070	DG(31:1)	Lipids and lipid-like molecules	Glycerolipids	Diradylglycerols		C34H64O5	-H2O-H	0.998507042057667	0.758416641575333	0.9780422599845	0.740656104388515	**	3.03572	neg	2.17953	0	0	-1.26174	0.417039	11401.1	27338.3
225.18512	393	393-3	HMDB0005051	Tsuzuic acid	Lipids and lipid-like molecules	Fatty Acyls	Fatty acids and conjugates		C14H26O2	-H	0.998318562240667	0.4637684534645	0.966730955666167	0.447585465563535	**	3.94027	neg	1.22043	0	0	-1.44574	0.367105	2898.54	7895.68
225.18512	393	393-4	HMDB0010732	trans-Tetra-dec-2-enoic acid	Lipids and lipid-like molecules	Fatty Acyls	Fatty acids and conjugates		C14H26O2	-H	0.998318562240667	0.4637684534645	0.966730955666167	0.447585465563535	**	3.94027	neg	1.22043	0	0	-1.44574	0.367105	2898.54	7895.68
225.18512	393	393-7	HMDB0034561	Houttuynin	Lipids and lipid-like molecules	Fatty Acyls	Fatty aldehydes	C16947	C14H26O2	-H	0.998318562240667	0.4637684534645	0.966730955666167	0.447585465563535	**	3.94027	neg	1.22043	0	0	-1.44574	0.367105	2898.54	7895.68
225.18512	393	393-8	HMDB0037188	Rhodinyl butyrate	Lipids and lipid-like molecules	Fatty Acyls	Fatty alcohol esters		C14H26O2	-H	0.998318562240667	0.4637684534645	0.966730955666167	0.447585465563535	**	3.94027	neg	1.22043	0	0	-1.44574	0.367105	2898.54	7895.68
225.18512	393	393-9	HMDB0037189	Rhodinyl isobutyrate	Lipids and lipid-like molecules	Fatty Acyls	Fatty alcohol esters		C14H26O2	-H	0.998318562240667	0.4637684534645	0.966730955666167	0.447585465563535	**	3.94027	neg	1.22043	0	0	-1.44574	0.367105	2898.54	7895.68
225.18512	393	393-2	HMDB0000521	FA(14:1)	Lipids and lipid-like molecules	Fatty Acyls	Fatty acids and conjugates		C14H26O2	-H	0.998318562240667	0.4637684534645	0.966730955666167	0.447585465563535	**	3.94027	neg	1.22043	0	0	-1.44574	0.367105	2898.54	7895.68
225.18512	393	393-11	HMDB0037228	Citronellyl isobutyrate	Lipids and lipid-like molecules	Fatty Acyls	Fatty alcohol esters		C14H26O2	-H	0.998318562240667	0.4637684534645	0.966730955666167	0.447585465563535	**	3.94027	neg	1.22043	0	0	-1.44574	0.367105	2898.54	7895.68
225.18512	393	393-13	HMDB0062243	7Z-tetradecenoic acid	Lipids and lipid-like molecules	Fatty Acyls	Fatty acids and conjugates		C14H26O2	-H	0.998318562240667	0.4637684534645	0.966730955666167	0.447585465563535	**	3.94027	neg	1.22043	0	0	-1.44574	0.367105	2898.54	7895.68
225.18512	393	393-1	HMDB0000499	5-Tetradecenoic acid	Lipids and lipid-like molecules	Fatty Acyls	Fatty acids and conjugates		C14H26O2	-H	0.998318562240667	0.4637684534645	0.966730955666167	0.447585465563535	**	3.94027	neg	1.22043	0	0	-1.44574	0.367105	2898.54	7895.68
225.18512	393	393-10	HMDB0037227	Citronellyl butyrate	Lipids and lipid-like molecules	Fatty Acyls	Fatty alcohol esters		C14H26O2	-H	0.998318562240667	0.4637684534645	0.966730955666167	0.447585465563535	**	3.94027	neg	1.22043	0	0	-1.44574	0.367105	2898.54	7895.68
225.18512	393	393-14	HMDB0062248	9E-tetradecenoic acid	Lipids and lipid-like molecules	Fatty Acyls	Fatty acids and conjugates		C14H26O2	-H	0.998318562240667	0.4637684534645	0.966730955666167	0.447585465563535	**	3.94027	neg	1.22043	0	0	-1.44574	0.367105	2898.54	7895.68
111.05301	115	115-1	HMDB0029198	Dimethylurea	Organic acids and derivatives	Organic carbonic acids and derivatives	Ureas	C16364	C3H8N2O	+Na					*	1.12237	pos	1.15243	0	0	1.28969	2.44475	6161.55	2520.32
609.50947	954	954-1	HMDB0033753	Glycerol 1,3-didodecanoate 2-decanoate	Lipids and lipid-like molecules	Glycerolipids	Triradylcglycerols		C37H70O6	-H	0.998507433237833	0.6836550582795	0.967158787182	0.660216107400049	**	0.814311	neg	1.62345	0	0	-1.56709	0.337488	4484.96	13289.3
187.04071	272	272-1	HMDB0249265	Bisazobiphenyl	Benzenoids	Benzene and substituted derivatives	Unclassified		C12H6N4	-H2O-H					*	0.764544	neg	1.04742	0	0	1.25644	2.38905	6525.66	2731.48
609.50947	954	954-2	HMDB0038058	Glycerol 1-dodecanoate 2-tetradecanoate 3-octanoate	Lipids and lipid-like molecules	Glycerolipids	Triradylcglycerols		C37H70O6	-H	0.998507433237833	0.6836550582795	0.967158787182	0.660216107400049	**	0.814311	neg	1.62345	0	0	-1.56709	0.337488	4484.96	13289.3
609.50947	954	954-3	HMDB0071115	TG(34:0)	Lipids and lipid-like molecules	Glycerolipids	Triradylcglycerols		C37H70O6	-H	0.998507433237833	0.6836550582795	0.967158787182	0.660216107400049	**	0.814311	neg	1.62345	0	0	-1.56709	0.337488	4484.96	13289.3
507.44076	859	859-1	HMDB0112154	FAHFA(16:1(9Z)/5-O-16:0)	Lipids and lipid-like molecules	Fatty Acyls	Fatty acids and conjugates		C32H60O4	-H	0.9979275255835	0.574426137530833	0.9564986656045	0.548299138182091	**	2.22127	neg	1.17377	0	0	-1.64089	0.320659	2181.47	6803.08
507.44076	859	859-2	HMDB0112155	FAHFA(16:1(9Z)/7-O-16:0)	Lipids and lipid-like molecules	Fatty Acyls	Fatty acids and conjugates		C32H60O4	-H	0.9979275255835	0.574426137530833	0.9564986656045	0.548299138182091	**	2.22127	neg	1.17377	0	0	-1.64089	0.320659	2181.47	6803.08
507.44076	859	859-3	HMDB0112156	FAHFA(16:1(9Z)/8-O-16:0)	Lipids and lipid-like molecules	Fatty Acyls	Fatty acids and conjugates		C32H60O4	-H	0.9979275255835	0.574426137530833	0.9564986656045	0.548299138182091	**	2.22127	neg	1.17377	0	0	-1.64089	0.320659	2181.47	6803.08
507.44076	859	859-4	HMDB0112157	FAHFA(16:1(9Z)/9-O-16:0)	Lipids and lipid-like molecules	Fatty Acyls	Fatty acids and conjugates		C32H60O4	-H	0.9979275255835	0.574426137530833	0.9564986656045	0.548299138182091	**	2.22127	neg	1.17377	0	0	-1.64089	0.320659	2181.47	6803.08
507.44076	859	859-5	HMDB0112158	FAHFA(16:1(9Z)/10-O-16:0)	Lipids and lipid-like molecules	Fatty Acyls	Fatty acids and conjugates		C32H60O4	-H	0.9979275255835	0.574426137530833	0.9564986656045	0.548299138182091	**	2.22127	neg	1.17377	0	0	-1.64089	0.320659	2181.47	6803.08
507.44076	859	859-6	HMDB0112159	FAHFA(16:1(9Z)/11-O-16:0)	Lipids and lipid-like molecules	Fatty Acyls	Fatty acids and conjugates		C32H60O4	-H	0.9979275255835	0.574426137530833	0.9564986656045	0.548299138182091	**	2.22127	neg	1.17377	0	0	-1.64089	0.320659	2181.47	6803.08
507.44076	859	859-7	HMDB0112160	FAHFA(16:1(9Z)/12-O-16:0)	Lipids and lipid-like molecules	Fatty Acyls	Fatty acids and conjugates		C32H60O4	-H	0.9979275255835	0.574426137530833	0.9564986656045	0.548299138182091	**	2.22127	neg	1.17377	0	0	-1.64089	0.320659	2181.47	6803.08
507.44076	859	859-8	HMDB0112161	FAHFA(16:1(9Z)/13-O-16:0)	Lipids and lipid-like molecules	Fatty Acyls	Fatty acids and conjugates		C32H60O4	-H	0.9979275255835	0.574426137530833	0.9564986656045	0.548299138182091	**	2.22127	neg	1.17377	0	0	-1.64089	0.320659	2181.47	6803.08
507.44076	859	859-9	HMDB0112174	FAHFA(16:1(9Z)/6-O-16:0)	Lipids and lipid-like molecules	Fatty Acyls	Fatty acids and conjugates		C32H60O4	-H	0.9979275255835	0.574426137530833	0.9564986656045	0.548299138182091	**	2.22127	neg	1.17377	0	0	-1.64089	0.320659	2181.47	6803.08
476.27710	819	819-1	HMDB0011477	LPE(18:2)	Lipids and lipid-like molecules	Glycerophospholipids	Glycerophosphoethanolamines		C23H44NO7P	-H	0.997175569909833	0.307811456064667	0.944363145780833	0.289864773250548	**	2.44477	neg	1.212	0	0	-1.80901	0.285387	1963.37	6879.7
633.50893	971	971-1	HMDB0251679	1-Palmitoyl-2-linoleoyl-3-acetyl-rac-glycerol	Lipids and lipid-like molecules	Glycerolipids	Triradylcglycerols		C39H70O6	-H	0.998313958798	0.6445140439925	0.959375117361667	0.617288205498182	**	1.62781	neg	1.62685	0	0	-1.83314	0.280652	3448.13	12286.1
637.53919	975	975-1	HMDB0011188	TG(36:0)	Lipids and lipid-like molecules	Glycerolipids	Triradylcglycerols		C39H74O6	-H	0.9981887134455	0.694732951510333	0.960202782584833	0.665876231984133	**	3.25671	neg	1.55612	0	0	-1.91443	0.265276	2920.46	11009.2
389.24547	731	731-1	HMDB0011538	MG(18:2)	Lipids and lipid-like molecules	Fatty Acyls	Lineolic acids and derivatives		C21H38O4	+Cl	0.9980029611855	0.448728873318333	0.92979953124	0.416394675762305	**	2.40648	neg	1.452	0	0	-1.94151	0.260343	2483.43	9539.06
393.23952	1021	1021-1	HMDB0000476	3-Oxo-4,6-choladienoic acid	Lipids and lipid-like molecules	Steroids and steroid derivatives	Bile acids, alcohols and derivatives		C24H34O3	+Na	0.99521343137925	0.2436981833585	0.93314426238375	0.226317069229207	**	1.25522	pos	1.39138	0	0	-2.0229	0.246063	1740.06	7071.61
524.27696	873	873-1	HMDB0011496	LPE(22:6)	Lipids and lipid-like molecules	Glycerophospholipids	Glycerophosphoethanolamines		C27H44NO7P	-H	0.9977690852775	0.5777907597615	0.961146989728667	0.554102929129874	**	2.48272	neg	1.64406	0	0	-2.45016	0.182991	2021.61	11047.6
607.49321	950	950-1	HMDB0035900	Muricatenol	Lipids and lipid-like molecules	Fatty Acyls	Fatty alcohols		C37H68O6	-H	0.997549820448167	0.481177845366167	0.9361736788095	0.449362310993609	**	1.81084	neg	1.09056	0	0	-2.66567	0.157599	743.539	4717.93
261.13050	802	802-1	HMDB0258728	Taribavirin	Nucleosides, nucleotides, and analogues	Triazole ribonucleosides and ribonucleotides	Unclassified		C8H13N5O4	+NH4	0.9960956920955	0.3655345448675	0.929087193115	0.338287508744461	**	0.297944	pos	1.23691	0	0	2.86395	7.28008	4909.6	674.389
321.13017	941	941-1	HMDB0242669	(2S,3S,4R,5R)-5-(6-Aminopurin-9-yl)-N-cyclopropyl-3,4-dihydroxyoxolane-2-carboxamide	Nucleosides, nucleotides, and analogues	Purine nucleosides	Unclassified		C13H16N6O4	+H	0.996889997249167	0.461632023622333	0.962088115898333	0.442749436196658	**	1.28789	pos	1.42641	0	0	2.53174	5.78267	6876.23	1189.11
237.14581	702	702-1	HMDB0242329	(1R,3S)-3-(6-Aminopurin-9-yl)cyclopentan-1-ol	Nucleosides, nucleotides, and analogues	Nucleoside and nucleotide analogues	Cyclopentyl nucleosides		C10H13N5O	+NH4	0.996601614844333	0.179128813160667	0.968314320188667	0.172863534858657	**	0.100214	pos	1.70655	0	0	2.06876	4.19527	10352.7	2467.71
253.14063	771	771-1	HMDB0245544	2',3'-Dideoxyadenosine	Nucleosides, nucleotides, and analogues	Purine nucleosides	Purine 2',3'-dideoxyribonucleosides		C10H13N5O2	+NH4	0.99292301901	0.109833453073	0.966022605262	0.105350719487032	**	0.461147	pos	1.31884	0	0	1.95676	3.88189	6350.85	1636.02
253.14063	771	771-2	HMDB0245554	2',5'-Dideoxyadenosine	Nucleosides, nucleotides, and analogues	2',5'-dideoxyribonucleosides	Unclassified		C10H13N5O2	+NH4	0.99292301901	0.109833453073	0.966022605262	0.105350719487032	**	0.461147	pos	1.31884	0	0	1.95676	3.88189	6350.85	1636.02
251.12487	763	763-1	HMDB0250896	2,6-Diaminopurine 2',3'-dideoxyriboside	Nucleosides, nucleotides, and analogues	Purine nucleosides	Purine 2',3'-dideoxyribonucleosides		C10H14N6O2	+H	0.9964842370612	0.1431948937254	0.9672754716608	0.138021943880922	**	0.931898	pos	1.5552	0	0	1.74977	3.36306	9324.14	2772.52
318.11734	934	934-1	HMDB0255287	N(6),O(2)-Dimethyladenosine	Nucleosides, nucleotides, and analogues	Purine nucleosides	Unclassified		C12H17N5O4	+Na	0.997751151326333	0.501846817915833	0.966403210962167	0.483895715276042	**	0.216523	pos	3.897	0	0	1.40849	2.6546	65943.6	24841.3
318.11734	934	934-2	HMDB0255293	N2-Ethyl-2'-deoxyguanosine	Nucleosides, nucleotides, and analogues	Purine nucleosides	Purine 2'-deoxyribonucleosides		C12H17N5O4	+Na	0.997751151326333	0.501846817915833	0.966403210962167	0.483895715276042	**	0.216523	pos	3.897	0	0	1.40849	2.6546	65943.6	24841.3
163.97766	339	339-1	HMDB0000251	Taurine	Organic acids and derivatives	Organic sulfonic acids and derivatives	Organosulfonic acids and derivatives	C00245	C2H7NO3S	+K					*	0.974513	pos	1.00487	1.70354e-279	6.83959e-279	0.995901	1.99433	5845.7	2931.17
325.17711	948	948-2	HMDB0000380	2-Hydroxyestradiol-3-methyl ether	Organic acids and derivatives	Carboxylic acids and derivatives	Tricarboxylic acids and derivatives		C19H26O3	+Na	0.9950804158064	0.2806405929972	0.946249717986	0.264249656475606	**	0.915591	pos	1.70855	0	0	2.85919	7.25609	9160.86	1262.51
273.16661	839	839-1	HMDB0244757	16alpha-Fluoroestradiol	Lipids and lipid-like molecules	Steroids and steroid derivatives	Estrane steroids		C18H23FO2	+H-H2O					*	2.16251	pos	1.07954	0	0	0.967483	1.95543	6509.99	3329.19
273.16661	839	839-2	HMDB0246427	4-Fluoroestradiol	Lipids and lipid-like molecules	Steroids and steroid derivatives	Estrane steroids		C18H23FO2	+H-H2O					*	2.16251	pos	1.07954	0	0	0.967483	1.95543	6509.99	3329.19
233.02057	680	680-1	HMDB0256496	Phosphovanillin	Organic acids and derivatives	Organic phosphoric acids and derivatives	Phosphate esters		C8H9O6P	+H	0.995351200342	0.1174055004285	0.9751601973705	0.113956933751387	**	1.64371	pos	1.25823	0	0	2.77604	6.84969	5024.82	733.584
186.14860	452	452-2	HMDB0244939	2-(Diethylamino)ethyl methacrylate	Organic acids and derivatives	Carboxylic acids and derivatives	Carboxylic acid derivatives		C10H19NO2	+H	0.991751862504167	0.326848557886	0.973873434831667	0.315683670286452	**	1.38614	pos	1.49223	0	0	2.42917	5.38582	7443.54	1382.06
118.08625	142	142-1	HMDB0000509	Senecioic acid	Lipids and lipid-like molecules	Fatty Acyls	Fatty acids and conjugates		C5H8O2	+NH4					*	0.0609713	pos	1.72423	0	0	0.911596	1.88113	17867.3	9498.2
118.08625	142	142-2	HMDB0031602	4-Pentenoic acid	Lipids and lipid-like molecules	Fatty Acyls	Fatty acids and conjugates		C5H8O2	+NH4					*	0.0609713	pos	1.72423	0	0	0.911596	1.88113	17867.3	9498.2
118.08625	142	142-3	HMDB0032351	Isopropenyl acetate	Organic acids and derivatives	Carboxylic acids and derivatives	Carboxylic acid derivatives		C5H8O2	+NH4					*	0.0609713	pos	1.72423	0	0	0.911596	1.88113	17867.3	9498.2
118.08625	142	142-4	HMDB0032385	Methyl methacrylate	Organic acids and derivatives	Carboxylic acids and derivatives	Carboxylic acid derivatives	C19504	C5H8O2	+NH4					*	0.0609713	pos	1.72423	0	0	0.911596	1.88113	17867.3	9498.2
118.08625	142	142-5	HMDB0032459	2-Pentenoic acid	Lipids and lipid-like molecules	Fatty Acyls	Fatty acids and conjugates		C5H8O2	+NH4					*	0.0609713	pos	1.72423	0	0	0.911596	1.88113	17867.3	9498.2
327.00757	952	952-1	HMDB0258828	Terbufos	Organic acids and derivatives	Organic dithiophosphoric acids and derivatives	Dithiophosphate O-esters	C18693	C9H21O2PS3	+K	0.990175697737667	0.639770530800333	0.8058711735155	0.510507487096751	**	0.855341	pos	1.56335	0	0	2.28673	4.87949	8365.1	1714.34
175.11888	399	399-1	HMDB0000517	L-Arginine	Organic acids and derivatives	Carboxylic acids and derivatives	Amino acids, peptides, and analogues	C00062	C6H14N4O2	+H	0.9975175897245	0.1640234204145	0.9798258747075	0.160315432323571	**	0.432729	pos	1.19906	0	0	2.11541	4.33312	5159.73	1190.77
175.11888	399	399-2	HMDB0003416	D-Arginine	Organic acids and derivatives	Carboxylic acids and derivatives	Amino acids, peptides, and analogues	C00792	C6H14N4O2	+H	0.9975175897245	0.1640234204145	0.9798258747075	0.160315432323571	**	0.432729	pos	1.19906	0	0	2.11541	4.33312	5159.73	1190.77
217.10629	604	604-1	HMDB0248804	Azimexon	Organic acids and derivatives	Carboxylic acids and derivatives	Amino acids, peptides, and analogues		C9H14N4O	+Na	0.995703903313667	0.744401429537333	0.989428412502167	0.733367712330421	**	1.41794	pos	4.1516	0	0	2.03986	4.11207	62013.4	15080.8
171.14910	378	378-1	HMDB0246938	2-Amino-3-methyl-1-pyrrolidin-1-YL-butan-1-one	Organic acids and derivatives	Carboxylic acids and derivatives	Amino acids, peptides, and analogues		C9H18N2O	+H	0.993931315371833	0.2819934679105	0.9752866692965	0.273355433307846	**	0.496085	pos	1.66313	0	0	2.03936	4.11063	9944.5	2419.22
281.16444	868	868-1	HMDB0255539	N(6)-L-Homocysteinyl-L-lysine	Organic acids and derivatives	Carboxylic acids and derivatives	Amino acids, peptides, and analogues		C10H21N3O3S	+NH4	0.98774681497075	0.148351813451	0.957343726159	0.14028343546813	**	0.895895	pos	1.17295	0	0	1.94912	3.86139	5097.57	1320.14
241.06789	718	718-1	HMDB0249419	Bucillamine	Organic acids and derivatives	Carboxylic acids and derivatives	Amino acids, peptides, and analogues		C7H13NO3S2	+NH4	0.993247889746	0.137095159142	0.960321461913333	0.130766471712475	**	1.57285	pos	1.26765	0	0	1.83351	3.56404	6056.19	1699.25
179.06782	414	414-1	HMDB0031101	8-Hydroxy-5,6-octadienoic acid	Organic acids and derivatives	Hydroxy acids and derivatives	Medium-chain hydroxy acids and derivatives		C8H12O3	+Na	0.9971130627914	0.2070934705286	0.9703679274768	0.200376711949188	**	0.222997	pos	1.65191	0	0	1.36355	2.57318	12071.1	4691.12
435.23457	1053	1053-1	HMDB0250026	(2s)-2-[[(2s)-2-Acetamido-5-[[n-(Methylcarbamoyl)carbamimidoyl]amino]pentanoyl]-Methyl-Amino]-3-Phenyl-Propanoic Acid	Organic acids and derivatives	Carboxylic acids and derivatives	Amino acids, peptides, and analogues		C20H30N6O5	+H	0.994592670943	0.265839791837667	0.941919877808	0.249045790215029	**	1.08818	pos	1.16573	0	0	1.32268	2.5013	6195.85	2477.05
234.13321	687	687-1	HMDB0246316	4-[(2,4-Dihydroxy-3,3-dimethylbutanoyl)amino]butanoic acid	Organic acids and derivatives	Carboxylic acids and derivatives	Amino acids, peptides, and analogues		C10H19NO5	+H	0.9964370013795	0.710263254768833	0.970135062609167	0.68659619834864	**	1.64126	pos	2.09023	0	0	1.15733	2.23045	22125.6	9919.8
517.23949	1102	1102-1	HMDB0060863	Perindoprilat glucuronide	Organic acids and derivatives	Peptidomimetics	Depsipeptides		C23H36N2O11	+H	0.9970009751334	0.2834091689766	0.93486794189	0.264155554436105	**	0.578971	pos	1.01525	0	0	0.760315	1.69386	6912.32	4080.81
324.21615	945	945-1	HMDB0029391	N-Jasmonoylisoleucine	Organic acids and derivatives	Carboxylic acids and derivatives	Amino acids, peptides, and analogues	C18699	C18H29NO4	+H	0.996101970092167	0.396122906865	0.950968490406833	0.375232013320736	**	2.42634	pos	1.03172	0	0	0.753566	1.68596	7324.1	4344.18
138.01844	119	119-1	HMDB0001241	2-Aminomuconic acid	Organic acids and derivatives	Carboxylic acids and derivatives	Amino acids, peptides, and analogues	C02220	C6H7NO4	-H2O-H					*	4.92064	neg	1.23042	2.56167e-150	5.99194e-150	-0.171196	0.888106	48653.1	54782.9
160.13308	321	321-1	HMDB0000991	DL-2-Aminooctanoic acid	Organic acids and derivatives	Carboxylic acids and derivatives	Amino acids, peptides, and analogues		C8H17NO2	+H	0.9981298977625	0.724722099231	0.992030118233	0.71760164698284	**	0.758032	pos	1.60765	2.86276e-199	9.10264e-199	-0.350972	0.784056	28563.6	36430.6
156.04201	296	296-1	HMDB0060173	N-Methylethanolaminium phosphate	Organic acids and derivatives	Organic phosphoric acids and derivatives	Phosphate esters	C01210	C3H10NO4P	+H	0.998174229038667	0.3625935858575	0.992750453523333	0.359307733257711	**	0.0909407	pos	1.74816	3.35275e-249	1.22539e-248	-0.549415	0.683297	19240.3	28158.1
328.23521	645	645-1	HMDB0303208	Carrageenan, potassium salt of	Organic acids and derivatives	Carboxylic acids and derivatives	Amino acids, peptides, and analogues		C15H33N5O4	-H2O-H	0.9980606243652	0.2034665219062	0.9414010415686	0.191172120664438	**	1.05815	neg	1.19193	0	0	-1.18218	0.440684	3749.6	8508.57
500.27661	848	848-1	HMDB0033617	Vignatic acid B	Organic acids and derivatives	Carboxylic acids and derivatives	Amino acids, peptides, and analogues		C27H41N3O7	-H2O-H	0.9977661296115	0.477543641792	0.9447111086755	0.450132993241446	**	1.09558	neg	1.32601	0	0	-1.92061	0.264142	2110.07	7988.38
443.29995	788	788-1	HMDB0032521	Stearyl citrate	Organic acids and derivatives	Carboxylic acids and derivatives	Tricarboxylic acids and derivatives		C24H44O7	-H	0.996408515689667	0.360102938281	0.945805486281667	0.339364120583616	**	3.32235	neg	1.02787	0	0	-2.42787	0.18584	821.711	4421.61
112.08699	121	121-1	HMDB0000870	Histamine	Organic nitrogen compounds	Organonitrogen compounds	Amines	C00388	C5H9N3	+H	0.9979586222675	0.5700936341995	0.988170268638667	0.56219957036859	**	0.575391	pos	2.37373	0	0	3.5633	11.8212	17079.6	1444.83
182.19003	429	429-1	HMDB0251214	Dicyclohexylamine	Organic nitrogen compounds	Organonitrogen compounds	Cyclohexylamines	C14686	C12H23N	+H	0.9955922890815	0.661635601597	0.972483707458333	0.640593790083956	**	1.6004	pos	1.67938	1.72259e-258	6.50809e-258	3.14518	8.84692	9252.04	1045.79
230.24757	672	672-1	HMDB0304813	Xestoaminol C	Organic nitrogen compounds	Organonitrogen compounds	Amines		C14H31NO	+H	0.982208899274	0.1388894922425	0.9591495956215	0.130845744598673	**	1.16563	pos	1.1783	0	0	3.08024	8.45752	4309.78	509.579
318.29979	935	935-1	HMDB0004610	Phytosphingosine	Organic nitrogen compounds	Organonitrogen compounds	Amines	C12144	C18H39NO3	+H	0.990241091797	0.19802239898875	0.946895693288	0.185676697501958	**	1.50621	pos	1.1974	0	0	1.98654	3.96284	5229.51	1319.64
90.09163	48	48-1	HMDB0032231	Dimethylethanolamine	Organic nitrogen compounds	Organonitrogen compounds	Amines	C04308	C4H11NO	+H	0.992297342751	0.127684734721	0.987848461501	0.125161608184682	**	3.17562	pos	1.24003	0	0	1.56147	2.95155	6363.56	2156.01
130.15882	193	193-1	HMDB0255916	Octylamine	Organic nitrogen compounds	Organonitrogen compounds	Amines	C01740	C8H19N	+H	0.9974336658575	0.424974184782	0.9803413660705	0.415550587306368	**	1.5861	pos	1.92332	0	0	1.0483	2.06809	19520.1	9438.7
130.15882	193	193-2	HMDB0247306	Diisopropylethylamine	Organic nitrogen compounds	Organonitrogen compounds	Amines		C8H19N	+H	0.9974336658575	0.424974184782	0.9803413660705	0.415550587306368	**	1.5861	pos	1.92332	0	0	1.0483	2.06809	19520.1	9438.7
151.02498	155	155-1	HMDB0000139	Glyceric acid	Organic oxygen compounds	Organooxygen compounds	Carbohydrates and carbohydrate conjugates	C00258	C3H6O4	+FA-H					*	1.12929	neg	1.33936	8.16801e-257	2.81727e-256	-0.481334	0.716315	16417.3	22919.1
151.02498	155	155-2	HMDB0006372	L-Glyceric acid	Organic oxygen compounds	Organooxygen compounds	Carbohydrates and carbohydrate conjugates		C3H6O4	+FA-H					*	1.12929	neg	1.33936	8.16801e-257	2.81727e-256	-0.481334	0.716315	16417.3	22919.1
130.15882	193	193-3	HMDB0251174	Dibutylamine	Organic nitrogen compounds	Organonitrogen compounds	Amines		C8H19N	+H	0.9974336658575	0.424974184782	0.9803413660705	0.415550587306368	**	1.5861	pos	1.92332	0	0	1.0483	2.06809	19520.1	9438.7
171.09866	376	376-1	HMDB0258082	Methylglyoxal-bis-guanylhydrazone	Organic nitrogen compounds	Organonitrogen compounds	Guanidines		C5H10N6O	+H	0.998011031477833	0.425431588273667	0.9882395892665	0.419592119326342	**	1.29589	pos	3.15148	0	0	0.974844	1.96543	55013.7	27990.7
104.10711	91	91-1	HMDB0244984	2-Amino-3-methyl-1-butanol	Organic nitrogen compounds	Organonitrogen compounds	Amines		C5H13NO	+H	0.998556941786833	0.953703369900667	0.9991302426485	0.951498826905789	**	1.12134	pos	10.3965	0	0	-0.629579	0.646365	545400	843796
279.23246	525	525-1	HMDB0251000	N1,N11-Bis(ethyl)norspermine	Organic nitrogen compounds	Organonitrogen compounds	Amines		C13H32N4	+Cl	0.998487374242167	0.273863717624667	0.890800227520667	0.243588845023867	**	1.27485	neg	9.23271	0	0	-0.681722	0.623421	475289	762390
203.22277	537	537-1	HMDB0001256	Spermine	Organic nitrogen compounds	Organonitrogen compounds	Amines	C00750	C10H26N4	+H	0.997837477788	0.1408143847055	0.969415929378	0.136212506669238	**	1.25367	pos	1.05537	0	0	-2.01701	0.247069	994.34	4024.54
141.09095	233	233-1	HMDB0036176	3-Ethyl-2-hydroxy-4-methyl-2-cyclopenten-1-one	Organic oxygen compounds	Organooxygen compounds	Carbonyl compounds		C8H12O2	+H	0.993460264901	0.133107009607	0.977461921738	0.129256167874256	**	0.373556	pos	1.29769	0	0	3.46824	11.0674	5042.94	455.657
141.09095	233	233-2	HMDB0039652	2-Hydroxy-3,4,5-trimethyl-2-cyclopenten-1-one	Organic oxygen compounds	Organooxygen compounds	Carbonyl compounds		C8H12O2	+H	0.993460264901	0.133107009607	0.977461921738	0.129256167874256	**	0.373556	pos	1.29769	0	0	3.46824	11.0674	5042.94	455.657
141.09095	233	233-3	HMDB0039673	4-Ethyl-2-hydroxy-3-methyl-2-cyclopenten-1-one	Organic oxygen compounds	Organooxygen compounds	Carbonyl compounds		C8H12O2	+H	0.993460264901	0.133107009607	0.977461921738	0.129256167874256	**	0.373556	pos	1.29769	0	0	3.46824	11.0674	5042.94	455.657
141.09095	233	233-4	HMDB0040526	3,4,4-Trimethyl-1,2-cyclopentanedione	Organic oxygen compounds	Organooxygen compounds	Carbonyl compounds		C8H12O2	+H	0.993460264901	0.133107009607	0.977461921738	0.129256167874256	**	0.373556	pos	1.29769	0	0	3.46824	11.0674	5042.94	455.657
511.47208	866	866-1	HMDB0032682	10-Hydroxy-16-hentriacontanone	Lipids and lipid-like molecules	Fatty Acyls	Fatty alcohols		C31H62O2	+FA-H					*	2.15085	neg	1.36564	0	0	-0.620585	0.650407	11858.2	18232
365.15629	995	995-1	HMDB0032870	Jasmolone glucoside	Organic oxygen compounds	Organooxygen compounds	Carbohydrates and carbohydrate conjugates		C17H26O7	+Na	0.996709727797167	0.558973557335167	0.9566258572125	0.532969155932962	**	2.13971	pos	1.2253	4.82885e-259	1.82952e-258	3.18134	9.07149	4854.77	535.167
325.17711	948	948-11	HMDB0036696	Yucalexin B'11	Organic oxygen compounds	Organooxygen compounds	Alcohols and polyols		C19H26O3	+Na	0.9950804158064	0.2806405929972	0.946249717986	0.264249656475606	**	0.915591	pos	1.70855	0	0	2.85919	7.25609	9160.86	1262.51
181.12193	426	426-1	HMDB0030007	2,2,7,7-Tetramethyl-1,6-dioxaspiro[4.4]nona-3,8-diene	Organic oxygen compounds	Organooxygen compounds	Ethers		C11H16O2	+H	0.9760581617535	0.110931356575	0.957868959361	0.103713698343341	**	2.0713	pos	1.05973	0	0	2.85908	7.25552	3562.57	491.015
181.12193	426	426-2	HMDB0030039	Jasmolone	Organic oxygen compounds	Organooxygen compounds	Alcohols and polyols		C11H16O2	+H	0.9760581617535	0.110931356575	0.957868959361	0.103713698343341	**	2.0713	pos	1.05973	0	0	2.85908	7.25552	3562.57	491.015
111.04424	114	114-3	HMDB0031180	(E,E)-2,4-Hexadienedial	Organic oxygen compounds	Organooxygen compounds	Carbonyl compounds		C6H6O2	+H	0.9890709400608	0.1404616220426	0.9831231652044	0.136581868822508	**	1.65185	pos	1.56374	0	0	2.82802	7.101	7738.29	1089.75
321.13017	941	941-2	HMDB0255782	(2S,3S,4S,5S)-2-(5-Amino-7-methyl-2,6,7,9,11-pentazatricyclo[6.3.1.04,12]dodeca-1(12),3,5,8,10-pentaen-2-yl)-5-(hydroxymethyl)oxolane-3,4-diol	Organic oxygen compounds	Organooxygen compounds	Carbohydrates and carbohydrate conjugates		C13H16N6O4	+H	0.996889997249167	0.461632023622333	0.962088115898333	0.442749436196658	**	1.28789	pos	1.42641	0	0	2.53174	5.78267	6876.23	1189.11
243.09887	730	730-1	HMDB0032589	1-(5-Acetyl-2-hydroxyphenyl)-3-methyl-1-butanone	Organic oxygen compounds	Organooxygen compounds	Carbonyl compounds		C13H16O3	+Na	0.99735583685	0.168272375728	0.951302280216	0.159654622657042	**	1.19696	pos	1.38705	0	0	2.40512	5.2968	6437.24	1215.31
329.00421	957	957-1	HMDB0001068	D-Sedoheptulose 7-phosphate	Organic oxygen compounds	Organooxygen compounds	Carbohydrates and carbohydrate conjugates	C05382	C7H15O10P	+K	0.988936718705167	0.399808301356667	0.945935518819	0.374008818834572	**	2.34619	pos	1.52837	0	0	2.31057	4.9608	7956.93	1603.96
684.20197	3572	3572-1	HMDB0260026	ZINOSTATIN	Organic oxygen compounds	Organooxygen compounds	Carbohydrates and carbohydrate conjugates		C35H35NO12	+Na	0.989693251534	0.107213073542	0.886566254425	0.0940718212054881	**	4.63105	pos	1.80182	0	0	1.72368	3.30277	12655.1	3831.66
319.11203	936	936-1	HMDB0244855	2-Nitrophenyl a-D-galactopyranoside	Organic oxygen compounds	Organooxygen compounds	Carbohydrates and carbohydrate conjugates		C12H15NO8	+NH4	0.9961898842718	0.1671712510738	0.9753327685064	0.162426368902618	**	4.87793	pos	2.43282	0	0	1.44811	2.72851	25282.5	9266.07
319.11203	936	936-2	HMDB0245678	4-Nitrophenyl beta-D-glucopyranoside	Organic oxygen compounds	Organooxygen compounds	Carbohydrates and carbohydrate conjugates		C12H15NO8	+NH4	0.9961898842718	0.1671712510738	0.9753327685064	0.162426368902618	**	4.87793	pos	2.43282	0	0	1.44811	2.72851	25282.5	9266.07
137.03621	218	218-1	HMDB0003315	Cyclohexanone	Organic oxygen compounds	Organooxygen compounds	Carbonyl compounds	C00414	C6H10O	+K	0.997169256672	0.292550742636667	0.967219505679333	0.282159795325842	**	0.817722	pos	2.87484	0	0	1.43056	2.69552	35873.7	13308.6
189.05218	464	464-3	HMDB0029665	Ethyl vanillin	Organic oxygen compounds	Organooxygen compounds	Carbonyl compounds		C9H10O3	+Na	0.997865442739	0.249686586915833	0.969126950046667	0.241461484547451	**	0.183947	pos	1.85886	0	0	1.3335	2.52013	15667.4	6216.91
233.07843	682	682-3	HMDB0033798	3-Methyl-1-(2,4,6-trihydroxyphenyl)-1-butanone	Organic oxygen compounds	Organooxygen compounds	Carbonyl compounds	C07350	C11H14O4	+Na	0.997952549076333	0.391053577797833	0.960547900415167	0.37485661793125	**	0.0284511	pos	1.83166	0	0	1.25063	2.37946	15879.3	6673.48
173.07810	386	386-1	HMDB0259193	TRIETHYLENE GLYCOL	Organic oxygen compounds	Organooxygen compounds	Ethers		C6H14O4	+Na	0.998373277691	0.393593219655667	0.980395024778833	0.385249119882156	**	1.87863	pos	2.73835	0	0	1.19135	2.28366	36107.4	15811.2
218.10252	369	369-1	HMDB0000210	Pantothenic acid	Organic oxygen compounds	Organooxygen compounds	Alcohols and polyols	C00864	C9H17NO5	-H	0.998053154096	0.419702012371	0.9798597206	0.410448457957911	**	4.02718	neg	1.02217	1.7015e-230	5.41025e-230	0.467494	1.38271	13515.8	9774.87
115.03892	131	131-1	HMDB0031859	Norfuraneol	Organoheterocyclic compounds	Dihydrofurans	Furanones		C5H6O3	+H	0.976023391813	0.103341251579	0.985606894951	0.0994117402332038	**	0.421226	pos	1.05991	0	0	3.67373	12.7615	3332.59	261.144
158.15371	310	310-1	HMDB0245344	2,2,6,6-Tetramethyl-4-piperidinol	Organoheterocyclic compounds	Piperidines	Unclassified		C9H19NO	+H	0.990056891333333	0.209005360593	0.975616938662667	0.201881679029735	**	1.42933	pos	1.59765	0	0	3.59569	12.0895	7580.99	627.07
158.15371	310	310-2	HMDB0245345	2,2,6,6-Tetramethylpiperidin-1-ol	Organoheterocyclic compounds	Piperidines	Unclassified		C9H19NO	+H	0.990056891333333	0.209005360593	0.975616938662667	0.201881679029735	**	1.42933	pos	1.59765	0	0	3.59569	12.0895	7580.99	627.07
523.24479	1109	1109-1	HMDB0030505	Bargustanine	Organoheterocyclic compounds	Isoquinolines and derivatives	Benzylisoquinolines		C29H34N2O7	+H	0.981157361663	0.208688362909333	0.910499124432333	0.186430271225261	**	1.74795	pos	1.06664	0	0	3.4565	10.9777	3415.43	311.125
129.05456	184	184-1	HMDB0031303	Osmundalactone	Organoheterocyclic compounds	Pyrans	Pyranones and derivatives		C6H8O3	+H	0.9946195817178	0.4649333249572	0.9871091069382	0.456470630452699	**	0.4944	pos	3.10338	0	0	2.95121	7.734	30076.8	3888.91
129.05456	184	184-2	HMDB0031306	3-Hydroxy-4,5-dimethyl-2(5H)-furanone	Organoheterocyclic compounds	Dihydrofurans	Furanones		C6H8O3	+H	0.9946195817178	0.4649333249572	0.9871091069382	0.456470630452699	**	0.4944	pos	3.10338	0	0	2.95121	7.734	30076.8	3888.91
129.05456	184	184-3	HMDB0031847	2-Ethyl-3,4-dihydroxyfuran	Organoheterocyclic compounds	Dihydrofurans	Furanones		C6H8O3	+H	0.9946195817178	0.4649333249572	0.9871091069382	0.456470630452699	**	0.4944	pos	3.10338	0	0	2.95121	7.734	30076.8	3888.91
245.15083	741	741-1	HMDB0032928	2-Amino-3,4,8-trimethyl-3H-imidazo[4,5-f]quinoxaline	Organoheterocyclic compounds	Diazanaphthalenes	Benzodiazines		C12H13N5	+NH4	0.997416125541	0.256258811103	0.96537880674	0.246747608779893	**	0.341064	pos	1.33815	0	0	2.86735	7.29721	5675.56	777.771
245.15083	741	741-2	HMDB0040300	2-Amino-1,7,9-trimethylimidazo[4,5-g]quinoxaline	Organoheterocyclic compounds	Diazanaphthalenes	Benzodiazines		C12H13N5	+NH4	0.997416125541	0.256258811103	0.96537880674	0.246747608779893	**	0.341064	pos	1.33815	0	0	2.86735	7.29721	5675.56	777.771
325.17711	948	948-7	HMDB0006773	11b-Hydroxyandrost-4-ene-3,17-dione	Organoheterocyclic compounds	Oxazinanes	Morpholines	C07432	C19H26O3	+Na	0.9950804158064	0.2806405929972	0.946249717986	0.264249656475606	**	0.915591	pos	1.70855	0	0	2.85919	7.25609	9160.86	1262.51
143.07018	242	242-1	HMDB0033736	Homofureanol	Organoheterocyclic compounds	Dihydrofurans	Furanones		C7H10O3	+H	0.990499619008833	0.2685458871595	0.9810960603655	0.260966253076827	**	0.645867	pos	2.0692	0	0	2.85023	7.21116	13502.4	1872.43
369.23941	1000	1000-1	HMDB0260327	N-[1-[4-[(4-Pyrimidin-2-ylpiperazin-1-yl)methyl]phenyl]cyclopropyl]acetamide	Organoheterocyclic compounds	Diazinanes	Piperazines		C20H25N5O	+NH4	0.996439426835	0.38383286631	0.949884397238	0.36329867709181	**	0.876427	pos	1.26931	0	0	2.7238	6.60611	5197.88	786.83
114.09144	128	128-1	HMDB0031199	2,5-Dihydro-2,4,5-trimethyloxazole	Organoheterocyclic compounds	Azolines	Oxazolines		C6H11NO	+H	0.996899426713833	0.765048066369167	0.990986157506	0.755801337625341	**	0.886918	pos	5.51415	0	0	2.69319	6.46743	97838	15127.8
114.09144	128	128-2	HMDB0031702	1-Piperidinecarboxaldehyde	Organoheterocyclic compounds	Piperidines	Unclassified		C6H11NO	+H	0.996899426713833	0.765048066369167	0.990986157506	0.755801337625341	**	0.886918	pos	5.51415	0	0	2.69319	6.46743	97838	15127.8
205.08572	542	542-1	HMDB0033303	Anofinic acid	Organoheterocyclic compounds	Benzopyrans	1-benzopyrans		C12H12O3	+H	0.997042919411167	0.861229397521833	0.981311814017333	0.842635451298736	**	0.998208	pos	4.47583	0	0	2.51858	5.73016	65928.3	11505.5
163.12275	337	337-1	HMDB0001934	Nicotine	Organoheterocyclic compounds	Pyridines and derivatives	Pyrrolidinylpyridines	C00745	C10H14N2	+H	0.997289758628167	0.550335533435333	0.978183629762667	0.536870207587398	**	1.37024	pos	2.60598	0	0	2.51196	5.70394	22422.4	3931.04
537.16493	1125	1125-1	HMDB0259813	Vincosamide	Organoheterocyclic compounds	Indoles and derivatives	Pyridoindoles		C26H30N2O8	+K	0.984166088567333	0.219704558589	0.919478598009167	0.198814973431482	**	2.89655	pos	1.09906	0	0	2.50785	5.68773	4001.79	703.582
219.12350	615	615-1	HMDB0253348	(E)-4,5-Dihydro-6-(2-(4-pyridinyl)ethenyl)-3(2H)-pyridazinone	Organoheterocyclic compounds	Diazines	Pyridazines and derivatives		C11H11N3O	+NH4	0.987862220167	0.2114377266715	0.966530252223	0.201880470958949	**	2.42362	pos	1.08794	0	0	2.48776	5.60908	3945.2	703.359
195.12243	498	498-1	HMDB0258807	4-Hydroxy-2,2,6,6-tetramethylpiperidine-1-oxyl	Organoheterocyclic compounds	Piperidines	Unclassified		C9H18NO2	+Na	0.9888711996725	0.1615235119025	0.9744023842005	0.155637345514875	**	2.7911	pos	1.38337	0	0	2.47432	5.55705	6333	1139.63
267.09902	822	822-2	HMDB0031925	5-Hydroxy-2-(5-methyl-1-oxo-4-hexenyl)benzofuran	Organoheterocyclic compounds	Benzofurans	Unclassified		C15H16O3	+Na	0.993273059911	0.157478391090667	0.943568282997667	0.147592048198213	**	0.551239	pos	1.09513	0	0	2.42183	5.35849	4004.83	747.38
149.02296	262	262-1	HMDB0256501	Phthalic anhydride	Organoheterocyclic compounds	Benzofurans	Benzofuranones		C8H4O3	+H	0.9969892599495	0.9166830814495	0.995714826756333	0.91000686779494	**	2.44347	pos	10.926	0	0	2.41345	5.32747	399061	74906.3
233.15076	684	684-1	HMDB0253447	Indanidine	Organoheterocyclic compounds	Benzopyrazoles	Indazoles		C11H13N5	+NH4	0.997948232323	0.409908252098	0.973168223786	0.398091215610459	**	0.663268	pos	1.63387	0	0	2.30945	4.95693	9157.9	1847.49
129.10230	186	186-1	HMDB0031163	N-Acetyl-2,3-dihydro-1H-pyrrole	Organoheterocyclic compounds	Pyrrolines	Unclassified		C6H9NO	+NH4	0.988739879369667	0.143441221865667	0.963057810572	0.13658669136259	**	0.481384	pos	1.29592	0	0	2.28013	4.85723	5760.89	1186.04
129.10230	186	186-2	HMDB0031308	5-Acetyl-3,4-dihydro-2H-pyrrole	Organoheterocyclic compounds	Pyrrolines	Unclassified		C6H9NO	+NH4	0.988739879369667	0.143441221865667	0.963057810572	0.13658669136259	**	0.481384	pos	1.29592	0	0	2.28013	4.85723	5760.89	1186.04
195.09878	497	497-1	HMDB0247091	4(1H)-Pteridinone, 2-amino-6-methyl-	Organoheterocyclic compounds	Pteridines and derivatives	Pterins and derivatives		C7H7N5O	+NH4	0.997276372183	0.114728453434	0.976398478629	0.111715584728165	**	0.513146	pos	1.45355	0	0	2.22525	4.67592	7278.56	1556.61
239.16152	712	712-1	HMDB0012215	Dihydrozeatin	Organoheterocyclic compounds	Imidazopyrimidines	Purines and purine derivatives		C10H15N5O	+NH4	0.996694624331	0.3011957224292	0.972299689785	0.291884519929642	**	0.138143	pos	2.63637	0	0	2.22458	4.67375	23996.9	5134.4
239.06746	707	707-1	HMDB0256529	Picartamide	Organoheterocyclic compounds	Pyridines and derivatives	Unclassified		C11H14N2S2	+H	0.995906432749	0.122777264059	0.94503882178	0.115554307302963	**	1.41631	pos	1.41762	0	0	2.16908	4.49737	7009.04	1558.48
536.16418	1121	1121-1	HMDB0258260	Setipafant	Organoheterocyclic compounds	Thienodiazepines	Unclassified		C26H23ClN6O2S	+NH4	0.992938552152667	0.535798785183667	0.887834090118667	0.472341293174506	**	2.20655	pos	1.68001	0	0	2.0732	4.2082	10049.9	2388.16
237.14581	702	702-2	HMDB0012204	Zeatin	Organoheterocyclic compounds	Imidazopyrimidines	Purines and purine derivatives	C00371	C10H13N5O	+NH4	0.996601614844333	0.179128813160667	0.968314320188667	0.172863534858657	**	0.100214	pos	1.70655	0	0	2.06876	4.19527	10352.7	2467.71
108.08092	106	106-1	HMDB0029734	3-Ethylpyridine	Organoheterocyclic compounds	Pyridines and derivatives	Unclassified		C7H9N	+H	0.9881304746815	0.12010054627	0.980219849762	0.116327600272036	**	1.37064	pos	1.14229	0	0	2.05065	4.14292	4702.49	1135.07
108.08092	106	106-2	HMDB0032244	2,4-Dimethylpyridine	Organoheterocyclic compounds	Pyridines and derivatives	Methylpyridines		C7H9N	+H	0.9881304746815	0.12010054627	0.980219849762	0.116327600272036	**	1.37064	pos	1.14229	0	0	2.05065	4.14292	4702.49	1135.07
350.98627	981	981-1	HMDB0258411	N-Succinimidyl 3-(2-pyridyldithio)propionate	Organoheterocyclic compounds	Pyridines and derivatives	Unclassified		C12H12N2O4S2	+K	0.9914427700452	0.1694196541638	0.941585938414	0.15815808765369	**	2.10999	pos	1.03209	0	0	2.03251	4.09115	3838.65	938.282
191.10379	475	475-1	HMDB0251288	Dihydralazine	Organoheterocyclic compounds	Diazanaphthalenes	Benzodiazines		C8H10N6	+H	0.9980583616965	0.653870828989333	0.989673408609333	0.645862101909557	**	0.93003	pos	5.77567	0	0	1.92714	3.80302	123071	32361.4
209.11434	568	568-1	HMDB0040332	Dihydro-6-isopropyl-2,4-dimethyl-4H-1,3,5-dithiazine	Organoheterocyclic compounds	Azacyclic compounds	Dithiazinanes		C8H17NS2	+NH4	0.99585662611	0.112989603832	0.951619204052	0.107077568555505	**	1.32051	pos	1.67356	0	0	1.81388	3.51587	10587	3011.2
209.11434	568	568-2	HMDB0040333	Dihydro-4,6-dimethyl-2-(1-methylethyl)-4H-1,3,5-dithiazine	Organoheterocyclic compounds	Azacyclic compounds	Dithiazinanes		C8H17NS2	+NH4	0.99585662611	0.112989603832	0.951619204052	0.107077568555505	**	1.32051	pos	1.67356	0	0	1.81388	3.51587	10587	3011.2
230.13944	669	669-1	HMDB0029707	2-Amino-3,4-dimethylimidazo[4,5-f]quinoline	Organoheterocyclic compounds	Quinolines and derivatives	Unclassified	C19254	C12H12N4	+NH4	0.986186712733667	0.134548115779667	0.962039476989333	0.127652598757561	**	2.50405	pos	1.1411	0	0	1.75857	3.38362	5055.24	1494.03
611.18330	2235	2235-1	HMDB0015488	Antrafenine	Organoheterocyclic compounds	Lactams	Beta lactams		C30H26F6N4O2	+Na	0.9915197457575	0.1567344028635	0.9302628232735	0.144567731527076	**	3.12897	pos	1.64426	0	0	1.70448	3.25911	10608.9	3255.15
207.09870	554	554-2	HMDB0032499	Pyrrolidino-[1,2E]-4H-2,4-dimethyl-1,3,5-dithiazine	Organoheterocyclic compounds	Azacyclic compounds	Dithiazinanes		C8H15NS2	+NH4	0.996757149283	0.1782798499402	0.956736137089	0.170013652364142	**	1.37072	pos	1.7838	0	0	1.65024	3.13886	12650.4	4030.27
267.15634	825	825-1	HMDB0243858	1-Deoxy-1-morpholino-D-fructose	Organoheterocyclic compounds	Oxazinanes	Morpholines		C10H19NO6	+NH4	0.995190165056	0.1439685035178	0.9687515225166	0.138798880707056	**	4.80747	pos	1.58882	0	0	1.64172	3.12037	10058	3223.32
130.06512	191	191-1	HMDB0011664	3-Methylene-indolenine	Organoheterocyclic compounds	Indoles and derivatives	Unclassified		C9H7N	+H	0.994848068616	0.2850837225214	0.9760281842822	0.276816224451347	**	0.063537	pos	1.7	0	0	1.63477	3.10539	11642.2	3749.02
223.09369	635	635-1	HMDB0257744	9-(1,3-Dioxolan-2-yl)purine-2,6-diamine	Organoheterocyclic compounds	Imidazopyrimidines	Purines and purine derivatives		C8H10N6O2	+H	0.9973008640472	0.2431763733954	0.9764991112154	0.236820571583426	**	0.470496	pos	1.98969	0	0	1.62468	3.08373	15865.7	5144.96
144.08068	245	245-1	HMDB0033115	6-Methylquinoline	Organoheterocyclic compounds	Quinolines and derivatives	Unclassified		C10H9N	+H	0.985668823978	0.1422901128195	0.9709004886645	0.136169694692498	**	0.641764	pos	1.14573	0	0	1.61652	3.06634	5338.47	1740.99
144.08068	245	245-3	HMDB0042004	Quinaldine	Organoheterocyclic compounds	Quinolines and derivatives	Unclassified		C10H9N	+H	0.985668823978	0.1422901128195	0.9709004886645	0.136169694692498	**	0.641764	pos	1.14573	0	0	1.61652	3.06634	5338.47	1740.99
155.06748	293	293-1	HMDB0247423	8-Azahypoxanthine	Organoheterocyclic compounds	Triazolopyrimidines	Unclassified		C4H3N5O	+NH4	0.996655954739667	0.137684998157333	0.984177804142333	0.135053379216718	**	0.654414	pos	1.54274	0	0	1.61419	3.06141	9588.71	3132.12
239.12480	710	710-1	HMDB0000389	2'-Deoxysepiapterin	Organoheterocyclic compounds	Pteridines and derivatives	Pterins and derivatives		C9H11N5O2	+NH4	0.996297381258667	0.128937426862667	0.970786229542667	0.12470721917097	**	1.24686	pos	1.27964	0	0	1.55745	2.94334	6717.59	2282.3
83.06065	26	26-1	HMDB0015344	Fomepizole	Organoheterocyclic compounds	Azoles	Pyrazoles	C07837	C4H6N2	+H	0.9970043914784	0.1891840916828	0.9877954577614	0.186315381543996	**	3.29322	pos	2.24989	0	0	1.52004	2.86799	21107.7	7359.75
213.14570	588	588-1	HMDB0247132	2-Amino-4-hydroxy-6,7-dimethyl-5,6,7,8-tetrahydropteridine	Organoheterocyclic compounds	Pteridines and derivatives	Pterins and derivatives		C8H13N5O	+NH4	0.996488300619	0.107667712579	0.972748450926	0.10436580770548	**	0.6081	pos	1.34479	0	0	1.49995	2.82833	7582.51	2680.91
255.06282	775	775-2	HMDB0030813	Cassiachromone	Organoheterocyclic compounds	Benzopyrans	1-benzopyrans		C13H12O4	+Na	0.997724109720333	0.769691954845167	0.980354974225833	0.752854014983886	**	0.179561	pos	3.54317	0	0	1.4002	2.63939	54758.1	20746.5
255.06282	775	775-3	HMDB0033330	Dihydrocoriandrin	Organoheterocyclic compounds	Benzopyrans	2-benzopyrans		C13H12O4	+Na	0.997724109720333	0.769691954845167	0.980354974225833	0.752854014983886	**	0.179561	pos	3.54317	0	0	1.4002	2.63939	54758.1	20746.5
255.06282	775	775-5	HMDB0041325	Salfredin B11	Organoheterocyclic compounds	Benzopyrans	1-benzopyrans		C13H12O4	+Na	0.997724109720333	0.769691954845167	0.980354974225833	0.752854014983886	**	0.179561	pos	3.54317	0	0	1.4002	2.63939	54758.1	20746.5
179.06782	414	414-2	HMDB0032232	2,5-Dimethyl-4-ethoxy-3(2H)-furanone	Organoheterocyclic compounds	Dihydrofurans	Furanones		C8H12O3	+Na	0.9971130627914	0.2070934705286	0.9703679274768	0.200376711949188	**	0.222997	pos	1.65191	0	0	1.36355	2.57318	12071.1	4691.12
132.07662	199	199-1	HMDB0000076	Dihydrouracil	Organoheterocyclic compounds	Diazines	Pyrimidines and pyrimidine derivatives	C00429	C4H6N2O2	+NH4	0.998620068517333	0.564357089107667	0.988930864365833	0.557339990183809	**	0.964136	pos	2.20615	1.2693e-206	4.11375e-206	1.36195	2.57032	23954.5	9319.66
145.04952	135	135-2	HMDB0000849	Rhamnose	Organic oxygen compounds	Organooxygen compounds	Carbohydrates and carbohydrate conjugates	C00507	C6H12O5	-H2O-H					*	3.86712	neg	1.27472	0	0	-1.23572	0.424629	4095.84	9645.68
145.04952	135	135-1	HMDB0000174	L-Fucose	Organic oxygen compounds	Organooxygen compounds	Carbohydrates and carbohydrate conjugates	C01019	C6H12O5	-H2O-H					*	3.86712	neg	1.27472	0	0	-1.23572	0.424629	4095.84	9645.68
145.04952	135	135-4	HMDB0012327	2-Deoxygalactopyranose	Organic oxygen compounds	Organooxygen compounds	Carbohydrates and carbohydrate conjugates	C02781	C6H12O5	-H2O-H					*	3.86712	neg	1.27472	0	0	-1.23572	0.424629	4095.84	9645.68
145.04952	135	135-3	HMDB0003081	beta-D-Fucose	Organic oxygen compounds	Organooxygen compounds	Carbohydrates and carbohydrate conjugates	C02095	C6H12O5	-H2O-H					*	3.86712	neg	1.27472	0	0	-1.23572	0.424629	4095.84	9645.68
132.07662	199	199-2	HMDB0003646	N-Methylhydantoin	Organoheterocyclic compounds	Azolines	Imidazolines	C02565	C4H6N2O2	+NH4	0.998620068517333	0.564357089107667	0.988930864365833	0.557339990183809	**	0.964136	pos	2.20615	1.2693e-206	4.11375e-206	1.36195	2.57032	23954.5	9319.66
240.09176	713	713-4	HMDB0040262	2,4,6-Triethyl-1,3,5-trithiane	Organoheterocyclic compounds	Trithianes	Unclassified		C9H18S3	+NH4	0.995507282166667	0.158738867251	0.941101357149333	0.148718199145196	**	3.65442	pos	1.43962	0	0	1.14897	2.21755	10227.1	4611.87
239.08885	708	708-1	HMDB0255307	N7-(2-Carbamoyl-2-hydroxyethyl)guanine	Organoheterocyclic compounds	Imidazopyrimidines	Purines and purine derivatives		C8H10N6O3	+H	0.997706647067833	0.663377638940667	0.989747853011833	0.655070832020823	**	0.561462	pos	4.36432	0	0	1.05585	2.07894	99267.9	47749.4
185.11463	445	445-1	HMDB0255369	2-Amino-2,3,6,7-tetrahydro-1H-pteridin-4-one	Organoheterocyclic compounds	Pteridines and derivatives	Pterins and derivatives		C6H9N5O	+NH4	0.9978973214175	0.547488568563667	0.990642550314333	0.54122505156835	**	0.510833	pos	3.48068	0	0	1.03585	2.05032	64012.8	31220.8
185.11463	445	445-2	HMDB0258903	tetrahydropterin	Organoheterocyclic compounds	Pteridines and derivatives	Pterins and derivatives		C6H9N5O	+NH4	0.9978973214175	0.547488568563667	0.990642550314333	0.54122505156835	**	0.510833	pos	3.48068	0	0	1.03585	2.05032	64012.8	31220.8
197.07813	506	506-1	HMDB0000704	Isoxanthopterin	Organoheterocyclic compounds	Pteridines and derivatives	Pterins and derivatives	C03975	C6H5N5O2	+NH4	0.997655070478667	0.594242843674	0.990680376818667	0.587324253205412	**	0.0954024	pos	3.8026	0	0	0.955992	1.93991	81253.7	41885.2
215.12520	595	595-1	HMDB0302288	Stizolamine	Organoheterocyclic compounds	Diazines	Pyrazines		C7H11N5O2	+NH4	0.997636519897	0.2356138979292	0.978519341572	0.230007849414765	**	0.455067	pos	1.63872	0	0	0.933466	1.90986	15292.6	8007.2
213.10932	587	587-1	HMDB0247221	7-(2-Hydroxyethyl)guanine	Organoheterocyclic compounds	Imidazopyrimidines	Purines and purine derivatives		C7H9N5O2	+NH4	0.9975209773305	0.2891078349715	0.978594256438	0.282217903518314	**	0.610358	pos	1.46968	0	0	0.851612	1.80452	13220.7	7326.44
213.10932	587	587-2	HMDB0304227	6-hydroxymethyl-7,8-dihydropterin	Organoheterocyclic compounds	Pteridines and derivatives	Pterins and derivatives	C01300	C7H9N5O2	+NH4	0.9975209773305	0.2891078349715	0.978594256438	0.282217903518314	**	0.610358	pos	1.46968	0	0	0.851612	1.80452	13220.7	7326.44
200.06805	519	519-1	HMDB0001855	5-Hydroxytryptophol	Organoheterocyclic compounds	Indoles and derivatives	Hydroxyindoles		C10H11NO2	+Na	0.998051939369667	0.683564601829667	0.989298176986333	0.674931839971529	**	0.713532	pos	1.00708	1.06221e-92	1.93587e-92	-0.244011	0.844394	20602.3	24398.9
200.06805	519	519-2	HMDB0012490	1,2-Dehydrosalsolinol	Organoheterocyclic compounds	Dihydroisoquinolines	Unclassified		C10H11NO2	+Na	0.998051939369667	0.683564601829667	0.989298176986333	0.674931839971529	**	0.713532	pos	1.00708	1.06221e-92	1.93587e-92	-0.244011	0.844394	20602.3	24398.9
227.20100	401	401-4	HMDB0032318	Hexanal octane-1,3-diol acetal	Organoheterocyclic compounds	Dioxanes	1,3-dioxanes		C14H28O2	-H	0.998496030667833	0.797825417556833	0.991655990020333	0.789978461369243	**	2.88972	neg	1.97266	0	0	-0.66504	0.630671	22598.1	35831.9
227.20100	401	401-5	HMDB0032548	Undecanal propyleneglycol acetal	Organoheterocyclic compounds	Dioxolanes	1,3-dioxolanes		C14H28O2	-H	0.998496030667833	0.797825417556833	0.991655990020333	0.789978461369243	**	2.88972	neg	1.97266	0	0	-0.66504	0.630671	22598.1	35831.9
253.21660	476	476-6	HMDB0031145	5-Dodecyldihydro-2(3H)-furanone	Organoheterocyclic compounds	Lactones	Gamma butyrolactones		C16H30O2	-H	0.998509766187167	0.903981475139167	0.993547390958833	0.896809984931217	**	2.78793	neg	5.54743	0	0	-0.933228	0.523685	113712	217138
225.18512	393	393-12	HMDB0038056	delta-Tetradecalactone	Organoheterocyclic compounds	Lactones	Delta valerolactones		C14H26O2	-H	0.998318562240667	0.4637684534645	0.966730955666167	0.447585465563535	**	3.94027	neg	1.22043	0	0	-1.44574	0.367105	2898.54	7895.68
391.26111	737	737-1	HMDB0248627	Arterolane	Organoheterocyclic compounds	Trioxolanes	Unclassified		C22H36N2O4	-H	0.99577219904825	0.18265988965925	0.95246838733	0.173242227149776	**	2.24119	neg	1.19715	0	0	-2.06802	0.238487	1500.67	6292.44
153.05193	284	284-1	HMDB0250701	Cystamine	Organosulfur compounds	Organic disulfides	Dialkyldisulfides		C4H12N2S2	+H	0.994573064476	0.108393975781	0.97098381052	0.104677617213324	**	3.03412	pos	1.01591	0	0	3.52432	11.5061	3074.92	267.243
181.08309	425	425-1	HMDB0253204	Homocystamine	Organosulfur compounds	Organic disulfides	Dialkyldisulfides		C6H16N2S2	+H	0.992101145207	0.2846225418372	0.8777209060308	0.247845870065927	**	1.76588	pos	1.31237	0	0	2.25883	4.78602	5904.06	1233.6
193.08310	487	487-1	HMDB0031577	Berteroin	Organosulfur compounds	Isothiocyanates	Unclassified		C7H13NS2	+NH4	0.9955241757784	0.1369166562348	0.959641285986	0.130802793596491	**	1.76243	pos	1.53005	0	0	1.8334	3.56375	8813.27	2473.03
207.09870	554	554-1	HMDB0031574	1-Isothiocyanato-6-(methylthio)hexane	Organosulfur compounds	Isothiocyanates	Unclassified		C8H15NS2	+NH4	0.996757149283	0.1782798499402	0.956736137089	0.170013652364142	**	1.37072	pos	1.7838	0	0	1.65024	3.13886	12650.4	4030.27
240.09176	713	713-1	HMDB0033041	1-(1-Propenylthio)propyl propyl disulfide	Organosulfur compounds	Organic disulfides	Dialkyldisulfides		C9H18S3	+NH4	0.995507282166667	0.158738867251	0.941101357149333	0.148718199145196	**	3.65442	pos	1.43962	0	0	1.14897	2.21755	10227.1	4611.87
240.09176	713	713-2	HMDB0033072	(E)-1-Propenyl 1-(propylthio)propyl disulfide	Organosulfur compounds	Organic disulfides	Unclassified		C9H18S3	+NH4	0.995507282166667	0.158738867251	0.941101357149333	0.148718199145196	**	3.65442	pos	1.43962	0	0	1.14897	2.21755	10227.1	4611.87
240.09176	713	713-3	HMDB0040243	2,2,4,4,6,6-Hexamethyl-1,3,5-trithiane	Organosulfur compounds	Thioacetals	Dithioacetals		C9H18S3	+NH4	0.995507282166667	0.158738867251	0.941101357149333	0.148718199145196	**	3.65442	pos	1.43962	0	0	1.14897	2.21755	10227.1	4611.87
550.21597	1201	1201-1	HMDB0015414	Rolitetracycline	Phenylpropanoids and polyketides	Tetracyclines	Unclassified		C27H33N3O8	+Na	0.98558777191525	0.42197528113175	0.9520812728265	0.395964581486187	**	0.0265419	pos	1.17705	0	0	4.58987	24.0818	3939.79	163.601
205.08572	542	542-2	HMDB0035095	7-Ethoxy-4-methyl-2H-1-benzopyran-2-one	Phenylpropanoids and polyketides	Coumarins and derivatives	Unclassified		C12H12O3	+H	0.997042919411167	0.861229397521833	0.981311814017333	0.842635451298736	**	0.998208	pos	4.47583	0	0	2.51858	5.73016	65928.3	11505.5
267.09902	822	822-1	HMDB0030731	3-(1,1-Dimethylallyl)herniarin	Phenylpropanoids and polyketides	Coumarins and derivatives	Unclassified		C15H16O3	+Na	0.993273059911	0.157478391090667	0.943568282997667	0.147592048198213	**	0.551239	pos	1.09513	0	0	2.42183	5.35849	4004.83	747.38
173.05721	385	385-1	HMDB0000764	Hydrocinnamic acid	Phenylpropanoids and polyketides	Phenylpropanoic acids	Unclassified	C05629	C9H10O2	+Na	0.996493832301	0.178907456613	0.9743964043475	0.173715563501021	**	0.532578	pos	1.55493	0	0	2.36309	5.14471	8131.55	1580.56
611.52444	958	958-1	HMDB0112112	FAHFA(18:0/9-O-18:0)	Lipids and lipid-like molecules	Fatty Acyls	Fatty acids and conjugates		C36H70O4	+FA-H					*	1.91181	neg	1.3326	0	0	-1.67862	0.312381	2698.35	8637.99
611.52444	958	958-2	HMDB0112120	FAHFA(18:0/12-O-18:0)	Lipids and lipid-like molecules	Fatty Acyls	Fatty acids and conjugates		C36H70O4	+FA-H					*	1.91181	neg	1.3326	0	0	-1.67862	0.312381	2698.35	8637.99
611.52444	958	958-3	HMDB0112128	FAHFA(18:0/5-O-18:0)	Lipids and lipid-like molecules	Fatty Acyls	Fatty acids and conjugates		C36H70O4	+FA-H					*	1.91181	neg	1.3326	0	0	-1.67862	0.312381	2698.35	8637.99
611.52444	958	958-4	HMDB0112129	FAHFA(18:0/7-O-18:0)	Lipids and lipid-like molecules	Fatty Acyls	Fatty acids and conjugates		C36H70O4	+FA-H					*	1.91181	neg	1.3326	0	0	-1.67862	0.312381	2698.35	8637.99
611.52444	958	958-5	HMDB0112130	FAHFA(18:0/8-O-18:0)	Lipids and lipid-like molecules	Fatty Acyls	Fatty acids and conjugates		C36H70O4	+FA-H					*	1.91181	neg	1.3326	0	0	-1.67862	0.312381	2698.35	8637.99
611.52444	958	958-6	HMDB0112131	FAHFA(18:0/10-O-18:0)	Lipids and lipid-like molecules	Fatty Acyls	Fatty acids and conjugates		C36H70O4	+FA-H					*	1.91181	neg	1.3326	0	0	-1.67862	0.312381	2698.35	8637.99
611.52444	958	958-7	HMDB0112132	FAHFA(18:0/11-O-18:0)	Lipids and lipid-like molecules	Fatty Acyls	Fatty acids and conjugates		C36H70O4	+FA-H					*	1.91181	neg	1.3326	0	0	-1.67862	0.312381	2698.35	8637.99
611.52444	958	958-8	HMDB0112133	FAHFA(18:0/13-O-18:0)	Lipids and lipid-like molecules	Fatty Acyls	Fatty acids and conjugates		C36H70O4	+FA-H					*	1.91181	neg	1.3326	0	0	-1.67862	0.312381	2698.35	8637.99
611.52444	958	958-9	HMDB0112177	FAHFA(18:0/6-O-18:0)	Lipids and lipid-like molecules	Fatty Acyls	Fatty acids and conjugates		C36H70O4	+FA-H					*	1.91181	neg	1.3326	0	0	-1.67862	0.312381	2698.35	8637.99
173.05721	385	385-4	HMDB0011743	2-Phenylpropionate	Phenylpropanoids and polyketides	Phenylpropanoic acids	Unclassified		C9H10O2	+Na	0.996493832301	0.178907456613	0.9743964043475	0.173715563501021	**	0.532578	pos	1.55493	0	0	2.36309	5.14471	8131.55	1580.56
223.07280	634	634-1	HMDB0030646	(Z)-3-(1-Butenyl)-1H-2-benzopyran-1-one	Phenylpropanoids and polyketides	Isocoumarins and derivatives	Unclassified		C13H12O2	+Na	0.994633642931	0.121592412678	0.949375004517	0.114817322262006	**	0.640331	pos	1.16828	0	0	2.29228	4.8983	4649.8	949.269
217.04697	602	602-1	HMDB0303721	Sodium ferulate	Phenylpropanoids and polyketides	Cinnamic acids and derivatives	Hydroxycinnamic acids and derivatives		C10H9NaO4	+H	0.997440924169667	0.3082361766075	0.966561287723167	0.297166732482891	**	0.72928	pos	2.83786	0	0	2.08309	4.23714	28559.2	6740.19
199.03654	511	511-1	HMDB0029758	Herniarin	Phenylpropanoids and polyketides	Coumarins and derivatives	Unclassified	C09268	C10H8O3	+Na	0.9965828259535	0.2168421586315	0.96258347399775	0.208015416142212	**	0.105959	pos	1.27003	0	0	1.48334	2.79596	6907.19	2470.42
317.11409	932	932-2	HMDB0033331	(E)-1-[4-Hydroxy-3-(3-methyl-1,3-butadienyl)phenyl]-2-(3,5-dihydroxyphenyl)ethylene	Phenylpropanoids and polyketides	Stilbenes	Unclassified		C19H18O3	+Na	0.997801270973667	0.9446192337855	0.985674166065333	0.929039567991446	**	2.26697	pos	9.43066	0	0	1.40821	2.65407	386184	145506
636.52781	974	974-1	HMDB0037515	Hexabromodiphenyl ethers	Benzenoids	Benzene and substituted derivatives	Diphenylethers		C12H4Br6O	-H					*	1.81654	neg	1.39283	0	0	-2.00924	0.248404	2139.19	8611.73
636.52781	974	974-2	HMDB0037525	2,2',4,4',5,5'-Hexabromodiphenyl ether	Benzenoids	Benzene and substituted derivatives	Diphenylethers	C18137	C12H4Br6O	-H					*	1.81654	neg	1.39283	0	0	-2.00924	0.248404	2139.19	8611.73
636.52781	974	974-3	HMDB0037526	2,2',4,4',5,6'-Hexabromodiphenyl ether	Benzenoids	Benzene and substituted derivatives	Diphenylethers	C18138	C12H4Br6O	-H					*	1.81654	neg	1.39283	0	0	-2.00924	0.248404	2139.19	8611.73
317.11409	932	932-4	HMDB0302014	3-Isopentadienyl-3',4,5'-trihydroxystilbene	Phenylpropanoids and polyketides	Stilbenes	Unclassified		C19H18O3	+Na	0.997801270973667	0.9446192337855	0.985674166065333	0.929039567991446	**	2.26697	pos	9.43066	0	0	1.40821	2.65407	386184	145506
187.07298	456	456-2	HMDB0032586	3-(4-Methoxyphenyl)-2-propen-1-ol	Phenylpropanoids and polyketides	Cinnamyl alcohols	Unclassified		C10H12O2	+Na	0.996963381436	0.1705155541048	0.9632511988808	0.163750549409574	**	0.18341	pos	1.34291	0	0	1.38714	2.61561	7968.16	3046.39
233.07843	682	682-4	HMDB0060737	3-(4-Hydroxy-3-methoxyphenyl)-2-methylpropionic acid	Phenylpropanoids and polyketides	Phenylpropanoic acids	Unclassified		C11H14O4	+Na	0.997952549076333	0.391053577797833	0.960547900415167	0.37485661793125	**	0.0284511	pos	1.83166	0	0	1.25063	2.37946	15879.3	6673.48
253.21660	476	476-7	HMDB0031711	15-Hexadecanolide	Phenylpropanoids and polyketides	Macrolides and analogues	Unclassified		C16H30O2	-H	0.998509766187167	0.903981475139167	0.993547390958833	0.896809984931217	**	2.78793	neg	5.54743	0	0	-0.933228	0.523685	113712	217138
225.18512	393	393-5	HMDB0030921	(R)-14-Methyloxacyclotetradecan-2-one	Phenylpropanoids and polyketides	Macrolides and analogues	Unclassified		C14H26O2	-H	0.998318562240667	0.4637684534645	0.966730955666167	0.447585465563535	**	3.94027	neg	1.22043	0	0	-1.44574	0.367105	2898.54	7895.68
225.18512	393	393-6	HMDB0031073	12-Methyl-13-tridecanolide	Phenylpropanoids and polyketides	Macrolides and analogues	Unclassified		C14H26O2	-H	0.998318562240667	0.4637684534645	0.966730955666167	0.447585465563535	**	3.94027	neg	1.22043	0	0	-1.44574	0.367105	2898.54	7895.68
