# Supplementary material for: Spatial Metabolomics Reveals the Effects of Dietary Capsaicin Intervention on Interscapular Adipose Tissue Metabolome in Mice
Source: Foods. 2024 Dec 6;13(23):3943. doi: 10.3390/foods13233943 (PMC11641047; doi:10.3390/foods13233943)
Supplement: Supplementary file 1 [file foods-13-03943-s001.zip › Supplementary Table S3 (Cap_W vs Cap_B_inner).xlsx]

## Sheet: E-W_E-B-all
mz	ID	ID-num	Compound ID	Metabolites	Super Class	Class	Sub Class	KEGG	Formula	Adduct	moc	spec	spat	msm	level	ppm	Ion mode	VIP	P-value	adj.P-value	log2(FC)	FC	average(E-W)	average(E-B)
163.12275	337	337-2	HMDB0004350	Anabasine	Alkaloids and derivatives	Unclassified	Unclassified	C06180	C10H14N2	+H	0.997289758628167	0.550335533435333	0.978183629762667	0.536870207587398	**	1.37024	pos	1.46162	9.84376e-308	1.36493e-306	1.72618	3.3085	5009.91	1514.26
121.02840	74	74-1	HMDB0125538	3-methoxybenzene-1,2-diol	Benzenoids	Phenols	Methoxyphenols		C7H8O3	-H2O-H					*	4.56877	neg	1.90145	0	0	0.759668	1.6931	33107.3	19554.2
121.02840	74	74-2	HMDB0133970	2-Methoxy-1,3-benzenediol	Benzenoids	Phenols	Methoxyphenols		C7H8O3	-H2O-H					*	4.56877	neg	1.90145	0	0	0.759668	1.6931	33107.3	19554.2
121.02840	74	74-4	HMDB0132905	3,5-Dihydroxyanisole	Benzenoids	Phenols	Methoxyphenols		C7H8O3	-H2O-H					*	4.56877	neg	1.90145	0	0	0.759668	1.6931	33107.3	19554.2
325.18362	634	634-1	HMDB0031031	2-Dodecylbenzenesulfonic acid	Benzenoids	Benzene and substituted derivatives	Benzenesulfonic acids and derivatives		C18H30O3S	-H	0.998014548648833	0.7459970840475	0.966491916015	0.719568640378473	**	2.04672	neg	1.50346	0	0	1.01754	2.02446	16446.5	8123.88
636.52781	974	974-1	HMDB0037515	Hexabromodiphenyl ethers	Benzenoids	Benzene and substituted derivatives	Diphenylethers		C12H4Br6O	-H					*	1.81654	neg	1.47611	0	0	-1.57706	0.335164	3991.11	11907.9
636.52781	974	974-2	HMDB0037525	2,2',4,4',5,5'-Hexabromodiphenyl ether	Benzenoids	Benzene and substituted derivatives	Diphenylethers	C18137	C12H4Br6O	-H					*	1.81654	neg	1.47611	0	0	-1.57706	0.335164	3991.11	11907.9
636.52781	974	974-3	HMDB0037526	2,2',4,4',5,6'-Hexabromodiphenyl ether	Benzenoids	Benzene and substituted derivatives	Diphenylethers	C18138	C12H4Br6O	-H					*	1.81654	neg	1.47611	0	0	-1.57706	0.335164	3991.11	11907.9
311.16763	605	605-1	HMDB0032549	N-Undecylbenzenesulfonic acid	Benzenoids	Benzene and substituted derivatives	Benzenesulfonic acids and derivatives		C17H28O3S	-H	0.998026338381333	0.7069234688645	0.960369047779833	0.677567485131806	**	3.24654	neg	1.29472	0	0	1.03336	2.04678	12136.7	5929.64
317.11409	932	932-3	HMDB0041305	1-Methoxy-4-[5-(4-methoxyphenoxy)-3-penten-1-ynyl]benzene	Benzenoids	Phenol ethers	Anisoles		C19H18O3	+Na	0.997801270973667	0.9446192337855	0.985674166065333	0.929039567991446	**	2.26697	pos	8.64129	2.78264e-279	2.83534e-278	0.628519	1.54598	347679	224893
279.15865	859	859-1	HMDB0013248	Monoethylhexyl phthalic acid	Benzenoids	Benzene and substituted derivatives	Benzoic acids and derivatives	C03343	C16H22O4	+H	0.997019494694333	0.980180587070167	0.996938221777833	0.974267002835896	**	1.57509	pos	8.45197	1.77152e-273	1.66622e-272	1.0386	2.05424	230552	112232
255.06282	775	775-1	HMDB0255452	Naphthoxylactic acid	Benzenoids	Naphthalenes	Unclassified		C13H12O4	+Na	0.997724109720333	0.769691954845167	0.980354974225833	0.752854014983886	**	0.179561	pos	3.37544	3.11461e-280	3.2474e-279	0.639749	1.55806	52315.5	33577.4
277.10457	848	848-1	HMDB0032796	Methyl 3-(2,3-dihydroxy-3-methylbutyl)-4-hydroxybenzoate	Benzenoids	Benzene and substituted derivatives	Benzoic acids and derivatives		C13H18O5	+Na	0.997440467916	0.526028388715	0.968831941478167	0.508328682827784	**	0.257049	pos	2.78901	0	0	2.24567	4.74258	15507.4	3269.83
189.05218	464	464-2	HMDB0005175	Homovanillin	Benzenoids	Phenols	Methoxyphenols	C05581	C9H10O3	+Na	0.997865442739	0.249686586915833	0.969126950046667	0.241461484547451	**	0.183947	pos	2.43902	0	0	1.05351	2.07557	18146.1	8742.67
189.05218	464	464-5	HMDB0031132	3,4-Dihydroxyphenylacetone	Benzenoids	Benzene and substituted derivatives	Phenylpropanes		C9H10O3	+Na	0.997865442739	0.249686586915833	0.969126950046667	0.241461484547451	**	0.183947	pos	2.43902	0	0	1.05351	2.07557	18146.1	8742.67
189.05218	464	464-6	HMDB0032573	Ethylparaben	Benzenoids	Benzene and substituted derivatives	Benzoic acids and derivatives		C9H10O3	+Na	0.997865442739	0.249686586915833	0.969126950046667	0.241461484547451	**	0.183947	pos	2.43902	0	0	1.05351	2.07557	18146.1	8742.67
189.05218	464	464-1	HMDB0002072	4-Methoxyphenylacetic acid	Benzenoids	Phenol ethers	Anisoles		C9H10O3	+Na	0.997865442739	0.249686586915833	0.969126950046667	0.241461484547451	**	0.183947	pos	2.43902	0	0	1.05351	2.07557	18146.1	8742.67
189.05218	464	464-4	HMDB0029817	Ethyl salicylate	Benzenoids	Benzene and substituted derivatives	Benzoic acids and derivatives		C9H10O3	+Na	0.997865442739	0.249686586915833	0.969126950046667	0.241461484547451	**	0.183947	pos	2.43902	0	0	1.05351	2.07557	18146.1	8742.67
233.07843	682	682-1	HMDB0013070	Sinapyl alcohol	Benzenoids	Phenols	Methoxyphenols	C02325	C11H14O4	+Na	0.997952549076333	0.391053577797833	0.960547900415167	0.37485661793125	**	0.0284511	pos	2.36786	0	0	1.16513	2.24254	15980.5	7126.1
233.07843	682	682-2	HMDB0029233	3,4-Dihydroxyphenylvaleric acid	Benzenoids	Phenols	Benzenediols		C11H14O4	+Na	0.997952549076333	0.391053577797833	0.960547900415167	0.37485661793125	**	0.0284511	pos	2.36786	0	0	1.16513	2.24254	15980.5	7126.1
207.07794	553	553-1	HMDB0249075	Benzyl phenyl ether	Benzenoids	Phenol ethers	Unclassified		C13H12O	+Na	0.997887513979	0.602146274136833	0.963337486566667	0.578844688340909	**	0.452271	pos	1.9929	1.00664e-258	7.9177e-258	0.59943	1.51512	19402.1	12805.7
201.08852	524	524-1	HMDB0031250	Phenylmethyl 2-methylpropanoate	Benzenoids	Benzene and substituted derivatives	Benzyloxycarbonyls		C11H14O2	+Na	0.997479495662167	0.339254630889667	0.9619188720555	0.325512902013338	**	0.363446	pos	1.69621	5.32878e-256	4.07228e-255	0.615015	1.53157	13817	9021.42
241.08307	719	719-1	HMDB0040358	(R)-Bitalin A	Benzenoids	Benzene and substituted derivatives	Acetophenones		C13H14O3	+Na	0.99625487636775	0.26159863615475	0.95115127992775	0.247888016402149	**	1.82885	pos	1.50539	3.11745e-285	3.43686e-284	0.86186	1.81738	8261.04	4545.58
187.07298	456	456-4	HMDB0033945	2-Phenylethyl acetate	Benzenoids	Benzene and substituted derivatives	Unclassified	C12303	C10H12O2	+Na	0.996963381436	0.1705155541048	0.9632511988808	0.163750549409574	**	0.18341	pos	1.34682	2.07442e-260	1.68078e-259	0.755834	1.68861	7400.04	4382.33
187.07298	456	456-3	HMDB0032620	1-Phenylethyl acetate	Benzenoids	Benzene and substituted derivatives	Benzyloxycarbonyls		C10H12O2	+Na	0.996963381436	0.1705155541048	0.9632511988808	0.163750549409574	**	0.18341	pos	1.34682	2.07442e-260	1.68078e-259	0.755834	1.68861	7400.04	4382.33
187.07298	456	456-1	HMDB0032336	3-Hydroxy-4-phenylbutan-2-one	Benzenoids	Benzene and substituted derivatives	Unclassified		C10H12O2	+Na	0.996963381436	0.1705155541048	0.9632511988808	0.163750549409574	**	0.18341	pos	1.34682	2.07442e-260	1.68078e-259	0.755834	1.68861	7400.04	4382.33
137.07077	219	219-1	HMDB0062270	1,2-Diacylglycerol-LD-PI-pool	Benzenoids	Benzene and substituted derivatives	Unclassified		C7H5NO	+NH4					*	1.20922	pos	1.25797	0	0	1.64095	3.11871	3727.04	1195.06
631.46841	2699	2699-1	HMDB0255813	trans-1,4-Bis[[1-cyclohexyl-3-(4-dimethylamino phenyl)ureido]methyl]cyclohexane	Benzenoids	Benzene and substituted derivatives	N-phenylureas		C38H58N6O2	+H	0.995596810401	0.284174743692	0.900259846853833	0.254704638347793	**	1.56347	pos	1.25794	0	0	-1.97894	0.253677	849.941	3350.49
174.99198	395	395-1	HMDB0249013	Benzodioxaphosphorin	Benzenoids	Unclassified	Unclassified		C7H5O2P	+Na					*	0.261682	pos	1.21297	7.82799e-297	9.93269e-296	1.24108	2.36376	4170.51	1764.35
173.05721	385	385-2	HMDB0002222	3-Methylphenylacetic acid	Benzenoids	Benzene and substituted derivatives	Toluenes		C9H10O2	+Na	0.996493832301	0.178907456613	0.9743964043475	0.173715563501021	**	0.532578	pos	1.20921	7.25576e-266	6.29613e-265	0.946535	1.92724	5031.78	2610.87
173.05721	385	385-3	HMDB0002237	3,4-Dimethylbenzoic acid	Benzenoids	Benzene and substituted derivatives	Benzoic acids and derivatives		C9H10O2	+Na	0.996493832301	0.178907456613	0.9743964043475	0.173715563501021	**	0.532578	pos	1.20921	7.25576e-266	6.29613e-265	0.946535	1.92724	5031.78	2610.87
348.98911	977	977-1	HMDB0031781	O-Ethyl S,S-diphenyl phosphorodithioate	Benzenoids	Benzene and substituted derivatives	Unclassified	C14436	C14H15O2PS2	+K	0.9914652529914	0.3075656608756	0.8255075416088	0.251730819337577	**	2.43372	pos	1.17035	0	0	1.93461	3.82274	2957.91	773.768
580.29475	1627	1627-1	HMDB0249740	CDDO-Im	Benzenoids	Naphthalenes	Naphthalenecarboxylic acids and derivatives		C34H43N3O3	+K	0.9975209367535	0.183518257719	0.87515670600575	0.160209078426548	**	1.98688	pos	1.08081	0	0	0.58363	1.49862	5712.29	3811.71
203.06784	534	534-1	HMDB0031240	2-Phenyl-1,3-dioxolane-4-methanol	Benzenoids	Benzene and substituted derivatives	Unclassified		C10H12O3	+Na	0.997379912664	0.112284897266	0.961867321132	0.107720195590122	**	0.116285	pos	1.00323	1.82811e-208	8.50797e-208	0.530005	1.44393	5677.09	3931.68
281.24755	535	535-1	HMDB0000207	FA(18:1)	Lipids and lipid-like molecules	Fatty Acyls	Fatty acids and conjugates	C00712	C18H34O2	-H	0.998456616645	0.986401663409667	0.999008520548833	0.983902779945409	**	3.74909	neg	9.19678	0	0	-0.491925	0.711076	781826	1.0995e+06
281.24755	535	535-2	HMDB0000573	Elaidic acid	Lipids and lipid-like molecules	Fatty Acyls	Fatty acids and conjugates	C01712	C18H34O2	-H	0.998456616645	0.986401663409667	0.999008520548833	0.983902779945409	**	3.74909	neg	9.19678	0	0	-0.491925	0.711076	781826	1.0995e+06
281.24755	535	535-3	HMDB0041480	(Z)-13-Octadecenoic acid	Lipids and lipid-like molecules	Fatty Acyls	Fatty acids and conjugates		C18H34O2	-H	0.998456616645	0.986401663409667	0.999008520548833	0.983902779945409	**	3.74909	neg	9.19678	0	0	-0.491925	0.711076	781826	1.0995e+06
281.24755	535	535-4	HMDB0062242	7Z-octadecenoic acid	Lipids and lipid-like molecules	Fatty Acyls	Fatty acids and conjugates		C18H34O2	-H	0.998456616645	0.986401663409667	0.999008520548833	0.983902779945409	**	3.74909	neg	9.19678	0	0	-0.491925	0.711076	781826	1.0995e+06
281.24755	535	535-5	HMDB0062703	Octadec-9-enoic Acid	Lipids and lipid-like molecules	Fatty Acyls	Fatty acids and conjugates		C18H34O2	-H	0.998456616645	0.986401663409667	0.999008520548833	0.983902779945409	**	3.74909	neg	9.19678	0	0	-0.491925	0.711076	781826	1.0995e+06
253.21660	476	476-2	HMDB0003229	FA(16:1)	Lipids and lipid-like molecules	Fatty Acyls	Fatty acids and conjugates	C08362	C16H30O2	-H	0.998509766187167	0.903981475139167	0.993547390958833	0.896809984931217	**	2.78793	neg	7.38525	0	0	-0.737297	0.599862	299373	499070
253.21660	476	476-3	HMDB0010735	Trans-Hexa-dec-2-enoic acid	Lipids and lipid-like molecules	Fatty Acyls	Fatty acids and conjugates		C16H30O2	-H	0.998509766187167	0.903981475139167	0.993547390958833	0.896809984931217	**	2.78793	neg	7.38525	0	0	-0.737297	0.599862	299373	499070
253.21660	476	476-4	HMDB0012328	Palmitelaidic acid	Lipids and lipid-like molecules	Fatty Acyls	Fatty acids and conjugates		C16H30O2	-H	0.998509766187167	0.903981475139167	0.993547390958833	0.896809984931217	**	2.78793	neg	7.38525	0	0	-0.737297	0.599862	299373	499070
253.21660	476	476-1	HMDB0002186	Hypogeic acid	Lipids and lipid-like molecules	Fatty Acyls	Fatty acids and conjugates		C16H30O2	-H	0.998509766187167	0.903981475139167	0.993547390958833	0.896809984931217	**	2.78793	neg	7.38525	0	0	-0.737297	0.599862	299373	499070
253.21660	476	476-8	HMDB0032638	(Z)-5-Hexadecenoic acid	Lipids and lipid-like molecules	Fatty Acyls	Fatty acids and conjugates		C16H30O2	-H	0.998509766187167	0.903981475139167	0.993547390958833	0.896809984931217	**	2.78793	neg	7.38525	0	0	-0.737297	0.599862	299373	499070
253.21660	476	476-9	HMDB0033791	(E)-3-Hexadecenoic acid	Lipids and lipid-like molecules	Fatty Acyls	Fatty acids and conjugates		C16H30O2	-H	0.998509766187167	0.903981475139167	0.993547390958833	0.896809984931217	**	2.78793	neg	7.38525	0	0	-0.737297	0.599862	299373	499070
253.21660	476	476-10	HMDB0035877	(Z)-13-Hexadecenoic acid	Lipids and lipid-like molecules	Fatty Acyls	Fatty acids and conjugates		C16H30O2	-H	0.998509766187167	0.903981475139167	0.993547390958833	0.896809984931217	**	2.78793	neg	7.38525	0	0	-0.737297	0.599862	299373	499070
253.21660	476	476-11	HMDB0037647	(E)-11-Hexadecenoic acid	Lipids and lipid-like molecules	Fatty Acyls	Fatty acids and conjugates		C16H30O2	-H	0.998509766187167	0.903981475139167	0.993547390958833	0.896809984931217	**	2.78793	neg	7.38525	0	0	-0.737297	0.599862	299373	499070
253.21660	476	476-12	HMDB0038958	Citronellyl hexanoate	Lipids and lipid-like molecules	Fatty Acyls	Fatty alcohol esters		C16H30O2	-H	0.998509766187167	0.903981475139167	0.993547390958833	0.896809984931217	**	2.78793	neg	7.38525	0	0	-0.737297	0.599862	299373	499070
253.21660	476	476-13	HMDB0041422	(Z)-14-Methyl-6-pentadecenoic acid	Lipids and lipid-like molecules	Fatty Acyls	Fatty acids and conjugates		C16H30O2	-H	0.998509766187167	0.903981475139167	0.993547390958833	0.896809984931217	**	2.78793	neg	7.38525	0	0	-0.737297	0.599862	299373	499070
253.21660	476	476-5	HMDB0031053	(E)-6-Hexadecenoic acid	Lipids and lipid-like molecules	Fatty Acyls	Fatty acids and conjugates		C16H30O2	-H	0.998509766187167	0.903981475139167	0.993547390958833	0.896809984931217	**	2.78793	neg	7.38525	0	0	-0.737297	0.599862	299373	499070
561.48790	910	910-1	HMDB0007072	DG(33:1)	Lipids and lipid-like molecules	Glycerolipids	Diradylglycerols		C36H68O5	-H2O-H	0.998476119556833	0.79256964528	0.9773096309625	0.773405571163667	**	0.684918	neg	3.97205	0	0	-0.838069	0.559392	73069.7	130623
535.47252	884	884-1	HMDB0112175	FAHFA(18:1(9Z)/6-O-16:0)	Lipids and lipid-like molecules	Fatty Acyls	Fatty acids and conjugates		C34H64O4	-H	0.998473501631833	0.795157649158833	0.979747971306333	0.777864868829437	**	1.23387	neg	3.81573	0	0	-0.870535	0.546944	63886	116805
563.50388	912	912-1	HMDB0112105	FAHFA(18:1(9Z)/12-O-18:0)	Lipids and lipid-like molecules	Fatty Acyls	Fatty acids and conjugates		C36H68O4	-H	0.998499332774167	0.782056821213333	0.977407461547167	0.763241080129624	**	1.0643	neg	3.54284	0	0	-0.914206	0.530636	51674	97381.2
303.23238	582	582-1	HMDB0001043	FA(20:4)	Lipids and lipid-like molecules	Fatty Acyls	Fatty acids and conjugates	C00219	C20H32O2	-H	0.99859532301	0.887360606678667	0.9950910642035	0.8817642741738	**	1.89101	neg	3.42471	0	0	-0.827238	0.563607	55226.7	97988
303.23238	582	582-2	HMDB0002177	Cis-8,11,14,17-Eicosatetraenoic acid	Lipids and lipid-like molecules	Fatty Acyls	Fatty acids and conjugates		C20H32O2	-H	0.99859532301	0.887360606678667	0.9950910642035	0.8817642741738	**	1.89101	neg	3.42471	0	0	-0.827238	0.563607	55226.7	97988
303.23238	582	582-3	HMDB0006036	Mesterolone	Lipids and lipid-like molecules	Steroids and steroid derivatives	Androstane steroids	D04947	C20H32O2	-H	0.99859532301	0.887360606678667	0.9950910642035	0.8817642741738	**	1.89101	neg	3.42471	0	0	-0.827238	0.563607	55226.7	97988
303.23238	582	582-4	HMDB0036829	Copalic acid	Lipids and lipid-like molecules	Prenol lipids	Diterpenoids		C20H32O2	-H	0.99859532301	0.887360606678667	0.9950910642035	0.8817642741738	**	1.89101	neg	3.42471	0	0	-0.827238	0.563607	55226.7	97988
303.23238	582	582-5	HMDB0037824	7,13-Eperudien-15-oic acid	Lipids and lipid-like molecules	Prenol lipids	Diterpenoids		C20H32O2	-H	0.99859532301	0.887360606678667	0.9950910642035	0.8817642741738	**	1.89101	neg	3.42471	0	0	-0.827238	0.563607	55226.7	97988
533.45536	882	882-1	HMDB0007070	DG(31:1)	Lipids and lipid-like molecules	Glycerolipids	Diradylglycerols		C34H64O5	-H2O-H	0.998507042057667	0.758416641575333	0.9780422599845	0.740656104388515	**	3.03572	neg	2.70138	0	0	-1.08735	0.470624	23516.9	49969.5
559.47209	908	908-1	HMDB0255383	2-Hexadec-7-enylicosa-8,11-dienedioic acid	Lipids and lipid-like molecules	Fatty Acyls	Fatty acids and conjugates		C36H64O4	-H	0.998497282924833	0.7719465593005	0.977381447839167	0.753352466419068	**	1.95735	neg	2.58204	0	0	-0.734464	0.601041	36778.1	61190.7
327.23227	642	642-1	HMDB0002183	FA(22:6)	Lipids and lipid-like molecules	Fatty Acyls	Fatty acids and conjugates	C06429	C22H32O2	-H	0.99849479384	0.833793317475333	0.990389362346667	0.824537062832301	**	2.08481	neg	2.5762	0	0	-0.792649	0.577283	33063.8	57274.8
327.23227	642	642-2	HMDB0030053	Neogrifolin	Lipids and lipid-like molecules	Prenol lipids	Sesquiterpenoids		C22H32O2	-H	0.99849479384	0.833793317475333	0.990389362346667	0.824537062832301	**	2.08481	neg	2.5762	0	0	-0.792649	0.577283	33063.8	57274.8
327.23227	642	642-3	HMDB0030446	Grifolin	Lipids and lipid-like molecules	Prenol lipids	Sesquiterpenoids		C22H32O2	-H	0.99849479384	0.833793317475333	0.990389362346667	0.824537062832301	**	2.08481	neg	2.5762	0	0	-0.792649	0.577283	33063.8	57274.8
327.23227	642	642-4	HMDB0035185	Retinol acetate	Lipids and lipid-like molecules	Prenol lipids	Retinoids		C22H32O2	-H	0.99849479384	0.833793317475333	0.990389362346667	0.824537062832301	**	2.08481	neg	2.5762	0	0	-0.792649	0.577283	33063.8	57274.8
227.20100	401	401-1	HMDB0000806	FA(14:0)	Lipids and lipid-like molecules	Fatty Acyls	Fatty acids and conjugates	C06424	C14H28O2	-H	0.998496030667833	0.797825417556833	0.991655990020333	0.789978461369243	**	2.88972	neg	2.24462	0	0	-0.51452	0.700026	43381.3	61970.9
227.20100	401	401-2	HMDB0002221	2,6,10-Trimethylundecanoic acid	Lipids and lipid-like molecules	Fatty Acyls	Fatty acids and conjugates		C14H28O2	-H	0.998496030667833	0.797825417556833	0.991655990020333	0.789978461369243	**	2.88972	neg	2.24462	0	0	-0.51452	0.700026	43381.3	61970.9
227.20100	401	401-3	HMDB0031072	12-Methyltridecanoic acid	Lipids and lipid-like molecules	Fatty Acyls	Fatty acids and conjugates		C14H28O2	-H	0.998496030667833	0.797825417556833	0.991655990020333	0.789978461369243	**	2.88972	neg	2.24462	0	0	-0.51452	0.700026	43381.3	61970.9
227.20100	401	401-8	HMDB0036216	Hexyl octanoate	Lipids and lipid-like molecules	Fatty Acyls	Fatty acid esters	C13798	C14H28O2	-H	0.998496030667833	0.797825417556833	0.991655990020333	0.789978461369243	**	2.88972	neg	2.24462	0	0	-0.51452	0.700026	43381.3	61970.9
227.20100	401	401-9	HMDB0037312	Decyl butanoate	Lipids and lipid-like molecules	Fatty Acyls	Fatty alcohol esters		C14H28O2	-H	0.998496030667833	0.797825417556833	0.991655990020333	0.789978461369243	**	2.88972	neg	2.24462	0	0	-0.51452	0.700026	43381.3	61970.9
227.20100	401	401-10	HMDB0037495	3-Methylbutyl nonanoate	Lipids and lipid-like molecules	Fatty Acyls	Fatty acid esters		C14H28O2	-H	0.998496030667833	0.797825417556833	0.991655990020333	0.789978461369243	**	2.88972	neg	2.24462	0	0	-0.51452	0.700026	43381.3	61970.9
227.20100	401	401-7	HMDB0034461	Heptyl heptanoate	Lipids and lipid-like molecules	Fatty Acyls	Fatty acid esters		C14H28O2	-H	0.998496030667833	0.797825417556833	0.991655990020333	0.789978461369243	**	2.88972	neg	2.24462	0	0	-0.51452	0.700026	43381.3	61970.9
227.20100	401	401-12	HMDB0038969	Dodecyl acetate	Lipids and lipid-like molecules	Fatty Acyls	Fatty alcohol esters		C14H28O2	-H	0.998496030667833	0.797825417556833	0.991655990020333	0.789978461369243	**	2.88972	neg	2.24462	0	0	-0.51452	0.700026	43381.3	61970.9
227.20100	401	401-13	HMDB0059865	Isobutyl decanoate	Lipids and lipid-like molecules	Fatty Acyls	Fatty acid esters		C14H28O2	-H	0.998496030667833	0.797825417556833	0.991655990020333	0.789978461369243	**	2.88972	neg	2.24462	0	0	-0.51452	0.700026	43381.3	61970.9
227.20100	401	401-14	HMDB0061781	10-Methyltridecanoic acid	Lipids and lipid-like molecules	Fatty Acyls	Fatty acids and conjugates		C14H28O2	-H	0.998496030667833	0.797825417556833	0.991655990020333	0.789978461369243	**	2.88972	neg	2.24462	0	0	-0.51452	0.700026	43381.3	61970.9
227.20100	401	401-11	HMDB0038034	Nonyl isovalerate	Lipids and lipid-like molecules	Fatty Acyls	Fatty alcohol esters		C14H28O2	-H	0.998496030667833	0.797825417556833	0.991655990020333	0.789978461369243	**	2.88972	neg	2.24462	0	0	-0.51452	0.700026	43381.3	61970.9
227.20100	401	401-6	HMDB0033788	Ethyl dodecanoate	Lipids and lipid-like molecules	Fatty Acyls	Fatty acid esters		C14H28O2	-H	0.998496030667833	0.797825417556833	0.991655990020333	0.789978461369243	**	2.88972	neg	2.24462	0	0	-0.51452	0.700026	43381.3	61970.9
509.45664	863	863-1	HMDB0112110	FAHFA(16:0/9-O-16:0)	Lipids and lipid-like molecules	Fatty Acyls	Fatty acids and conjugates		C32H62O4	-H	0.998283158834167	0.7321062926175	0.978822218033667	0.715371613525945	**	1.76372	neg	2.2036	0	0	-0.929186	0.525155	19486.6	37106.3
509.45664	863	863-2	HMDB0112114	FAHFA(16:0/5-O-16:0)	Lipids and lipid-like molecules	Fatty Acyls	Fatty acids and conjugates		C32H62O4	-H	0.998283158834167	0.7321062926175	0.978822218033667	0.715371613525945	**	1.76372	neg	2.2036	0	0	-0.929186	0.525155	19486.6	37106.3
509.45664	863	863-3	HMDB0112115	FAHFA(16:0/7-O-16:0)	Lipids and lipid-like molecules	Fatty Acyls	Fatty acids and conjugates		C32H62O4	-H	0.998283158834167	0.7321062926175	0.978822218033667	0.715371613525945	**	1.76372	neg	2.2036	0	0	-0.929186	0.525155	19486.6	37106.3
509.45664	863	863-4	HMDB0112123	FAHFA(16:0/8-O-16:0)	Lipids and lipid-like molecules	Fatty Acyls	Fatty acids and conjugates		C32H62O4	-H	0.998283158834167	0.7321062926175	0.978822218033667	0.715371613525945	**	1.76372	neg	2.2036	0	0	-0.929186	0.525155	19486.6	37106.3
509.45664	863	863-5	HMDB0112124	FAHFA(16:0/10-O-16:0)	Lipids and lipid-like molecules	Fatty Acyls	Fatty acids and conjugates		C32H62O4	-H	0.998283158834167	0.7321062926175	0.978822218033667	0.715371613525945	**	1.76372	neg	2.2036	0	0	-0.929186	0.525155	19486.6	37106.3
509.45664	863	863-6	HMDB0112125	FAHFA(16:0/11-O-16:0)	Lipids and lipid-like molecules	Fatty Acyls	Fatty acids and conjugates		C32H62O4	-H	0.998283158834167	0.7321062926175	0.978822218033667	0.715371613525945	**	1.76372	neg	2.2036	0	0	-0.929186	0.525155	19486.6	37106.3
509.45664	863	863-7	HMDB0112126	FAHFA(16:0/12-O-16:0)	Lipids and lipid-like molecules	Fatty Acyls	Fatty acids and conjugates		C32H62O4	-H	0.998283158834167	0.7321062926175	0.978822218033667	0.715371613525945	**	1.76372	neg	2.2036	0	0	-0.929186	0.525155	19486.6	37106.3
509.45664	863	863-8	HMDB0112127	FAHFA(16:0/13-O-16:0)	Lipids and lipid-like molecules	Fatty Acyls	Fatty acids and conjugates		C32H62O4	-H	0.998283158834167	0.7321062926175	0.978822218033667	0.715371613525945	**	1.76372	neg	2.2036	0	0	-0.929186	0.525155	19486.6	37106.3
509.45664	863	863-9	HMDB0112178	FAHFA(16:0/6-O-16:0)	Lipids and lipid-like molecules	Fatty Acyls	Fatty acids and conjugates		C32H62O4	-H	0.998283158834167	0.7321062926175	0.978822218033667	0.715371613525945	**	1.76372	neg	2.2036	0	0	-0.929186	0.525155	19486.6	37106.3
609.50947	954	954-1	HMDB0033753	Glycerol 1,3-didodecanoate 2-decanoate	Lipids and lipid-like molecules	Glycerolipids	Triradylcglycerols		C37H70O6	-H	0.998507433237833	0.6836550582795	0.967158787182	0.660216107400049	**	0.814311	neg	1.95142	0	0	-1.3867	0.38244	8566.54	22399.7
609.50947	954	954-2	HMDB0038058	Glycerol 1-dodecanoate 2-tetradecanoate 3-octanoate	Lipids and lipid-like molecules	Glycerolipids	Triradylcglycerols		C37H70O6	-H	0.998507433237833	0.6836550582795	0.967158787182	0.660216107400049	**	0.814311	neg	1.95142	0	0	-1.3867	0.38244	8566.54	22399.7
609.50947	954	954-3	HMDB0071115	TG(34:0)	Lipids and lipid-like molecules	Glycerolipids	Triradylcglycerols		C37H70O6	-H	0.998507433237833	0.6836550582795	0.967158787182	0.660216107400049	**	0.814311	neg	1.95142	0	0	-1.3867	0.38244	8566.54	22399.7
225.18512	393	393-3	HMDB0005051	Tsuzuic acid	Lipids and lipid-like molecules	Fatty Acyls	Fatty acids and conjugates		C14H26O2	-H	0.998318562240667	0.4637684534645	0.966730955666167	0.447585465563535	**	3.94027	neg	1.90018	0	0	-1.23872	0.423747	9625.13	22714.3
225.18512	393	393-4	HMDB0010732	trans-Tetra-dec-2-enoic acid	Lipids and lipid-like molecules	Fatty Acyls	Fatty acids and conjugates		C14H26O2	-H	0.998318562240667	0.4637684534645	0.966730955666167	0.447585465563535	**	3.94027	neg	1.90018	0	0	-1.23872	0.423747	9625.13	22714.3
225.18512	393	393-1	HMDB0000499	5-Tetradecenoic acid	Lipids and lipid-like molecules	Fatty Acyls	Fatty acids and conjugates		C14H26O2	-H	0.998318562240667	0.4637684534645	0.966730955666167	0.447585465563535	**	3.94027	neg	1.90018	0	0	-1.23872	0.423747	9625.13	22714.3
225.18512	393	393-2	HMDB0000521	FA(14:1)	Lipids and lipid-like molecules	Fatty Acyls	Fatty acids and conjugates		C14H26O2	-H	0.998318562240667	0.4637684534645	0.966730955666167	0.447585465563535	**	3.94027	neg	1.90018	0	0	-1.23872	0.423747	9625.13	22714.3
225.18512	393	393-7	HMDB0034561	Houttuynin	Lipids and lipid-like molecules	Fatty Acyls	Fatty aldehydes	C16947	C14H26O2	-H	0.998318562240667	0.4637684534645	0.966730955666167	0.447585465563535	**	3.94027	neg	1.90018	0	0	-1.23872	0.423747	9625.13	22714.3
225.18512	393	393-8	HMDB0037188	Rhodinyl butyrate	Lipids and lipid-like molecules	Fatty Acyls	Fatty alcohol esters		C14H26O2	-H	0.998318562240667	0.4637684534645	0.966730955666167	0.447585465563535	**	3.94027	neg	1.90018	0	0	-1.23872	0.423747	9625.13	22714.3
225.18512	393	393-11	HMDB0037228	Citronellyl isobutyrate	Lipids and lipid-like molecules	Fatty Acyls	Fatty alcohol esters		C14H26O2	-H	0.998318562240667	0.4637684534645	0.966730955666167	0.447585465563535	**	3.94027	neg	1.90018	0	0	-1.23872	0.423747	9625.13	22714.3
225.18512	393	393-13	HMDB0062243	7Z-tetradecenoic acid	Lipids and lipid-like molecules	Fatty Acyls	Fatty acids and conjugates		C14H26O2	-H	0.998318562240667	0.4637684534645	0.966730955666167	0.447585465563535	**	3.94027	neg	1.90018	0	0	-1.23872	0.423747	9625.13	22714.3
225.18512	393	393-14	HMDB0062248	9E-tetradecenoic acid	Lipids and lipid-like molecules	Fatty Acyls	Fatty acids and conjugates		C14H26O2	-H	0.998318562240667	0.4637684534645	0.966730955666167	0.447585465563535	**	3.94027	neg	1.90018	0	0	-1.23872	0.423747	9625.13	22714.3
225.18512	393	393-10	HMDB0037227	Citronellyl butyrate	Lipids and lipid-like molecules	Fatty Acyls	Fatty alcohol esters		C14H26O2	-H	0.998318562240667	0.4637684534645	0.966730955666167	0.447585465563535	**	3.94027	neg	1.90018	0	0	-1.23872	0.423747	9625.13	22714.3
225.18512	393	393-9	HMDB0037189	Rhodinyl isobutyrate	Lipids and lipid-like molecules	Fatty Acyls	Fatty alcohol esters		C14H26O2	-H	0.998318562240667	0.4637684534645	0.966730955666167	0.447585465563535	**	3.94027	neg	1.90018	0	0	-1.23872	0.423747	9625.13	22714.3
637.53919	975	975-1	HMDB0011188	TG(36:0)	Lipids and lipid-like molecules	Glycerolipids	Triradylcglycerols		C39H74O6	-H	0.9981887134455	0.694732951510333	0.960202782584833	0.665876231984133	**	3.25671	neg	1.79293	0	0	-1.49783	0.354085	6404.75	18088.2
507.44076	859	859-1	HMDB0112154	FAHFA(16:1(9Z)/5-O-16:0)	Lipids and lipid-like molecules	Fatty Acyls	Fatty acids and conjugates		C32H60O4	-H	0.9979275255835	0.574426137530833	0.9564986656045	0.548299138182091	**	2.22127	neg	1.79085	0	0	-1.4729	0.360256	6531	18128.8
507.44076	859	859-2	HMDB0112155	FAHFA(16:1(9Z)/7-O-16:0)	Lipids and lipid-like molecules	Fatty Acyls	Fatty acids and conjugates		C32H60O4	-H	0.9979275255835	0.574426137530833	0.9564986656045	0.548299138182091	**	2.22127	neg	1.79085	0	0	-1.4729	0.360256	6531	18128.8
507.44076	859	859-3	HMDB0112156	FAHFA(16:1(9Z)/8-O-16:0)	Lipids and lipid-like molecules	Fatty Acyls	Fatty acids and conjugates		C32H60O4	-H	0.9979275255835	0.574426137530833	0.9564986656045	0.548299138182091	**	2.22127	neg	1.79085	0	0	-1.4729	0.360256	6531	18128.8
507.44076	859	859-4	HMDB0112157	FAHFA(16:1(9Z)/9-O-16:0)	Lipids and lipid-like molecules	Fatty Acyls	Fatty acids and conjugates		C32H60O4	-H	0.9979275255835	0.574426137530833	0.9564986656045	0.548299138182091	**	2.22127	neg	1.79085	0	0	-1.4729	0.360256	6531	18128.8
507.44076	859	859-5	HMDB0112158	FAHFA(16:1(9Z)/10-O-16:0)	Lipids and lipid-like molecules	Fatty Acyls	Fatty acids and conjugates		C32H60O4	-H	0.9979275255835	0.574426137530833	0.9564986656045	0.548299138182091	**	2.22127	neg	1.79085	0	0	-1.4729	0.360256	6531	18128.8
507.44076	859	859-6	HMDB0112159	FAHFA(16:1(9Z)/11-O-16:0)	Lipids and lipid-like molecules	Fatty Acyls	Fatty acids and conjugates		C32H60O4	-H	0.9979275255835	0.574426137530833	0.9564986656045	0.548299138182091	**	2.22127	neg	1.79085	0	0	-1.4729	0.360256	6531	18128.8
507.44076	859	859-7	HMDB0112160	FAHFA(16:1(9Z)/12-O-16:0)	Lipids and lipid-like molecules	Fatty Acyls	Fatty acids and conjugates		C32H60O4	-H	0.9979275255835	0.574426137530833	0.9564986656045	0.548299138182091	**	2.22127	neg	1.79085	0	0	-1.4729	0.360256	6531	18128.8
507.44076	859	859-8	HMDB0112161	FAHFA(16:1(9Z)/13-O-16:0)	Lipids and lipid-like molecules	Fatty Acyls	Fatty acids and conjugates		C32H60O4	-H	0.9979275255835	0.574426137530833	0.9564986656045	0.548299138182091	**	2.22127	neg	1.79085	0	0	-1.4729	0.360256	6531	18128.8
507.44076	859	859-9	HMDB0112174	FAHFA(16:1(9Z)/6-O-16:0)	Lipids and lipid-like molecules	Fatty Acyls	Fatty acids and conjugates		C32H60O4	-H	0.9979275255835	0.574426137530833	0.9564986656045	0.548299138182091	**	2.22127	neg	1.79085	0	0	-1.4729	0.360256	6531	18128.8
277.21683	522	522-1	HMDB0001388	FA(18:3)	Lipids and lipid-like molecules	Fatty Acyls	Lineolic acids and derivatives	C06427	C18H30O2	-H	0.998308779399667	0.822670224609333	0.991755405500833	0.814507796212844	**	1.70387	neg	1.61439	5.61664e-163	1.33683e-162	-0.231159	0.85195	64026.3	75152.6
277.21683	522	522-2	HMDB0030962	Calendic acid	Lipids and lipid-like molecules	Fatty Acyls	Lineolic acids and derivatives		C18H30O2	-H	0.998308779399667	0.822670224609333	0.991755405500833	0.814507796212844	**	1.70387	neg	1.61439	5.61664e-163	1.33683e-162	-0.231159	0.85195	64026.3	75152.6
277.21683	522	522-3	HMDB0030963	Punicic acid	Lipids and lipid-like molecules	Fatty Acyls	Lineolic acids and derivatives		C18H30O2	-H	0.998308779399667	0.822670224609333	0.991755405500833	0.814507796212844	**	1.70387	neg	1.61439	5.61664e-163	1.33683e-162	-0.231159	0.85195	64026.3	75152.6
277.21683	522	522-4	HMDB0030964	Linolenelaidic acid	Lipids and lipid-like molecules	Fatty Acyls	Lineolic acids and derivatives		C18H30O2	-H	0.998308779399667	0.822670224609333	0.991755405500833	0.814507796212844	**	1.70387	neg	1.61439	5.61664e-163	1.33683e-162	-0.231159	0.85195	64026.3	75152.6
295.22718	560	560-1	HMDB0004704	9,10-DHOME	Lipids and lipid-like molecules	Fatty Acyls	Fatty acids and conjugates		C18H34O4	-H2O-H	0.99845992872	0.647756988858167	0.982432776422667	0.635397629996716	**	0.473663	neg	1.52606	5.20587e-245	1.60514e-244	-0.441091	0.736577	25562.4	34704.3
295.22718	560	560-2	HMDB0004705	12,13-DHOME	Lipids and lipid-like molecules	Fatty Acyls	Fatty acids and conjugates	C14829	C18H34O4	-H2O-H	0.99845992872	0.647756988858167	0.982432776422667	0.635397629996716	**	0.473663	neg	1.52606	5.20587e-245	1.60514e-244	-0.441091	0.736577	25562.4	34704.3
295.22718	560	560-3	HMDB0000782	Octadecanedioic acid	Lipids and lipid-like molecules	Fatty Acyls	Fatty acids and conjugates		C18H34O4	-H2O-H	0.99845992872	0.647756988858167	0.982432776422667	0.635397629996716	**	0.473663	neg	1.52606	5.20587e-245	1.60514e-244	-0.441091	0.736577	25562.4	34704.3
295.22718	560	560-4	HMDB0041220	Dibutyl decanedioate	Lipids and lipid-like molecules	Fatty Acyls	Fatty acid esters		C18H34O4	-H2O-H	0.99845992872	0.647756988858167	0.982432776422667	0.635397629996716	**	0.473663	neg	1.52606	5.20587e-245	1.60514e-244	-0.441091	0.736577	25562.4	34704.3
633.50893	971	971-1	HMDB0251679	1-Palmitoyl-2-linoleoyl-3-acetyl-rac-glycerol	Lipids and lipid-like molecules	Glycerolipids	Triradylcglycerols		C39H70O6	-H	0.998313958798	0.6445140439925	0.959375117361667	0.617288205498182	**	1.62781	neg	1.52219	0	0	-1.34304	0.394189	5483.05	13909.7
611.52444	958	958-1	HMDB0112112	FAHFA(18:0/9-O-18:0)	Lipids and lipid-like molecules	Fatty Acyls	Fatty acids and conjugates		C36H70O4	+FA-H					*	1.91181	neg	1.4839	0	0	-1.2312	0.425964	5953.58	13976.7
611.52444	958	958-2	HMDB0112120	FAHFA(18:0/12-O-18:0)	Lipids and lipid-like molecules	Fatty Acyls	Fatty acids and conjugates		C36H70O4	+FA-H					*	1.91181	neg	1.4839	0	0	-1.2312	0.425964	5953.58	13976.7
611.52444	958	958-3	HMDB0112128	FAHFA(18:0/5-O-18:0)	Lipids and lipid-like molecules	Fatty Acyls	Fatty acids and conjugates		C36H70O4	+FA-H					*	1.91181	neg	1.4839	0	0	-1.2312	0.425964	5953.58	13976.7
611.52444	958	958-4	HMDB0112129	FAHFA(18:0/7-O-18:0)	Lipids and lipid-like molecules	Fatty Acyls	Fatty acids and conjugates		C36H70O4	+FA-H					*	1.91181	neg	1.4839	0	0	-1.2312	0.425964	5953.58	13976.7
611.52444	958	958-5	HMDB0112130	FAHFA(18:0/8-O-18:0)	Lipids and lipid-like molecules	Fatty Acyls	Fatty acids and conjugates		C36H70O4	+FA-H					*	1.91181	neg	1.4839	0	0	-1.2312	0.425964	5953.58	13976.7
611.52444	958	958-6	HMDB0112131	FAHFA(18:0/10-O-18:0)	Lipids and lipid-like molecules	Fatty Acyls	Fatty acids and conjugates		C36H70O4	+FA-H					*	1.91181	neg	1.4839	0	0	-1.2312	0.425964	5953.58	13976.7
611.52444	958	958-7	HMDB0112132	FAHFA(18:0/11-O-18:0)	Lipids and lipid-like molecules	Fatty Acyls	Fatty acids and conjugates		C36H70O4	+FA-H					*	1.91181	neg	1.4839	0	0	-1.2312	0.425964	5953.58	13976.7
611.52444	958	958-8	HMDB0112133	FAHFA(18:0/13-O-18:0)	Lipids and lipid-like molecules	Fatty Acyls	Fatty acids and conjugates		C36H70O4	+FA-H					*	1.91181	neg	1.4839	0	0	-1.2312	0.425964	5953.58	13976.7
611.52444	958	958-9	HMDB0112177	FAHFA(18:0/6-O-18:0)	Lipids and lipid-like molecules	Fatty Acyls	Fatty acids and conjugates		C36H70O4	+FA-H					*	1.91181	neg	1.4839	0	0	-1.2312	0.425964	5953.58	13976.7
313.23730	615	615-1	HMDB0030935	9,10,13-Trihydroxystearic acid	Lipids and lipid-like molecules	Fatty Acyls	Fatty acids and conjugates		C18H36O5	-H2O-H	0.997533157750833	0.4662857749825	0.958520728799333	0.445842039089874	**	1.85265	neg	1.43048	0	0	1.2955	2.45463	12658.2	5156.87
313.23730	615	615-2	HMDB0034295	Floionolic acid	Lipids and lipid-like molecules	Fatty Acyls	Fatty acids and conjugates	C19621	C18H36O5	-H2O-H	0.997533157750833	0.4662857749825	0.958520728799333	0.445842039089874	**	1.85265	neg	1.43048	0	0	1.2955	2.45463	12658.2	5156.87
607.49321	950	950-1	HMDB0035900	Muricatenol	Lipids and lipid-like molecules	Fatty Acyls	Fatty alcohols		C37H68O6	-H	0.997549820448167	0.481177845366167	0.9361736788095	0.449362310993609	**	1.81084	neg	1.4148	0	0	-1.91686	0.26483	2614.72	9873.22
524.27696	873	873-1	HMDB0011496	LPE(22:6)	Lipids and lipid-like molecules	Glycerophospholipids	Glycerophosphoethanolamines		C27H44NO7P	-H	0.9977690852775	0.5777907597615	0.961146989728667	0.554102929129874	**	2.48272	neg	1.37464	0	0	-2.28911	0.204602	1760.4	8604.05
301.21663	575	575-1	HMDB0003598	Retinyl ester	Lipids and lipid-like molecules	Prenol lipids	Retinoids	C02075	C20H30O2	-H	0.998207962639333	0.527659948285833	0.972312926148833	0.512131182507142	**	2.22511	neg	1.28242	0	0	-0.432085	0.74119	17758.5	23959.4
301.21663	575	575-2	HMDB0035692	8,15-Isopimaradien-18-oic acid	Lipids and lipid-like molecules	Prenol lipids	Diterpenoids		C20H30O2	-H	0.998207962639333	0.527659948285833	0.972312926148833	0.512131182507142	**	2.22511	neg	1.28242	0	0	-0.432085	0.74119	17758.5	23959.4
301.21663	575	575-3	HMDB0038172	8,13-Abietadien-18-oic acid	Lipids and lipid-like molecules	Prenol lipids	Diterpenoids	C12077	C20H30O2	-H	0.998207962639333	0.527659948285833	0.972312926148833	0.512131182507142	**	2.22511	neg	1.28242	0	0	-0.432085	0.74119	17758.5	23959.4
301.21663	575	575-4	HMDB0036811	Isopimaric acid	Lipids and lipid-like molecules	Prenol lipids	Diterpenoids	C09118	C20H30O2	-H	0.998207962639333	0.527659948285833	0.972312926148833	0.512131182507142	**	2.22511	neg	1.28242	0	0	-0.432085	0.74119	17758.5	23959.4
271.22678	514	514-1	HMDB0031078	Pentadecanal	Lipids and lipid-like molecules	Fatty Acyls	Fatty aldehydes	C01948	C15H30O	+FA-H					*	4.004	neg	1.27157	3.13936e-125	6.35682e-125	-0.21784	0.859852	45708.1	53158.1
269.21159	508	508-1	HMDB0010733	3-Oxohexadecanoic acid	Lipids and lipid-like molecules	Fatty Acyls	Fatty acids and conjugates		C16H30O3	-H	0.998333655122667	0.4154741685765	0.967486181280833	0.401295703597161	**	2.33976	neg	1.18483	1.18243e-287	4.71813e-287	-0.484594	0.714698	13443.1	18809.4
269.21159	508	508-2	HMDB0030972	8-Oxohexadecanoic acid	Lipids and lipid-like molecules	Fatty Acyls	Fatty acids and conjugates		C16H30O3	-H	0.998333655122667	0.4154741685765	0.967486181280833	0.401295703597161	**	2.33976	neg	1.18483	1.18243e-287	4.71813e-287	-0.484594	0.714698	13443.1	18809.4
269.21159	508	508-3	HMDB0030973	9-Oxohexadecanoic acid	Lipids and lipid-like molecules	Fatty Acyls	Fatty acids and conjugates		C16H30O3	-H	0.998333655122667	0.4154741685765	0.967486181280833	0.401295703597161	**	2.33976	neg	1.18483	1.18243e-287	4.71813e-287	-0.484594	0.714698	13443.1	18809.4
269.21159	508	508-4	HMDB0030978	11-Oxohexadecanoic acid	Lipids and lipid-like molecules	Fatty Acyls	Fatty acids and conjugates		C16H30O3	-H	0.998333655122667	0.4154741685765	0.967486181280833	0.401295703597161	**	2.33976	neg	1.18483	1.18243e-287	4.71813e-287	-0.484594	0.714698	13443.1	18809.4
885.54746	1078	1078-1	HMDB0009793	PI(38:4)	Lipids and lipid-like molecules	Glycerophospholipids	Glycerophosphoinositols		C47H83O13P	-H	0.997885896959	0.686010611967167	0.965787242687	0.661139618928303	**	2.69718	neg	1.16933	0	0	0.598646	1.51429	15246.6	10068.5
389.24547	731	731-1	HMDB0011538	MG(18:2)	Lipids and lipid-like molecules	Fatty Acyls	Lineolic acids and derivatives		C21H38O4	+Cl	0.9980029611855	0.448728873318333	0.92979953124	0.416394675762305	**	2.40648	neg	1.16123	0	0	-1.34726	0.393039	3182.13	8096.22
583.49384	929	929-1	HMDB0112106	FAHFA(16:0/9-O-18:0)	Lipids and lipid-like molecules	Fatty Acyls	Fatty acids and conjugates		C34H66O4	+FA-H					*	0.806602	neg	1.07635	0	0	-2.0027	0.249533	1398.55	5604.68
583.49384	929	929-2	HMDB0112107	FAHFA(16:0/5-O-18:0)	Lipids and lipid-like molecules	Fatty Acyls	Fatty acids and conjugates		C34H66O4	+FA-H					*	0.806602	neg	1.07635	0	0	-2.0027	0.249533	1398.55	5604.68
583.49384	929	929-3	HMDB0112111	FAHFA(16:0/10-O-18:0)	Lipids and lipid-like molecules	Fatty Acyls	Fatty acids and conjugates		C34H66O4	+FA-H					*	0.806602	neg	1.07635	0	0	-2.0027	0.249533	1398.55	5604.68
583.49384	929	929-4	HMDB0112113	FAHFA(16:0/12-O-18:0)	Lipids and lipid-like molecules	Fatty Acyls	Fatty acids and conjugates		C34H66O4	+FA-H					*	0.806602	neg	1.07635	0	0	-2.0027	0.249533	1398.55	5604.68
583.49384	929	929-5	HMDB0112116	FAHFA(16:0/7-O-18:0)	Lipids and lipid-like molecules	Fatty Acyls	Fatty acids and conjugates		C34H66O4	+FA-H					*	0.806602	neg	1.07635	0	0	-2.0027	0.249533	1398.55	5604.68
583.49384	929	929-6	HMDB0112118	FAHFA(16:0/8-O-18:0)	Lipids and lipid-like molecules	Fatty Acyls	Fatty acids and conjugates		C34H66O4	+FA-H					*	0.806602	neg	1.07635	0	0	-2.0027	0.249533	1398.55	5604.68
583.49384	929	929-7	HMDB0112119	FAHFA(16:0/11-O-18:0)	Lipids and lipid-like molecules	Fatty Acyls	Fatty acids and conjugates		C34H66O4	+FA-H					*	0.806602	neg	1.07635	0	0	-2.0027	0.249533	1398.55	5604.68
583.49384	929	929-8	HMDB0112121	FAHFA(16:0/13-O-18:0)	Lipids and lipid-like molecules	Fatty Acyls	Fatty acids and conjugates		C34H66O4	+FA-H					*	0.806602	neg	1.07635	0	0	-2.0027	0.249533	1398.55	5604.68
583.49384	929	929-9	HMDB0112146	FAHFA(18:0/5-O-16:0)	Lipids and lipid-like molecules	Fatty Acyls	Fatty acids and conjugates		C34H66O4	+FA-H					*	0.806602	neg	1.07635	0	0	-2.0027	0.249533	1398.55	5604.68
583.49384	929	929-10	HMDB0112147	FAHFA(18:0/7-O-16:0)	Lipids and lipid-like molecules	Fatty Acyls	Fatty acids and conjugates		C34H66O4	+FA-H					*	0.806602	neg	1.07635	0	0	-2.0027	0.249533	1398.55	5604.68
583.49384	929	929-11	HMDB0112148	FAHFA(18:0/8-O-16:0)	Lipids and lipid-like molecules	Fatty Acyls	Fatty acids and conjugates		C34H66O4	+FA-H					*	0.806602	neg	1.07635	0	0	-2.0027	0.249533	1398.55	5604.68
583.49384	929	929-12	HMDB0112149	FAHFA(18:0/9-O-16:0)	Lipids and lipid-like molecules	Fatty Acyls	Fatty acids and conjugates		C34H66O4	+FA-H					*	0.806602	neg	1.07635	0	0	-2.0027	0.249533	1398.55	5604.68
583.49384	929	929-13	HMDB0112150	FAHFA(18:0/10-O-16:0)	Lipids and lipid-like molecules	Fatty Acyls	Fatty acids and conjugates		C34H66O4	+FA-H					*	0.806602	neg	1.07635	0	0	-2.0027	0.249533	1398.55	5604.68
583.49384	929	929-14	HMDB0112151	FAHFA(18:0/11-O-16:0)	Lipids and lipid-like molecules	Fatty Acyls	Fatty acids and conjugates		C34H66O4	+FA-H					*	0.806602	neg	1.07635	0	0	-2.0027	0.249533	1398.55	5604.68
583.49384	929	929-15	HMDB0112152	FAHFA(18:0/12-O-16:0)	Lipids and lipid-like molecules	Fatty Acyls	Fatty acids and conjugates		C34H66O4	+FA-H					*	0.806602	neg	1.07635	0	0	-2.0027	0.249533	1398.55	5604.68
583.49384	929	929-16	HMDB0112153	FAHFA(18:0/13-O-16:0)	Lipids and lipid-like molecules	Fatty Acyls	Fatty acids and conjugates		C34H66O4	+FA-H					*	0.806602	neg	1.07635	0	0	-2.0027	0.249533	1398.55	5604.68
583.49384	929	929-17	HMDB0112176	FAHFA(16:0/6-O-18:0)	Lipids and lipid-like molecules	Fatty Acyls	Fatty acids and conjugates		C34H66O4	+FA-H					*	0.806602	neg	1.07635	0	0	-2.0027	0.249533	1398.55	5604.68
583.49384	929	929-18	HMDB0112179	FAHFA(18:0/6-O-16:0)	Lipids and lipid-like molecules	Fatty Acyls	Fatty acids and conjugates		C34H66O4	+FA-H					*	0.806602	neg	1.07635	0	0	-2.0027	0.249533	1398.55	5604.68
309.27934	600	600-1	HMDB0002231	FA(20:1)	Lipids and lipid-like molecules	Fatty Acyls	Fatty acids and conjugates	C16526	C20H38O2	-H	0.9981859643265	0.6306997938965	0.979377232093167	0.616572501257384	**	1.81229	neg	1.06698	2.24146e-242	6.80802e-242	-0.373853	0.771719	15086.2	19548.8
309.27934	600	600-2	HMDB0035159	Paullinic acid	Lipids and lipid-like molecules	Fatty Acyls	Fatty acids and conjugates		C20H38O2	-H	0.9981859643265	0.6306997938965	0.979377232093167	0.616572501257384	**	1.81229	neg	1.06698	2.24146e-242	6.80802e-242	-0.373853	0.771719	15086.2	19548.8
305.24796	589	589-1	HMDB0002925	FA(20:3)	Lipids and lipid-like molecules	Fatty Acyls	Fatty acids and conjugates	C03242	C20H34O2	-H	0.9981005204475	0.487984946728333	0.969160792719	0.472037545776634	**	2.09771	neg	1.06679	0	0	-0.55493	0.68069	9016.79	13246.5
305.24796	589	589-2	HMDB0031058	Sciadonic acid	Lipids and lipid-like molecules	Fatty Acyls	Fatty acids and conjugates		C20H34O2	-H	0.9981005204475	0.487984946728333	0.969160792719	0.472037545776634	**	2.09771	neg	1.06679	0	0	-0.55493	0.68069	9016.79	13246.5
305.24796	589	589-3	HMDB0036835	Sagittariol	Lipids and lipid-like molecules	Prenol lipids	Diterpenoids		C20H34O2	-H	0.9981005204475	0.487984946728333	0.969160792719	0.472037545776634	**	2.09771	neg	1.06679	0	0	-0.55493	0.68069	9016.79	13246.5
583.47106	928	928-1	HMDB0007083	DG(35:4)	Lipids and lipid-like molecules	Glycerolipids	Diradylglycerols		C38H66O5	-H2O-H	0.996028770513	0.365166189209	0.919258851771667	0.334349180541497	**	2.69665	neg	1.02798	0	0	-1.20182	0.434728	2958.25	6804.84
301.14003	902	902-1	HMDB0032297	Glyceryl 5-hydroxydecanoate	Lipids and lipid-like molecules	Fatty Acyls	Fatty alcohols		C13H26O5	+K	0.9976270362855	0.665631313908333	0.974602345558333	0.647186436933604	**	3.83451	pos	10.5516	0	0	0.919632	1.89163	372635	196991
317.11409	932	932-1	HMDB0258715	Tanshinone IIA	Lipids and lipid-like molecules	Prenol lipids	Diterpenoids		C19H18O3	+Na	0.997801270973667	0.9446192337855	0.985674166065333	0.929039567991446	**	2.26697	pos	8.64129	2.78264e-279	2.83534e-278	0.628519	1.54598	347679	224893
302.14415	904	904-1	HMDB0255321	(2S,3R,4R,6R,7S,8R,9R)-1,2,3,4,6,7,8,9-Octahydroxydecan-5-one	Lipids and lipid-like molecules	Fatty Acyls	Fatty alcohols		C10H20O9	+NH4	0.9977839444735	0.420056727877667	0.976473104452333	0.409265128542051	**	1.34695	pos	4.34053	0	0	0.914205	1.88453	63367.7	33625.2
183.06272	431	431-3	HMDB0002441	3,3-Dimethylglutaric acid	Lipids and lipid-like molecules	Fatty Acyls	Fatty acids and conjugates		C7H12O4	+Na	0.997580155861333	0.612889860360167	0.983201249671833	0.601135892873014	**	0.329022	pos	3.71247	0	0	1.18399	2.27205	38889.7	17116.6
183.06272	431	431-2	HMDB0000857	Pimelic acid	Lipids and lipid-like molecules	Fatty Acyls	Fatty acids and conjugates	C02656	C7H12O4	+Na	0.997580155861333	0.612889860360167	0.983201249671833	0.601135892873014	**	0.329022	pos	3.71247	0	0	1.18399	2.27205	38889.7	17116.6
183.06272	431	431-5	HMDB0059738	2-Ethylglutaric acid	Lipids and lipid-like molecules	Fatty Acyls	Fatty acids and conjugates		C7H12O4	+Na	0.997580155861333	0.612889860360167	0.983201249671833	0.601135892873014	**	0.329022	pos	3.71247	0	0	1.18399	2.27205	38889.7	17116.6
183.06272	431	431-1	HMDB0000555	3-Methyladipic acid	Lipids and lipid-like molecules	Fatty Acyls	Fatty acids and conjugates		C7H12O4	+Na	0.997580155861333	0.612889860360167	0.983201249671833	0.601135892873014	**	0.329022	pos	3.71247	0	0	1.18399	2.27205	38889.7	17116.6
183.06272	431	431-4	HMDB0029167	2-Methyladipic acid	Lipids and lipid-like molecules	Fatty Acyls	Fatty acids and conjugates		C7H12O4	+Na	0.997580155861333	0.612889860360167	0.983201249671833	0.601135892873014	**	0.329022	pos	3.71247	0	0	1.18399	2.27205	38889.7	17116.6
183.06272	431	431-6	HMDB0061676	2,2-Dimethylglutaric acid	Lipids and lipid-like molecules	Fatty Acyls	Fatty acids and conjugates		C7H12O4	+Na	0.997580155861333	0.612889860360167	0.983201249671833	0.601135892873014	**	0.329022	pos	3.71247	0	0	1.18399	2.27205	38889.7	17116.6
255.06282	775	775-4	HMDB0038911	(2S,3S,4S)-5,7,9,11-Tridecatetrayne-1,2,3,4-tetrol	Lipids and lipid-like molecules	Fatty Acyls	Fatty alcohols		C13H12O4	+Na	0.997724109720333	0.769691954845167	0.980354974225833	0.752854014983886	**	0.179561	pos	3.37544	3.11461e-280	3.2474e-279	0.639749	1.55806	52315.5	33577.4
213.05181	585	585-1	HMDB0039359	Methyl (Z,Z)-10-hydroxy-2,8-decadiene-4,6-diynoate	Lipids and lipid-like molecules	Fatty Acyls	Fatty alcohols		C11H10O3	+Na	0.997162707999	0.5091644721365	0.965767018837167	0.490339060686574	**	1.89521	pos	2.83975	1.26374e-293	1.54521e-292	0.772883	1.70868	31755.4	18584.8
175.09615	398	398-5	HMDB0060684	2-Propylglutaric acid	Lipids and lipid-like molecules	Fatty Acyls	Fatty acids and conjugates	C16658	C8H14O4	+H					*	1.88558	pos	2.25921	7.7555e-251	5.46134e-250	1.06707	2.09518	16404.4	7829.61
175.09615	398	398-2	HMDB0002023	Ethyladipic acid	Lipids and lipid-like molecules	Fatty Acyls	Fatty acids and conjugates		C8H14O4	+H					*	1.88558	pos	2.25921	7.7555e-251	5.46134e-250	1.06707	2.09518	16404.4	7829.61
175.09615	398	398-3	HMDB0059727	2,4-Dimethyladipic acid	Lipids and lipid-like molecules	Fatty Acyls	Fatty acids and conjugates		C8H14O4	+H					*	1.88558	pos	2.25921	7.7555e-251	5.46134e-250	1.06707	2.09518	16404.4	7829.61
175.09615	398	398-4	HMDB0059757	3-Methylpimelic acid	Lipids and lipid-like molecules	Fatty Acyls	Fatty acids and conjugates		C8H14O4	+H					*	1.88558	pos	2.25921	7.7555e-251	5.46134e-250	1.06707	2.09518	16404.4	7829.61
175.09615	398	398-1	HMDB0000893	Suberic acid	Lipids and lipid-like molecules	Fatty Acyls	Fatty acids and conjugates	C08278	C8H14O4	+H					*	1.88558	pos	2.25921	7.7555e-251	5.46134e-250	1.06707	2.09518	16404.4	7829.61
225.10915	646	646-1	HMDB0000985	Dihydrolipoamide	Lipids and lipid-like molecules	Fatty Acyls	Fatty amides	C00579	C8H17NOS2	+NH4	0.9974876436314	0.289051927812	0.9614788468512	0.277219086898441	**	0.751951	pos	2.21832	0	0	0.943262	1.92287	16290.8	8472.1
234.13321	687	687-2	HMDB0013125	Hydroxypropionylcarnitine	Lipids and lipid-like molecules	Fatty Acyls	Fatty acid esters		C10H19NO5	+H	0.9964370013795	0.710263254768833	0.970135062609167	0.68659619834864	**	1.64126	pos	2.18788	1.01543e-265	8.75485e-265	0.997083	1.99596	15968.3	8000.33
274.27335	841	841-3	HMDB0031068	Isopalmitic acid	Lipids and lipid-like molecules	Fatty Acyls	Fatty acids and conjugates		C16H32O2	+NH4	0.997758390855833	0.778404922124333	0.982486651752833	0.763058124738495	**	2.54805	pos	1.99471	1.06334e-248	7.22317e-248	0.439596	1.35622	25519.7	18816.7
274.27335	841	841-4	HMDB0032065	Butyl dodecanoate	Lipids and lipid-like molecules	Fatty Acyls	Fatty acid esters		C16H32O2	+NH4	0.997758390855833	0.778404922124333	0.982486651752833	0.763058124738495	**	2.54805	pos	1.99471	1.06334e-248	7.22317e-248	0.439596	1.35622	25519.7	18816.7
274.27335	841	841-1	HMDB0000220	FA(16:0)	Lipids and lipid-like molecules	Fatty Acyls	Fatty acids and conjugates	C00249	C16H32O2	+NH4	0.997758390855833	0.778404922124333	0.982486651752833	0.763058124738495	**	2.54805	pos	1.99471	1.06334e-248	7.22317e-248	0.439596	1.35622	25519.7	18816.7
274.27335	841	841-7	HMDB0033166	Octyl octanoate	Lipids and lipid-like molecules	Fatty Acyls	Fatty alcohol esters		C16H32O2	+NH4	0.997758390855833	0.778404922124333	0.982486651752833	0.763058124738495	**	2.54805	pos	1.99471	1.06334e-248	7.22317e-248	0.439596	1.35622	25519.7	18816.7
274.27335	841	841-8	HMDB0034153	Ethyl tetradecanoate	Lipids and lipid-like molecules	Fatty Acyls	Fatty acid esters		C16H32O2	+NH4	0.997758390855833	0.778404922124333	0.982486651752833	0.763058124738495	**	2.54805	pos	1.99471	1.06334e-248	7.22317e-248	0.439596	1.35622	25519.7	18816.7
274.27335	841	841-9	HMDB0036210	Dodecyl 2-methylpropanoate	Lipids and lipid-like molecules	Fatty Acyls	Fatty alcohol esters		C16H32O2	+NH4	0.997758390855833	0.778404922124333	0.982486651752833	0.763058124738495	**	2.54805	pos	1.99471	1.06334e-248	7.22317e-248	0.439596	1.35622	25519.7	18816.7
274.27335	841	841-5	HMDB0032249	Dodecyl butyrate	Lipids and lipid-like molecules	Fatty Acyls	Fatty alcohol esters		C16H32O2	+NH4	0.997758390855833	0.778404922124333	0.982486651752833	0.763058124738495	**	2.54805	pos	1.99471	1.06334e-248	7.22317e-248	0.439596	1.35622	25519.7	18816.7
274.27335	841	841-2	HMDB0002396	Trimethyltridecanoic acid	Lipids and lipid-like molecules	Prenol lipids	Sesquiterpenoids		C16H32O2	+NH4	0.997758390855833	0.778404922124333	0.982486651752833	0.763058124738495	**	2.54805	pos	1.99471	1.06334e-248	7.22317e-248	0.439596	1.35622	25519.7	18816.7
274.27335	841	841-6	HMDB0032324	Hexyl decanoate	Lipids and lipid-like molecules	Fatty Acyls	Fatty acid esters		C16H32O2	+NH4	0.997758390855833	0.778404922124333	0.982486651752833	0.763058124738495	**	2.54805	pos	1.99471	1.06334e-248	7.22317e-248	0.439596	1.35622	25519.7	18816.7
879.73866	5333	5333-1	HMDB0005384	TG(52:3)	Lipids and lipid-like molecules	Glycerolipids	Triradylcglycerols	C00422	C55H100O6	+Na					*	2.89331	pos	1.94412	0	0	1.01767	2.02464	11774.7	5815.7
409.18234	1035	1035-1	HMDB0029772	Corchoionol C 9-glucoside	Lipids and lipid-like molecules	Fatty Acyls	Fatty acyl glycosides		C19H30O8	+Na	0.996143704605833	0.580812963548833	0.953666020303	0.551765579347356	**	2.30344	pos	1.85966	0	0	4.06295	16.7136	5786.58	346.219
409.18234	1035	1035-2	HMDB0030370	Citroside A	Lipids and lipid-like molecules	Prenol lipids	Terpene glycosides		C19H30O8	+Na	0.996143704605833	0.580812963548833	0.953666020303	0.551765579347356	**	2.30344	pos	1.85966	0	0	4.06295	16.7136	5786.58	346.219
409.18234	1035	1035-3	HMDB0035212	Sonchuionoside C	Lipids and lipid-like molecules	Prenol lipids	Terpene glycosides		C19H30O8	+Na	0.996143704605833	0.580812963548833	0.953666020303	0.551765579347356	**	2.30344	pos	1.85966	0	0	4.06295	16.7136	5786.58	346.219
296.06537	893	893-1	HMDB0000086	Glycerophosphocholine	Lipids and lipid-like molecules	Glycerophospholipids	Glycerophosphocholines	C00670	C8H20NO6P	+K	0.997152393233	0.223197647509	0.958993774755667	0.213435638070839	**	2.07807	pos	1.82027	0	0	-1.40097	0.378674	3206.07	8466.56
118.08625	142	142-1	HMDB0000509	Senecioic acid	Lipids and lipid-like molecules	Fatty Acyls	Fatty acids and conjugates		C5H8O2	+NH4					*	0.0609713	pos	1.75917	4.29895e-182	1.64732e-181	0.451378	1.36735	20737.8	15166.4
118.08625	142	142-2	HMDB0031602	4-Pentenoic acid	Lipids and lipid-like molecules	Fatty Acyls	Fatty acids and conjugates		C5H8O2	+NH4					*	0.0609713	pos	1.75917	4.29895e-182	1.64732e-181	0.451378	1.36735	20737.8	15166.4
118.08625	142	142-5	HMDB0032459	2-Pentenoic acid	Lipids and lipid-like molecules	Fatty Acyls	Fatty acids and conjugates		C5H8O2	+NH4					*	0.0609713	pos	1.75917	4.29895e-182	1.64732e-181	0.451378	1.36735	20737.8	15166.4
453.20892	1062	1062-1	HMDB0253951	Lactose-lysine	Lipids and lipid-like molecules	Saccharolipids	Unclassified		C18H34N2O12	+H-H2O					*	0.129686	pos	1.75012	0	0	4.26905	19.2802	5094.41	264.23
201.08852	524	524-2	HMDB0038179	3-(2-Hydroxy-4-methylphenyl)-2-butanone	Lipids and lipid-like molecules	Prenol lipids	Monoterpenoids		C11H14O2	+Na	0.997479495662167	0.339254630889667	0.9619188720555	0.325512902013338	**	0.363446	pos	1.69621	5.32878e-256	4.07228e-255	0.615015	1.53157	13817	9021.42
218.13850	609	609-1	HMDB0240784	O-Propanoyl-D-carnitine	Lipids and lipid-like molecules	Fatty Acyls	Fatty acid esters		C10H19NO4	+H	0.993932626717	0.13370077304575	0.96905448135275	0.12877722417351	**	0.861212	pos	1.63423	0	0	-1.46376	0.362547	2410.74	6649.47
843.68082	5139	5139-1	HMDB0115268	PA(46:1)	Lipids and lipid-like molecules	Glycerophospholipids	Glycerophosphates		C49H95O8P	+H	0.994118820643833	0.401947238459	0.926221392334167	0.370102614055948	**	3.44994	pos	1.61828	0	0	-1.05213	0.482254	3874.33	8033.78
877.72337	5328	5328-1	HMDB0031117	Glycerol 1,2-di-(9Z,12Z-octadecadienoate) 3-hexadecanoate	Lipids and lipid-like molecules	Glycerolipids	Triradylcglycerols		C55H98O6	+Na					*	2.49208	pos	1.60743	0	0	1.42528	2.68567	6525.65	2429.81
877.72337	5328	5328-2	HMDB0031118	Glycerol 1,3-di-(9Z,12Z-octadecadienoate) 2-hexadecanoate	Lipids and lipid-like molecules	Glycerolipids	Triradylcglycerols		C55H98O6	+Na					*	2.49208	pos	1.60743	0	0	1.42528	2.68567	6525.65	2429.81
497.23494	1091	1091-1	HMDB0249158	Betamethasone 17-benzoate	Lipids and lipid-like molecules	Steroids and steroid derivatives	Hydroxysteroids		C29H33FO6	+H	0.994579449538167	0.546592591219167	0.9210066102495	0.500686601103523	**	3.11639	pos	1.6054	0	0	4.38493	20.8927	4277.3	204.727
309.20305	921	921-1	HMDB0241031	(3R)-3,5-dihydroxy-3-methylpentanoylcarnitine	Lipids and lipid-like molecules	Fatty Acyls	Fatty acid esters		C13H25NO6	+NH4	0.998155136268	0.169170582904	0.960165410186	0.162132077695451	**	3.37145	pos	1.54824	0	0	1.15716	2.23018	6889.69	3089.3
163.13285	338	338-1	HMDB0033625	(3R,7R)-1,3,7-Octanetriol	Lipids and lipid-like molecules	Fatty Acyls	Fatty alcohols		C8H18O3	+H	0.997145587919667	0.6630351285615	0.979055591756167	0.647295313541753	**	0.154838	pos	1.49588	4.59635e-221	2.42435e-220	0.724471	1.6523	9759.77	5906.8
541.26086	1136	1136-1	HMDB0031935	Blumenol C O-[rhamnosyl-(1->6)-glucoside]	Lipids and lipid-like molecules	Fatty Acyls	Fatty acyl glycosides		C25H42O11	+Na	0.992316317665667	0.560240899709	0.938447132745333	0.521716720308776	**	1.97837	pos	1.45759	0	0	5.04522	33.0189	3470.88	105.118
808.58005	4919	4919-1	HMDB0000593	PC(36:2)	Lipids and lipid-like molecules	Glycerophospholipids	Glycerophosphocholines		C44H84NO8P	+Na	0.9838163441435	0.273151519487167	0.860723255237333	0.23130296024928	**	3.24333	pos	1.40814	0	0	2.67555	6.38882	3721.77	582.545
169.12199	367	367-3	HMDB0031273	Methyl octynecarboxylate	Lipids and lipid-like molecules	Fatty Acyls	Fatty acid esters		C10H16O2	+H					*	1.8708	pos	1.38	1.80334e-272	1.65e-271	1.39136	2.62326	5101.98	1944.9
169.12199	367	367-7	HMDB0032319	cis-3-Hexenyl crotonate	Lipids and lipid-like molecules	Fatty Acyls	Fatty acid esters		C10H16O2	+H					*	1.8708	pos	1.38	1.80334e-272	1.65e-271	1.39136	2.62326	5101.98	1944.9
169.12199	367	367-11	HMDB0035829	Dihydronepetalactone	Lipids and lipid-like molecules	Prenol lipids	Terpene lactones		C10H16O2	+H					*	1.8708	pos	1.38	1.80334e-272	1.65e-271	1.39136	2.62326	5101.98	1944.9
169.12199	367	367-9	HMDB0034670	6-Hydroxy-2,6-dimethyl-2,7-octadien-4-one	Lipids and lipid-like molecules	Prenol lipids	Monoterpenoids		C10H16O2	+H					*	1.8708	pos	1.38	1.80334e-272	1.65e-271	1.39136	2.62326	5101.98	1944.9
169.12199	367	367-2	HMDB0031156	Ethyl (4Z)-4,7-octadienoate	Lipids and lipid-like molecules	Fatty Acyls	Fatty acid esters		C10H16O2	+H					*	1.8708	pos	1.38	1.80334e-272	1.65e-271	1.39136	2.62326	5101.98	1944.9
169.12199	367	367-15	HMDB0037175	4-Isopropyl-3-cyclohexene-1-carboxylic acid	Lipids and lipid-like molecules	Prenol lipids	Monoterpenoids		C10H16O2	+H					*	1.8708	pos	1.38	1.80334e-272	1.65e-271	1.39136	2.62326	5101.98	1944.9
169.12199	367	367-5	HMDB0032312	2,4-Hexadienyl butyrate	Lipids and lipid-like molecules	Fatty Acyls	Fatty acid esters		C10H16O2	+H					*	1.8708	pos	1.38	1.80334e-272	1.65e-271	1.39136	2.62326	5101.98	1944.9
169.12199	367	367-13	HMDB0036103	Geranic acid	Lipids and lipid-like molecules	Prenol lipids	Monoterpenoids	C16461	C10H16O2	+H					*	1.8708	pos	1.38	1.80334e-272	1.65e-271	1.39136	2.62326	5101.98	1944.9
169.12199	367	367-14	HMDB0037014	gamma-Diosphenol	Lipids and lipid-like molecules	Prenol lipids	Monoterpenoids		C10H16O2	+H					*	1.8708	pos	1.38	1.80334e-272	1.65e-271	1.39136	2.62326	5101.98	1944.9
848.76785	5175	5175-1	HMDB0031121	Glycerol 1,2-dihexadecanoate 3-(9Z,12Z-octadecadienoate)	Lipids and lipid-like molecules	Glycerolipids	Triradylcglycerols		C53H98O6	+NH4	0.994854851156	0.6817284443795	0.942444456316167	0.63918548029895	**	2.73129	pos	1.37993	5.09422e-250	3.51371e-249	1.03774	2.053	6237.35	3038.16
848.76785	5175	5175-2	HMDB0031122	Glycerol 1,3-dihexadecanoate 2-(9Z,12Z-octadecadienoate)	Lipids and lipid-like molecules	Glycerolipids	Triradylcglycerols		C53H98O6	+NH4	0.994854851156	0.6817284443795	0.942444456316167	0.63918548029895	**	2.73129	pos	1.37993	5.09422e-250	3.51371e-249	1.03774	2.053	6237.35	3038.16
848.76785	5175	5175-3	HMDB0005362	TG(50:2)	Lipids and lipid-like molecules	Glycerolipids	Triradylcglycerols	C00422	C53H98O6	+NH4	0.994854851156	0.6817284443795	0.942444456316167	0.63918548029895	**	2.73129	pos	1.37993	5.09422e-250	3.51371e-249	1.03774	2.053	6237.35	3038.16
841.66562	5124	5124-1	HMDB0115295	Phosphatidate(46:2)	Lipids and lipid-like molecules	Glycerophospholipids	Glycerophosphates		C49H93O8P	+H	0.9960791832075	0.4020550928515	0.930961722163667	0.372830348147535	**	2.92284	pos	1.37911	0	0	-0.798301	0.575026	4120.84	7166.35
876.79765	5324	5324-1	HMDB0031116	Glycerol 2,3-di-(9Z-octadecenoate) 1-hexadecanoate	Lipids and lipid-like molecules	Glycerolipids	Triradylcglycerols		C55H102O6	+NH4	0.990129345009	0.624936102333667	0.908846714008833	0.562364876070752	**	4.35225	pos	1.27971	5.66405e-240	3.49456e-239	1.09952	2.14283	5187.92	2421.06
786.59916	4764	4764-1	HMDB0115591	PA(41:3)	Lipids and lipid-like molecules	Glycerophospholipids	Glycerophosphates		C44H81O8P	+NH4	0.985907282399167	0.268273383836167	0.853222232570167	0.225671037315334	**	1.99409	pos	1.21122	0	0	3.0332	8.18623	2681.66	327.582
325.17711	948	948-3	HMDB0000405	2-Methoxyestradiol	Lipids and lipid-like molecules	Steroids and steroid derivatives	Estrane steroids	C05302	C19H26O3	+Na	0.9950804158064	0.2806405929972	0.946249717986	0.264249656475606	**	0.915591	pos	1.20195	9.21398e-278	9.24836e-277	0.939224	1.9175	4971.97	2592.95
325.17711	948	948-4	HMDB0003955	19-Hydroxyandrost-4-ene-3,17-dione	Lipids and lipid-like molecules	Steroids and steroid derivatives	Androstane steroids	C05290	C19H26O3	+Na	0.9950804158064	0.2806405929972	0.946249717986	0.264249656475606	**	0.915591	pos	1.20195	9.21398e-278	9.24836e-277	0.939224	1.9175	4971.97	2592.95
325.17711	948	948-1	HMDB0012782	4-Methoxy-17beta-estradiol	Lipids and lipid-like molecules	Steroids and steroid derivatives	Estrane steroids		C19H26O3	+Na	0.9950804158064	0.2806405929972	0.946249717986	0.264249656475606	**	0.915591	pos	1.20195	9.21398e-278	9.24836e-277	0.939224	1.9175	4971.97	2592.95
325.17711	948	948-6	HMDB0006771	7a-Hydroxyandrost-4-ene-3,17-dione	Lipids and lipid-like molecules	Steroids and steroid derivatives	Androstane steroids	C05296	C19H26O3	+Na	0.9950804158064	0.2806405929972	0.946249717986	0.264249656475606	**	0.915591	pos	1.20195	9.21398e-278	9.24836e-277	0.939224	1.9175	4971.97	2592.95
325.17711	948	948-8	HMDB0006774	16a-Hydroxyandrost-4-ene-3,17-dione	Lipids and lipid-like molecules	Steroids and steroid derivatives	Androstane steroids	C05140	C19H26O3	+Na	0.9950804158064	0.2806405929972	0.946249717986	0.264249656475606	**	0.915591	pos	1.20195	9.21398e-278	9.24836e-277	0.939224	1.9175	4971.97	2592.95
325.17711	948	948-9	HMDB0031038	(2Z,8S,9Z)-2,9-Heptadecadiene-8-hydroxy-4,6-diyne-1-yl acetate	Lipids and lipid-like molecules	Fatty Acyls	Fatty alcohol esters		C19H26O3	+Na	0.9950804158064	0.2806405929972	0.946249717986	0.264249656475606	**	0.915591	pos	1.20195	9.21398e-278	9.24836e-277	0.939224	1.9175	4971.97	2592.95
325.17711	948	948-10	HMDB0034167	Falcarindiol 3-acetate	Lipids and lipid-like molecules	Fatty Acyls	Fatty alcohol esters		C19H26O3	+Na	0.9950804158064	0.2806405929972	0.946249717986	0.264249656475606	**	0.915591	pos	1.20195	9.21398e-278	9.24836e-277	0.939224	1.9175	4971.97	2592.95
325.17711	948	948-5	HMDB0003959	19-Oxotestosterone	Lipids and lipid-like molecules	Steroids and steroid derivatives	Androstane steroids	C05295	C19H26O3	+Na	0.9950804158064	0.2806405929972	0.946249717986	0.264249656475606	**	0.915591	pos	1.20195	9.21398e-278	9.24836e-277	0.939224	1.9175	4971.97	2592.95
393.23952	1021	1021-1	HMDB0000476	3-Oxo-4,6-choladienoic acid	Lipids and lipid-like molecules	Steroids and steroid derivatives	Bile acids, alcohols and derivatives		C24H34O3	+Na	0.99521343137925	0.2436981833585	0.93314426238375	0.226317069229207	**	1.25522	pos	1.18265	0	0	-3.5718	0.0840971	202.256	2405.02
151.11173	278	278-4	HMDB0035824	Carvone	Lipids and lipid-like molecules	Prenol lipids	Monoterpenoids		C10H14O	+H	0.994208155989167	0.560788638653667	0.973948028684167	0.543015605618208	**	0.0817461	pos	1.17923	3.83647e-232	2.20515e-231	1.29045	2.44605	4004.07	1636.96
151.11173	278	278-2	HMDB0035089	(R)-Carvone	Lipids and lipid-like molecules	Prenol lipids	Monoterpenoids	C01767	C10H14O	+H	0.994208155989167	0.560788638653667	0.973948028684167	0.543015605618208	**	0.0817461	pos	1.17923	3.83647e-232	2.20515e-231	1.29045	2.44605	4004.07	1636.96
151.11173	278	278-3	HMDB0038913	4,6-Decadiyn-1-ol	Lipids and lipid-like molecules	Fatty Acyls	Fatty alcohols		C10H14O	+H	0.994208155989167	0.560788638653667	0.973948028684167	0.543015605618208	**	0.0817461	pos	1.17923	3.83647e-232	2.20515e-231	1.29045	2.44605	4004.07	1636.96
151.11173	278	278-1	HMDB0004487	(S)-Carvone	Lipids and lipid-like molecules	Prenol lipids	Monoterpenoids	C11383	C10H14O	+H	0.994208155989167	0.560788638653667	0.973948028684167	0.543015605618208	**	0.0817461	pos	1.17923	3.83647e-232	2.20515e-231	1.29045	2.44605	4004.07	1636.96
900.79799	5427	5427-1	HMDB0029554	Glycerol 1,2-di-(9Z,12Z-octadecadienoate) 3-octadecanoate	Lipids and lipid-like molecules	Glycerolipids	Triradylcglycerols		C57H102O6	+NH4	0.990338233626	0.709369167392667	0.940608064422167	0.660791658356701	**	3.85117	pos	1.17703	5.61298e-243	3.57794e-242	1.30922	2.47808	3911.71	1578.52
900.79799	5427	5427-2	HMDB0031113	Glycerol 1,3-di-(9Z-octadecenoate) 2-(9Z,12Z-octadecadienoate)	Lipids and lipid-like molecules	Glycerolipids	Triradylcglycerols		C57H102O6	+NH4	0.990338233626	0.709369167392667	0.940608064422167	0.660791658356701	**	3.85117	pos	1.17703	5.61298e-243	3.57794e-242	1.30922	2.47808	3911.71	1578.52
900.79799	5427	5427-3	HMDB0031114	Glycerol 1,3-di-(9Z,12Z-octadecadienoate) 2-octadecanoate	Lipids and lipid-like molecules	Glycerolipids	Triradylcglycerols		C57H102O6	+NH4	0.990338233626	0.709369167392667	0.940608064422167	0.660791658356701	**	3.85117	pos	1.17703	5.61298e-243	3.57794e-242	1.30922	2.47808	3911.71	1578.52
855.73698	5216	5216-1	HMDB0010713	Galactosylceramide (d44:2)	Lipids and lipid-like molecules	Sphingolipids	Glycosphingolipids		C50H95NO8	+NH4	0.992664582659167	0.343265499090667	0.872346553608	0.297249910238142	**	3.05035	pos	1.13785	2.57292e-293	3.11764e-292	0.919286	1.89118	4500.09	2379.52
253.11943	770	770-2	HMDB0036768	Furanodienone	Lipids and lipid-like molecules	Prenol lipids	Sesquiterpenoids	C16960	C15H18O2	+Na	0.99287280384125	0.14199631390625	0.9421830767585	0.132833001125149	**	1.84157	pos	1.1328	7.14071e-290	8.49935e-289	1.31198	2.48282	3510.42	1413.88
253.11943	770	770-1	HMDB0033235	8,12-Epoxy-4(15),7,11-eudesmatrien-1-one	Lipids and lipid-like molecules	Prenol lipids	Sesquiterpenoids		C15H18O2	+Na	0.99287280384125	0.14199631390625	0.9421830767585	0.132833001125149	**	1.84157	pos	1.1328	7.14071e-290	8.49935e-289	1.31198	2.48282	3510.42	1413.88
255.13534	778	778-2	HMDB0040981	(7b,10a)-3-Hydroxy-1,3,5-cadinatrien-9-one	Lipids and lipid-like molecules	Prenol lipids	Sesquiterpenoids		C15H20O2	+Na	0.994729943845667	0.157508088678	0.941890896528	0.147573593382845	**	0.805383	pos	1.13029	4.94877e-301	6.59019e-300	1.85642	3.62109	2875.39	794.068
255.13534	778	778-1	HMDB0036881	Germacrone-13-al	Lipids and lipid-like molecules	Prenol lipids	Sesquiterpenoids		C15H20O2	+Na	0.994729943845667	0.157508088678	0.941890896528	0.147573593382845	**	0.805383	pos	1.13029	4.94877e-301	6.59019e-300	1.85642	3.62109	2875.39	794.068
825.43069	5032	5032-1	HMDB0033404	Quillaic acid 3-[galactosyl-(1->2)-glucuronide]	Lipids and lipid-like molecules	Prenol lipids	Terpene glycosides		C42H64O16	+H	0.982719329298833	0.2687035531165	0.867571178474833	0.229090997645818	**	4.82356	pos	1.1196	2.69506e-273	2.4999e-272	2.63951	6.23121	2443.35	392.115
825.43069	5032	5032-2	HMDB0036943	Oleragenoside	Lipids and lipid-like molecules	Prenol lipids	Terpene glycosides		C42H64O16	+H	0.982719329298833	0.2687035531165	0.867571178474833	0.229090997645818	**	4.82356	pos	1.1196	2.69506e-273	2.4999e-272	2.63951	6.23121	2443.35	392.115
825.43069	5032	5032-3	HMDB0039448	Licoricesaponin J2	Lipids and lipid-like molecules	Prenol lipids	Terpene glycosides		C42H64O16	+H	0.982719329298833	0.2687035531165	0.867571178474833	0.229090997645818	**	4.82356	pos	1.1196	2.69506e-273	2.4999e-272	2.63951	6.23121	2443.35	392.115
825.43069	5032	5032-4	HMDB0039512	Periandrin III	Lipids and lipid-like molecules	Prenol lipids	Terpene glycosides		C42H64O16	+H	0.982719329298833	0.2687035531165	0.867571178474833	0.229090997645818	**	4.82356	pos	1.1196	2.69506e-273	2.4999e-272	2.63951	6.23121	2443.35	392.115
903.73834	5440	5440-1	HMDB0031115	Glycerol 1,2-di-(9Z,12Z-octadecadienoate) 3-(9Z-octadecenoate)	Lipids and lipid-like molecules	Glycerolipids	Triradylcglycerols		C57H100O6	+Na					*	3.17495	pos	1.11599	0	0	1.64113	3.11909	2963.46	950.103
903.73834	5440	5440-2	HMDB0034298	Glycerol 1,3-di-(9Z,12Z-octadecadienoate) 2-(9Z-octadecenoate)	Lipids and lipid-like molecules	Glycerolipids	Triradylcglycerols		C57H100O6	+Na					*	3.17495	pos	1.11599	0	0	1.64113	3.11909	2963.46	950.103
903.73834	5440	5440-3	HMDB0005385	TG(54:5)	Lipids and lipid-like molecules	Glycerolipids	Triradylcglycerols	C00422	C57H100O6	+Na					*	3.17495	pos	1.11599	0	0	1.64113	3.11909	2963.46	950.103
413.26544	1040	1040-1	HMDB0241416	Tetradeca-5,8,11-trienedioylcarnitine	Lipids and lipid-like molecules	Fatty Acyls	Fatty acid esters		C21H33NO6	+NH4	0.99261998679	0.2198922275008	0.9391246409142	0.204982190639732	**	1.99678	pos	1.09973	0	0	1.72878	3.31447	2781.54	839.21
413.26544	1040	1040-2	HMDB0241417	Tetradeca-8,10,12-trienedioylcarnitine	Lipids and lipid-like molecules	Fatty Acyls	Fatty acid esters		C21H33NO6	+NH4	0.99261998679	0.2198922275008	0.9391246409142	0.204982190639732	**	1.99678	pos	1.09973	0	0	1.72878	3.31447	2781.54	839.21
413.26544	1040	1040-3	HMDB0241418	Tetradeca-5,7,9-trienedioylcarnitine	Lipids and lipid-like molecules	Fatty Acyls	Fatty acid esters		C21H33NO6	+NH4	0.99261998679	0.2198922275008	0.9391246409142	0.204982190639732	**	1.99678	pos	1.09973	0	0	1.72878	3.31447	2781.54	839.21
413.26544	1040	1040-4	HMDB0241419	(2E,4Z,10Z)-Tetradeca-2,4,10-trienedioylcarnitine	Lipids and lipid-like molecules	Fatty Acyls	Fatty acid esters		C21H33NO6	+NH4	0.99261998679	0.2198922275008	0.9391246409142	0.204982190639732	**	1.99678	pos	1.09973	0	0	1.72878	3.31447	2781.54	839.21
413.26544	1040	1040-5	HMDB0241420	Tetradeca-7,9,11-trienedioylcarnitine	Lipids and lipid-like molecules	Fatty Acyls	Fatty acid esters		C21H33NO6	+NH4	0.99261998679	0.2198922275008	0.9391246409142	0.204982190639732	**	1.99678	pos	1.09973	0	0	1.72878	3.31447	2781.54	839.21
413.26544	1040	1040-6	HMDB0241421	Tetradeca-6,8,10-trienedioylcarnitine	Lipids and lipid-like molecules	Fatty Acyls	Fatty acid esters		C21H33NO6	+NH4	0.99261998679	0.2198922275008	0.9391246409142	0.204982190639732	**	1.99678	pos	1.09973	0	0	1.72878	3.31447	2781.54	839.21
413.26544	1040	1040-7	HMDB0241422	Tetradeca-4,7,10-trienedioylcarnitine	Lipids and lipid-like molecules	Fatty Acyls	Fatty acid esters		C21H33NO6	+NH4	0.99261998679	0.2198922275008	0.9391246409142	0.204982190639732	**	1.99678	pos	1.09973	0	0	1.72878	3.31447	2781.54	839.21
413.26544	1040	1040-8	HMDB0241423	Tetradeca-6,9,12-trienedioylcarnitine	Lipids and lipid-like molecules	Fatty Acyls	Fatty acid esters		C21H33NO6	+NH4	0.99261998679	0.2198922275008	0.9391246409142	0.204982190639732	**	1.99678	pos	1.09973	0	0	1.72878	3.31447	2781.54	839.21
869.69832	5284	5284-1	HMDB0115481	Phosphatidate(48:2)	Lipids and lipid-like molecules	Glycerophospholipids	Glycerophosphates		C51H97O8P	+H	0.997634749498833	0.633664359447	0.968537227974667	0.612275902835759	**	1.22493	pos	1.09891	6.09678e-102	1.18843e-101	-0.167998	0.890077	20816.6	23387.5
803.41785	4884	4884-1	HMDB0039561	Cynarasaponin F	Lipids and lipid-like molecules	Prenol lipids	Terpene glycosides		C41H64O14	+Na	0.987173014377833	0.260443685763167	0.853724257269167	0.21949504923397	**	1.21257	pos	1.09749	1.12336e-285	1.26968e-284	2.67357	6.38007	2326.17	364.599
283.12987	871	871-1	HMDB0036456	10-Hydroxy-3-methoxy-1,3,5,7-cadinatetraen-9-one	Lipids and lipid-like molecules	Prenol lipids	Sesquiterpenoids	C09695	C16H20O3	+Na	0.9928626097684	0.1557401093202	0.9522005318926	0.147237369830825	**	2.07836	pos	1.08962	1.95422e-271	1.74068e-270	1.04725	2.06659	3797.21	1837.43
223.07280	634	634-2	HMDB0036460	Safynol	Lipids and lipid-like molecules	Fatty Acyls	Fatty alcohols	C08458	C13H12O2	+Na	0.994633642931	0.121592412678	0.949375004517	0.114817322262006	**	0.640331	pos	1.08569	3.65732e-264	3.07444e-263	0.93009	1.90539	4118.07	2161.27
891.47009	5381	5381-2	HMDB0251433	Dioscin	Lipids and lipid-like molecules	Steroids and steroid derivatives	Steroidal glycosides		C45H72O16	+Na	0.985141782410333	0.214520094964167	0.832672887346667	0.175971016757205	**	1.31001	pos	1.08426	2.60548e-285	2.89617e-284	2.83068	7.11408	2229.29	313.364
891.47009	5381	5381-3	HMDB0253603	Isoastragaloside I	Lipids and lipid-like molecules	Steroids and steroid derivatives	Steroidal glycosides		C45H72O16	+Na	0.985141782410333	0.214520094964167	0.832672887346667	0.175971016757205	**	1.31001	pos	1.08426	2.60548e-285	2.89617e-284	2.83068	7.11408	2229.29	313.364
657.48388	3218	3218-1	HMDB0011155	PA(34:3)	Lipids and lipid-like molecules	Glycerophospholipids	Glycerophosphates	C15647	C37H69O7P	+H	0.9933932547142	0.263762204327	0.9000522246114	0.2358313190358	**	2.26741	pos	1.07391	0	0	-2.33263	0.198522	451.933	2276.48
851.70768	5190	5190-1	HMDB0256150	1-O-(6-Acetamido-6-deoxy-alpha-D-galactosyl)-N-[(15Z)-tetracos-15-enoyl]phytosphingosine	Lipids and lipid-like molecules	Fatty Acyls	Fatty acyl glycosides		C50H96N2O9	+H-H2O					*	2.00731	pos	1.07	3.11722e-297	3.99301e-296	1.04042	2.05683	3645.22	1772.25
766.40576	4566	4566-1	HMDB0012348	PS(32:4)	Lipids and lipid-like molecules	Glycerophospholipids	Glycerophosphoserines		C38H66NO10P	+K	0.977316551859	0.295529838582	0.9044619802785	0.261232319353838	**	0.224074	pos	1.06551	6.01759e-287	7.03796e-286	4.68695	25.7579	1920.18	74.5472
273.16661	839	839-1	HMDB0244757	16alpha-Fluoroestradiol	Lipids and lipid-like molecules	Steroids and steroid derivatives	Estrane steroids		C18H23FO2	+H-H2O					*	2.16251	pos	1.05841	0	0	0.746627	1.67787	4503.69	2684.18
273.16661	839	839-2	HMDB0246427	4-Fluoroestradiol	Lipids and lipid-like molecules	Steroids and steroid derivatives	Estrane steroids		C18H23FO2	+H-H2O					*	2.16251	pos	1.05841	0	0	0.746627	1.67787	4503.69	2684.18
267.09902	822	822-3	HMDB0034723	Encelin	Lipids and lipid-like molecules	Prenol lipids	Terpene lactones	C09404	C15H16O3	+Na	0.993273059911	0.157478391090667	0.943568282997667	0.147592048198213	**	0.551239	pos	1.05745	6.43769e-272	5.85046e-271	1.1377	2.2003	3384.04	1537.99
267.09902	822	822-4	HMDB0038548	Glandulone B	Lipids and lipid-like molecules	Prenol lipids	Sesquiterpenoids		C15H16O3	+Na	0.993273059911	0.157478391090667	0.943568282997667	0.147592048198213	**	0.551239	pos	1.05745	6.43769e-272	5.85046e-271	1.1377	2.2003	3384.04	1537.99
172.16950	384	384-1	HMDB0036195	N,2,3-Trimethyl-2-(1-methylethyl)butanamide	Lipids and lipid-like molecules	Fatty Acyls	Fatty amides		C10H21NO	+H	0.9973044847645	0.299532275369167	0.972552598362	0.290525659754016	**	0.510097	pos	1.05566	1.17619e-259	9.41651e-259	0.869992	1.82765	4115.79	2251.96
657.36098	3216	3216-1	HMDB0251275	Digitoxigenin bisdigitoxide	Lipids and lipid-like molecules	Steroids and steroid derivatives	Steroid lactones		C35H54O10	+Na					*	0.0953975	pos	1.03895	3.51178e-293	4.21727e-292	7.0352	131.161	1773.09	13.5184
279.19095	860	860-1	HMDB0062555	hydroxyisovaleroyl carnitine	Lipids and lipid-like molecules	Fatty Acyls	Fatty acid esters		C12H23NO5	+NH4					*	1.78117	pos	1.03332	0	0	-3.17379	0.110814	210.786	1902.16
203.12771	536	536-3	HMDB0059719	Heptylmalonic acid	Lipids and lipid-like molecules	Fatty Acyls	Fatty acids and conjugates		C10H18O4	+H					*	0.366296	pos	1.02538	1.64986e-218	8.40551e-218	1.66392	3.16876	2640.43	833.269
203.12771	536	536-1	HMDB0000792	Sebacic acid	Lipids and lipid-like molecules	Fatty Acyls	Fatty acids and conjugates	C08277	C10H18O4	+H					*	0.366296	pos	1.02538	1.64986e-218	8.40551e-218	1.66392	3.16876	2640.43	833.269
203.12771	536	536-2	HMDB0059708	2-Ethylsuberic acid	Lipids and lipid-like molecules	Fatty Acyls	Fatty acids and conjugates		C10H18O4	+H					*	0.366296	pos	1.02538	1.64986e-218	8.40551e-218	1.66392	3.16876	2640.43	833.269
203.12771	536	536-4	HMDB0059754	3-Methylazelaic acid	Lipids and lipid-like molecules	Fatty Acyls	Fatty acids and conjugates		C10H18O4	+H					*	0.366296	pos	1.02538	1.64986e-218	8.40551e-218	1.66392	3.16876	2640.43	833.269
186.14860	452	452-1	HMDB0243943	1-Methylpiperidin-4-yl butanoate	Lipids and lipid-like molecules	Fatty Acyls	Fatty acid esters		C10H19NO2	+H	0.991751862504167	0.326848557886	0.973873434831667	0.315683670286452	**	1.38614	pos	1.01375	1.0581e-221	5.62508e-221	1.403	2.64451	2839	1073.54
475.22909	1077	1077-1	HMDB0032798	(R)-1-O-[b-D-Apiofuranosyl-(1->2)-b-D-glucopyranoside]-1,3-octanediol	Lipids and lipid-like molecules	Fatty Acyls	Fatty alcohols		C21H40O9	+K	0.991537705098333	0.149034869585	0.921778127197667	0.13621455758436	**	2.74037	pos	1.00592	3.6903e-298	4.77255e-297	1.29109	2.44714	2797.93	1143.35
810.68113	4940	4940-1	HMDB0010712	Galactosylceramide (d42:2)	Lipids and lipid-like molecules	Sphingolipids	Glycosphingolipids	C02686	C48H91NO8	+H					*	0.764366	pos	1.00295	6.40007e-276	6.28328e-275	5.17695	36.1757	1697.52	46.9244
318.11734	934	934-1	HMDB0255287	N(6),O(2)-Dimethyladenosine	Nucleosides, nucleotides, and analogues	Purine nucleosides	Unclassified		C12H17N5O4	+Na	0.997751151326333	0.501846817915833	0.966403210962167	0.483895715276042	**	0.216523	pos	3.60256	1.07108e-274	1.02171e-273	0.636727	1.5548	59955.2	38561.4
318.11734	934	934-2	HMDB0255293	N2-Ethyl-2'-deoxyguanosine	Nucleosides, nucleotides, and analogues	Purine nucleosides	Purine 2'-deoxyribonucleosides		C12H17N5O4	+Na	0.997751151326333	0.501846817915833	0.966403210962167	0.483895715276042	**	0.216523	pos	3.60256	1.07108e-274	1.02171e-273	0.636727	1.5548	59955.2	38561.4
321.13017	941	941-1	HMDB0242669	(2S,3S,4R,5R)-5-(6-Aminopurin-9-yl)-N-cyclopropyl-3,4-dihydroxyoxolane-2-carboxamide	Nucleosides, nucleotides, and analogues	Purine nucleosides	Unclassified		C13H16N6O4	+H	0.996889997249167	0.461632023622333	0.962088115898333	0.442749436196658	**	1.28789	pos	2.32246	0	0	2.89684	7.44792	9759.82	1310.41
261.13050	802	802-1	HMDB0258728	Taribavirin	Nucleosides, nucleotides, and analogues	Triazole ribonucleosides and ribonucleotides	Unclassified		C8H13N5O4	+NH4	0.9960956920955	0.3655345448675	0.929087193115	0.338287508744461	**	0.297944	pos	2.08706	0	0	4.19842	18.3591	7207.33	392.576
251.12487	763	763-1	HMDB0250896	2,6-Diaminopurine 2',3'-dideoxyriboside	Nucleosides, nucleotides, and analogues	Purine nucleosides	Purine 2',3'-dideoxyribonucleosides		C10H14N6O2	+H	0.9964842370612	0.1431948937254	0.9672754716608	0.138021943880922	**	0.931898	pos	1.45892	0	0	1.3831	2.60828	5479.06	2100.64
237.14581	702	702-1	HMDB0242329	(1R,3S)-3-(6-Aminopurin-9-yl)cyclopentan-1-ol	Nucleosides, nucleotides, and analogues	Nucleoside and nucleotide analogues	Cyclopentyl nucleosides		C10H13N5O	+NH4	0.996601614844333	0.179128813160667	0.968314320188667	0.172863534858657	**	0.100214	pos	1.42377	0	0	1.57845	2.98648	4828.81	1616.89
253.14063	771	771-2	HMDB0245554	2',5'-Dideoxyadenosine	Nucleosides, nucleotides, and analogues	2',5'-dideoxyribonucleosides	Unclassified		C10H13N5O2	+NH4	0.99292301901	0.109833453073	0.966022605262	0.105350719487032	**	0.461147	pos	1.15627	0	0	1.55338	2.93505	3265.08	1112.44
253.14063	771	771-1	HMDB0245544	2',3'-Dideoxyadenosine	Nucleosides, nucleotides, and analogues	Purine nucleosides	Purine 2',3'-dideoxyribonucleosides		C10H13N5O2	+NH4	0.99292301901	0.109833453073	0.966022605262	0.105350719487032	**	0.461147	pos	1.15627	0	0	1.55338	2.93505	3265.08	1112.44
138.01844	119	119-1	HMDB0001241	2-Aminomuconic acid	Organic acids and derivatives	Carboxylic acids and derivatives	Amino acids, peptides, and analogues	C02220	C6H7NO4	-H2O-H					*	4.92064	neg	2.01948	4.94559e-301	2.07511e-300	0.377297	1.29891	67505.4	51971
500.27661	848	848-1	HMDB0033617	Vignatic acid B	Organic acids and derivatives	Carboxylic acids and derivatives	Amino acids, peptides, and analogues		C27H41N3O7	-H2O-H	0.9977661296115	0.477543641792	0.9447111086755	0.450132993241446	**	1.09558	neg	1.62949	0	0	-2.11939	0.230145	2873.42	12485.3
328.23521	645	645-1	HMDB0303208	Carrageenan, potassium salt of	Organic acids and derivatives	Carboxylic acids and derivatives	Amino acids, peptides, and analogues		C15H33N5O4	-H2O-H	0.9980606243652	0.2034665219062	0.9414010415686	0.191172120664438	**	1.05815	neg	1.24196	0	0	-0.804954	0.57238	7550.73	13191.8
214.04781	352	352-1	HMDB0060244	Phosphodimethylethanolamine	Organic acids and derivatives	Organic phosphoric acids and derivatives	Phosphate esters	C13482	C4H12NO4P	+FA-H					*	3.68323	neg	1.19686	0	0	-3.36372	0.0971445	557.705	5740.98
162.11244	330	330-2	HMDB0254990	N-(2-Hydroxyethyl)valine	Organic acids and derivatives	Carboxylic acids and derivatives	Amino acids, peptides, and analogues		C7H15NO3	+H	0.998233784544	0.914817754544333	0.996575853385667	0.910075051787015	**	0.151274	pos	8.24621	0	0	-0.517371	0.698644	256372	366957
162.11244	330	330-1	HMDB0244982	beta-Hydroxy-gamma-trimethylaminobutyric acid	Organic acids and derivatives	Carboxylic acids and derivatives	Amino acids, peptides, and analogues		C7H15NO3	+H	0.998233784544	0.914817754544333	0.996575853385667	0.910075051787015	**	0.151274	pos	8.24621	0	0	-0.517371	0.698644	256372	366957
160.13308	321	321-1	HMDB0000991	DL-2-Aminooctanoic acid	Organic acids and derivatives	Carboxylic acids and derivatives	Amino acids, peptides, and analogues		C8H17NO2	+H	0.9981298977625	0.724722099231	0.992030118233	0.71760164698284	**	0.758032	pos	4.54836	0	0	-1.06035	0.479515	29874.4	62301.4
156.04201	296	296-1	HMDB0060173	N-Methylethanolaminium phosphate	Organic acids and derivatives	Organic phosphoric acids and derivatives	Phosphate esters	C01210	C3H10NO4P	+H	0.998174229038667	0.3625935858575	0.992750453523333	0.359307733257711	**	0.0909407	pos	2.87282	3.46532e-236	2.07149e-235	-0.521553	0.696621	32142.8	46141
170.03259	369	369-1	HMDB0000064	Creatine	Organic acids and derivatives	Carboxylic acids and derivatives	Amino acids, peptides, and analogues	C00300	C4H9N3O2	+K	0.998636899460167	0.69469800572	0.978320264663333	0.678710723068994	**	0.271172	pos	2.37387	0	0	-1.29676	0.407039	6172.82	15165.2
234.13321	687	687-1	HMDB0246316	4-[(2,4-Dihydroxy-3,3-dimethylbutanoyl)amino]butanoic acid	Organic acids and derivatives	Carboxylic acids and derivatives	Amino acids, peptides, and analogues		C10H19NO5	+H	0.9964370013795	0.710263254768833	0.970135062609167	0.68659619834864	**	1.64126	pos	2.18788	1.01543e-265	8.75485e-265	0.997083	1.99596	15968.3	8000.33
217.10629	604	604-1	HMDB0248804	Azimexon	Organic acids and derivatives	Carboxylic acids and derivatives	Amino acids, peptides, and analogues		C9H14N4O	+Na	0.995703903313667	0.744401429537333	0.989428412502167	0.733367712330421	**	1.41794	pos	1.95508	1.42404e-128	3.48243e-128	0.712978	1.63918	19133.6	11672.6
169.98576	368	368-1	HMDB0001131	Iminoaspartic acid	Organic acids and derivatives	Carboxylic acids and derivatives	Dicarboxylic acids and derivatives	C05840	C4H5NO4	+K					*	4.39057	pos	1.8476	0	0	2.24684	4.74642	6775.94	1427.59
118.08625	142	142-3	HMDB0032351	Isopropenyl acetate	Organic acids and derivatives	Carboxylic acids and derivatives	Carboxylic acid derivatives		C5H8O2	+NH4					*	0.0609713	pos	1.75917	4.29895e-182	1.64732e-181	0.451378	1.36735	20737.8	15166.4
118.08625	142	142-4	HMDB0032385	Methyl methacrylate	Organic acids and derivatives	Carboxylic acids and derivatives	Carboxylic acid derivatives	C19504	C5H8O2	+NH4					*	0.0609713	pos	1.75917	4.29895e-182	1.64732e-181	0.451378	1.36735	20737.8	15166.4
175.11888	399	399-1	HMDB0000517	L-Arginine	Organic acids and derivatives	Carboxylic acids and derivatives	Amino acids, peptides, and analogues	C00062	C6H14N4O2	+H	0.9975175897245	0.1640234204145	0.9798258747075	0.160315432323571	**	0.432729	pos	1.75907	0	0	2.41603	5.33702	6013.81	1126.81
175.11888	399	399-2	HMDB0003416	D-Arginine	Organic acids and derivatives	Carboxylic acids and derivatives	Amino acids, peptides, and analogues	C00792	C6H14N4O2	+H	0.9975175897245	0.1640234204145	0.9798258747075	0.160315432323571	**	0.432729	pos	1.75907	0	0	2.41603	5.33702	6013.81	1126.81
111.05301	115	115-1	HMDB0029198	Dimethylurea	Organic acids and derivatives	Organic carbonic acids and derivatives	Ureas	C16364	C3H8N2O	+Na					*	1.12237	pos	1.53857	0	0	1.33209	2.51767	6222.34	2471.47
126.02185	173	173-1	HMDB0259830	VINYLSULFONIC ACID	Organic acids and derivatives	Organic sulfonic acids and derivatives	Organosulfonic acids and derivatives		C2H4O3S	+NH4					*	0.688311	pos	1.49007	0	0	2.48563	5.6008	4308.05	769.184
169.05819	364	364-3	HMDB0002031	Ureidoisobutyric acid	Organic acids and derivatives	Organic carbonic acids and derivatives	Ureas	C05100	C5H10N2O3	+Na					*	1.00257	pos	1.46164	0	0	4.10678	17.2291	3568.68	207.131
169.05819	364	364-4	HMDB0003423	D-Glutamine	Organic acids and derivatives	Carboxylic acids and derivatives	Amino acids, peptides, and analogues	C00819	C5H10N2O3	+Na					*	1.00257	pos	1.46164	0	0	4.10678	17.2291	3568.68	207.131
169.05819	364	364-2	HMDB0000641	L-Glutamine	Organic acids and derivatives	Carboxylic acids and derivatives	Amino acids, peptides, and analogues	C00064	C5H10N2O3	+Na					*	1.00257	pos	1.46164	0	0	4.10678	17.2291	3568.68	207.131
169.05819	364	364-1	HMDB0006899	Alanylglycine	Organic acids and derivatives	Carboxylic acids and derivatives	Amino acids, peptides, and analogues		C5H10N2O3	+Na					*	1.00257	pos	1.46164	0	0	4.10678	17.2291	3568.68	207.131
179.06782	414	414-1	HMDB0031101	8-Hydroxy-5,6-octadienoic acid	Organic acids and derivatives	Hydroxy acids and derivatives	Medium-chain hydroxy acids and derivatives		C8H12O3	+Na	0.9971130627914	0.2070934705286	0.9703679274768	0.200376711949188	**	0.222997	pos	1.44199	0	0	0.848753	1.80094	7507.16	4168.46
788.41743	4782	4782-1	HMDB0252925	L-Methioninamide, N-(5-amino-1-oxopentyl)-L-phenylalanyl-L-phenylalanyl-L-prolyl-N-methyl-L-leucyl-	Organic acids and derivatives	Peptidomimetics	Hybrid peptides		C40H59N7O6S	+Na	0.982875087478667	0.119182446312333	0.84896615733	0.0994491329063533	**	4.38469	pos	1.42254	0	0	4.11665	17.3475	3445.02	198.589
169.12199	367	367-6	HMDB0032313	2,4-Hexadienyl isobutyrate	Organic acids and derivatives	Carboxylic acids and derivatives	Carboxylic acid derivatives		C10H16O2	+H					*	1.8708	pos	1.38	1.80334e-272	1.65e-271	1.39136	2.62326	5101.98	1944.9
241.06789	718	718-1	HMDB0249419	Bucillamine	Organic acids and derivatives	Carboxylic acids and derivatives	Amino acids, peptides, and analogues		C7H13NO3S2	+NH4	0.993247889746	0.137095159142	0.960321461913333	0.130766471712475	**	1.57285	pos	1.32709	0	0	1.51186	2.85178	4315.31	1513.2
203.05249	533	533-6	HMDB0000346	3-Deoxyarabinohexonic acid	Organic acids and derivatives	Hydroxy acids and derivatives	Medium-chain hydroxy acids and derivatives		C6H12O6	+Na					*	0.592318	pos	1.2611	0	0	1.1384	2.20137	4651.32	2112.92
163.97766	339	339-1	HMDB0000251	Taurine	Organic acids and derivatives	Organic sulfonic acids and derivatives	Organosulfonic acids and derivatives	C00245	C2H7NO3S	+K					*	0.974513	pos	1.22313	1.5407e-200	6.64179e-200	0.46348	1.37886	9541.08	6919.52
325.17711	948	948-2	HMDB0000380	2-Hydroxyestradiol-3-methyl ether	Organic acids and derivatives	Carboxylic acids and derivatives	Tricarboxylic acids and derivatives		C19H26O3	+Na	0.9950804158064	0.2806405929972	0.946249717986	0.264249656475606	**	0.915591	pos	1.20195	9.21398e-278	9.24836e-277	0.939224	1.9175	4971.97	2592.95
810.43115	4937	4937-1	HMDB0253780	Kemptide	Organic acids and derivatives	Carboxylic acids and derivatives	Amino acids, peptides, and analogues		C32H61N13O9	+K	0.9739648572815	0.14666676738825	0.8750848434265	0.125004362258636	**	4.35247	pos	1.19595	6.69573e-303	9.09672e-302	4.36278	20.5744	2432.67	118.238
210.10979	572	572-1	HMDB0013010	N-Heptanoylglycine	Organic acids and derivatives	Carboxylic acids and derivatives	Amino acids, peptides, and analogues		C9H17NO3	+Na					*	1.2875	pos	1.18456	0	0	1.62242	3.0789	3323.47	1079.43
233.02057	680	680-1	HMDB0256496	Phosphovanillin	Organic acids and derivatives	Organic phosphoric acids and derivatives	Phosphate esters		C8H9O6P	+H	0.995351200342	0.1174055004285	0.9751601973705	0.113956933751387	**	1.64371	pos	1.1719	4.6025e-296	5.78538e-295	1.26962	2.41098	3828.97	1588.13
327.00757	952	952-1	HMDB0258828	Terbufos	Organic acids and derivatives	Organic dithiophosphoric acids and derivatives	Dithiophosphate O-esters	C18693	C9H21O2PS3	+K	0.990175697737667	0.639770530800333	0.8058711735155	0.510507487096751	**	0.855341	pos	1.13832	5.58676e-246	3.66546e-245	1.71794	3.28967	3131.18	951.824
147.11275	257	257-2	HMDB0000070	Pipecolic acid	Organic acids and derivatives	Carboxylic acids and derivatives	Amino acids, peptides, and analogues	C00408	C6H11NO2	+NH4					*	0.336204	pos	1.1191	0	0	3.08769	8.50131	2253.16	265.037
147.11275	257	257-4	HMDB0005960	D-Pipecolic acid	Organic acids and derivatives	Carboxylic acids and derivatives	Amino acids, peptides, and analogues		C6H11NO2	+NH4					*	0.336204	pos	1.1191	0	0	3.08769	8.50131	2253.16	265.037
147.11275	257	257-3	HMDB0000716	L-Pipecolic acid	Organic acids and derivatives	Carboxylic acids and derivatives	Amino acids, peptides, and analogues	C00408	C6H11NO2	+NH4					*	0.336204	pos	1.1191	0	0	3.08769	8.50131	2253.16	265.037
147.11275	257	257-5	HMDB0029435	L-trans-4-Methyl-2-pyrrolidinecarboxylic acid	Organic acids and derivatives	Carboxylic acids and derivatives	Amino acids, peptides, and analogues		C6H11NO2	+NH4					*	0.336204	pos	1.1191	0	0	3.08769	8.50131	2253.16	265.037
869.45691	5282	5282-1	HMDB0253150	Examorelin	Organic acids and derivatives	Carboxylic acids and derivatives	Amino acids, peptides, and analogues		C47H58N12O6	+H-H2O					*	1.28929	pos	1.11049	1.41977e-280	1.49187e-279	2.70143	6.50446	2378.31	365.643
171.14910	378	378-1	HMDB0246938	2-Amino-3-methyl-1-pyrrolidin-1-YL-butan-1-one	Organic acids and derivatives	Carboxylic acids and derivatives	Amino acids, peptides, and analogues		C9H18N2O	+H	0.993931315371833	0.2819934679105	0.9752866692965	0.273355433307846	**	0.496085	pos	1.03342	7.0572e-232	4.03912e-231	1.04455	2.06272	3523.38	1708.13
281.16444	868	868-1	HMDB0255539	N(6)-L-Homocysteinyl-L-lysine	Organic acids and derivatives	Carboxylic acids and derivatives	Amino acids, peptides, and analogues		C10H21N3O3S	+NH4	0.98774681497075	0.148351813451	0.957343726159	0.14028343546813	**	0.895895	pos	1.01907	1.90468e-227	1.06298e-226	1.75184	3.36788	2518.22	747.716
186.14860	452	452-2	HMDB0244939	2-(Diethylamino)ethyl methacrylate	Organic acids and derivatives	Carboxylic acids and derivatives	Carboxylic acid derivatives		C10H19NO2	+H	0.991751862504167	0.326848557886	0.973873434831667	0.315683670286452	**	1.38614	pos	1.01375	1.0581e-221	5.62508e-221	1.403	2.64451	2839	1073.54
279.23246	525	525-1	HMDB0251000	N1,N11-Bis(ethyl)norspermine	Organic nitrogen compounds	Organonitrogen compounds	Amines		C13H32N4	+Cl	0.998487374242167	0.273863717624667	0.890800227520667	0.243588845023867	**	1.27485	neg	8.02204	7.96699e-278	3.00238e-277	-0.394497	0.760755	785466	1.03248e+06
104.10711	91	91-1	HMDB0244984	2-Amino-3-methyl-1-butanol	Organic nitrogen compounds	Organonitrogen compounds	Amines		C5H13NO	+H	0.998556941786833	0.953703369900667	0.9991302426485	0.951498826905789	**	1.12134	pos	15.8646	0	0	-0.751638	0.593929	581543	979147
112.08699	121	121-1	HMDB0000870	Histamine	Organic nitrogen compounds	Organonitrogen compounds	Amines	C00388	C5H9N3	+H	0.9979586222675	0.5700936341995	0.988170268638667	0.56219957036859	**	0.575391	pos	4.67807	0	0	2.77264	6.83355	40428.3	5916.15
171.09866	376	376-1	HMDB0258082	Methylglyoxal-bis-guanylhydrazone	Organic nitrogen compounds	Organonitrogen compounds	Guanidines		C5H10N6O	+H	0.998011031477833	0.425431588273667	0.9882395892665	0.419592119326342	**	1.29589	pos	2.50648	0	0	0.68651	1.60939	26554.2	16499.6
170.03259	369	369-2	HMDB0013222	Beta-Guanidinopropionic acid	Organic nitrogen compounds	Organonitrogen compounds	Guanidines	C03065	C4H9N3O2	+K	0.998636899460167	0.69469800572	0.978320264663333	0.678710723068994	**	0.271172	pos	2.37387	0	0	-1.29676	0.407039	6172.82	15165.2
203.22277	537	537-1	HMDB0001256	Spermine	Organic nitrogen compounds	Organonitrogen compounds	Amines	C00750	C10H26N4	+H	0.997837477788	0.1408143847055	0.969415929378	0.136212506669238	**	1.25367	pos	1.9393	0	0	-1.64448	0.319862	2767.7	8652.8
124.08685	165	165-1	HMDB0245227	2-Methyleneglutaronitrile	Organic nitrogen compounds	Organonitrogen compounds	Organic cyanides		C6H6N2	+NH4					*	0.595297	pos	1.16911	0	0	1.72795	3.31257	3124.34	943.179
130.15882	193	193-3	HMDB0251174	Dibutylamine	Organic nitrogen compounds	Organonitrogen compounds	Amines		C8H19N	+H	0.9974336658575	0.424974184782	0.9803413660705	0.415550587306368	**	1.5861	pos	1.07534	1.09388e-215	5.48981e-215	0.428406	1.34575	7787.54	5786.79
130.15882	193	193-1	HMDB0255916	Octylamine	Organic nitrogen compounds	Organonitrogen compounds	Amines	C01740	C8H19N	+H	0.9974336658575	0.424974184782	0.9803413660705	0.415550587306368	**	1.5861	pos	1.07534	1.09388e-215	5.48981e-215	0.428406	1.34575	7787.54	5786.79
130.15882	193	193-2	HMDB0247306	Diisopropylethylamine	Organic nitrogen compounds	Organonitrogen compounds	Amines		C8H19N	+H	0.9974336658575	0.424974184782	0.9803413660705	0.415550587306368	**	1.5861	pos	1.07534	1.09388e-215	5.48981e-215	0.428406	1.34575	7787.54	5786.79
271.22678	514	514-2	HMDB0031081	2-Pentadecanone	Organic oxygen compounds	Organooxygen compounds	Carbonyl compounds		C15H30O	+FA-H					*	4.004	neg	1.27157	3.13936e-125	6.35682e-125	-0.21784	0.859852	45708.1	53158.1
347.03849	679	679-1	HMDB0012152	2-O-(6-Phospho-alpha-mannosyl)-D-glycerate	Organic oxygen compounds	Organooxygen compounds	Carbohydrates and carbohydrate conjugates	C16699	C9H17O12P	-H	0.9982744815545	0.253304006594	0.97099300541125	0.245532016308257	**	0.0234289	neg	1.11213	0	0	-0.905234	0.533946	5195.15	9729.72
147.02871	146	146-1	HMDB0000539	Arabinonic acid	Organic oxygen compounds	Organooxygen compounds	Carbohydrates and carbohydrate conjugates	C00878	C5H10O6	-H2O-H					*	4.36454	neg	1.06178	0	0	4.30762	19.8026	4307.99	217.547
147.02871	146	146-2	HMDB0000867	Ribonic acid	Organic oxygen compounds	Organooxygen compounds	Carbohydrates and carbohydrate conjugates	C01685	C5H10O6	-H2O-H					*	4.36454	neg	1.06178	0	0	4.30762	19.8026	4307.99	217.547
173.07810	386	386-1	HMDB0259193	TRIETHYLENE GLYCOL	Organic oxygen compounds	Organooxygen compounds	Ethers		C6H14O4	+Na	0.998373277691	0.393593219655667	0.980395024778833	0.385249119882156	**	1.87863	pos	3.15127	0	0	1.21549	2.32219	27260	11738.9
189.05218	464	464-3	HMDB0029665	Ethyl vanillin	Organic oxygen compounds	Organooxygen compounds	Carbonyl compounds		C9H10O3	+Na	0.997865442739	0.249686586915833	0.969126950046667	0.241461484547451	**	0.183947	pos	2.43902	0	0	1.05351	2.07557	18146.1	8742.67
233.07843	682	682-3	HMDB0033798	3-Methyl-1-(2,4,6-trihydroxyphenyl)-1-butanone	Organic oxygen compounds	Organooxygen compounds	Carbonyl compounds	C07350	C11H14O4	+Na	0.997952549076333	0.391053577797833	0.960547900415167	0.37485661793125	**	0.0284511	pos	2.36786	0	0	1.16513	2.24254	15980.5	7126.1
321.13017	941	941-2	HMDB0255782	(2S,3S,4S,5S)-2-(5-Amino-7-methyl-2,6,7,9,11-pentazatricyclo[6.3.1.04,12]dodeca-1(12),3,5,8,10-pentaen-2-yl)-5-(hydroxymethyl)oxolane-3,4-diol	Organic oxygen compounds	Organooxygen compounds	Carbohydrates and carbohydrate conjugates		C13H16N6O4	+H	0.996889997249167	0.461632023622333	0.962088115898333	0.442749436196658	**	1.28789	pos	2.32246	0	0	2.89684	7.44792	9759.82	1310.41
319.11203	936	936-1	HMDB0244855	2-Nitrophenyl a-D-galactopyranoside	Organic oxygen compounds	Organooxygen compounds	Carbohydrates and carbohydrate conjugates		C12H15NO8	+NH4	0.9961898842718	0.1671712510738	0.9753327685064	0.162426368902618	**	4.87793	pos	2.30059	4.90731e-296	6.11142e-295	0.677127	1.59895	23059.4	14421.6
319.11203	936	936-2	HMDB0245678	4-Nitrophenyl beta-D-glucopyranoside	Organic oxygen compounds	Organooxygen compounds	Carbohydrates and carbohydrate conjugates		C12H15NO8	+NH4	0.9961898842718	0.1671712510738	0.9753327685064	0.162426368902618	**	4.87793	pos	2.30059	4.90731e-296	6.11142e-295	0.677127	1.59895	23059.4	14421.6
137.03621	218	218-1	HMDB0003315	Cyclohexanone	Organic oxygen compounds	Organooxygen compounds	Carbonyl compounds	C00414	C6H10O	+K	0.997169256672	0.292550742636667	0.967219505679333	0.282159795325842	**	0.817722	pos	2.02805	1.42263e-223	7.71545e-223	0.743011	1.67367	17548.3	10485
365.15629	995	995-1	HMDB0032870	Jasmolone glucoside	Organic oxygen compounds	Organooxygen compounds	Carbohydrates and carbohydrate conjugates		C17H26O7	+Na	0.996709727797167	0.558973557335167	0.9566258572125	0.532969155932962	**	2.13971	pos	1.9712	0	0	3.79394	13.8704	6574.37	473.986
74.06037	6	6-1	HMDB0062210	3-amino-propanal	Organic oxygen compounds	Organooxygen compounds	Carbonyl compounds		C3H8NO	+					*	4.45864	pos	1.53281	9.5497e-289	1.1267e-287	2.42576	5.37311	4746.57	883.394
169.12199	367	367-1	HMDB0013105	trans-4,5-epoxy-2(E)-decenal	Organic oxygen compounds	Organooxygen compounds	Carbonyl compounds		C10H16O2	+H					*	1.8708	pos	1.38	1.80334e-272	1.65e-271	1.39136	2.62326	5101.98	1944.9
203.05249	533	533-2	HMDB0000122	D-Glucose	Organic oxygen compounds	Organooxygen compounds	Carbohydrates and carbohydrate conjugates	C00221	C6H12O6	+Na					*	0.592318	pos	1.2611	0	0	1.1384	2.20137	4651.32	2112.92
203.05249	533	533-4	HMDB0000169	D-Mannose	Organic oxygen compounds	Organooxygen compounds	Carbohydrates and carbohydrate conjugates	C00936	C6H12O6	+Na					*	0.592318	pos	1.2611	0	0	1.1384	2.20137	4651.32	2112.92
203.05249	533	533-3	HMDB0000143	D-Galactose	Organic oxygen compounds	Organooxygen compounds	Carbohydrates and carbohydrate conjugates	C00984	C6H12O6	+Na					*	0.592318	pos	1.2611	0	0	1.1384	2.20137	4651.32	2112.92
203.05249	533	533-8	HMDB0001151	Allose	Organic oxygen compounds	Organooxygen compounds	Carbohydrates and carbohydrate conjugates	C01487	C6H12O6	+Na					*	0.592318	pos	1.2611	0	0	1.1384	2.20137	4651.32	2112.92
203.05249	533	533-5	HMDB0000211	myo-Inositol	Organic oxygen compounds	Organooxygen compounds	Alcohols and polyols	C00137	C6H12O6	+Na					*	0.592318	pos	1.2611	0	0	1.1384	2.20137	4651.32	2112.92
203.05249	533	533-10	HMDB0003345	alpha-D-Glucose	Organic oxygen compounds	Organooxygen compounds	Carbohydrates and carbohydrate conjugates	C00267	C6H12O6	+Na					*	0.592318	pos	1.2611	0	0	1.1384	2.20137	4651.32	2112.92
203.05249	533	533-7	HMDB0000660	D-Fructose	Organic oxygen compounds	Organooxygen compounds	Carbohydrates and carbohydrate conjugates	C02336	C6H12O6	+Na					*	0.592318	pos	1.2611	0	0	1.1384	2.20137	4651.32	2112.92
203.05249	533	533-9	HMDB0001266	L-Sorbose	Organic oxygen compounds	Organooxygen compounds	Carbohydrates and carbohydrate conjugates	C08356	C6H12O6	+Na					*	0.592318	pos	1.2611	0	0	1.1384	2.20137	4651.32	2112.92
203.05249	533	533-1	HMDB0003418	D-Tagatose	Organic oxygen compounds	Organooxygen compounds	Carbohydrates and carbohydrate conjugates	C00795	C6H12O6	+Na					*	0.592318	pos	1.2611	0	0	1.1384	2.20137	4651.32	2112.92
203.05249	533	533-11	HMDB0003449	beta-D-Galactose	Organic oxygen compounds	Organooxygen compounds	Carbohydrates and carbohydrate conjugates	C00962	C6H12O6	+Na					*	0.592318	pos	1.2611	0	0	1.1384	2.20137	4651.32	2112.92
684.20197	3572	3572-1	HMDB0260026	ZINOSTATIN	Organic oxygen compounds	Organooxygen compounds	Carbohydrates and carbohydrate conjugates		C35H35NO12	+Na	0.989693251534	0.107213073542	0.886566254425	0.0940718212054881	**	4.63105	pos	1.20207	2.97427e-224	1.63282e-223	0.932747	1.90891	5208.15	2728.34
325.17711	948	948-11	HMDB0036696	Yucalexin B'11	Organic oxygen compounds	Organooxygen compounds	Alcohols and polyols		C19H26O3	+Na	0.9950804158064	0.2806405929972	0.946249717986	0.264249656475606	**	0.915591	pos	1.20195	9.21398e-278	9.24836e-277	0.939224	1.9175	4971.97	2592.95
836.43693	5096	5096-1	HMDB0015448	Troleandomycin	Organic oxygen compounds	Organooxygen compounds	Carbohydrates and carbohydrate conjugates	C12753	C41H67NO15	+Na	0.9844264215826	0.1862155284686	0.848745234237	0.155588145387359	**	4.02036	pos	1.13742	1.35528e-273	1.2837e-272	2.63721	6.22127	2527.52	406.271
329.00421	957	957-1	HMDB0001068	D-Sedoheptulose 7-phosphate	Organic oxygen compounds	Organooxygen compounds	Carbohydrates and carbohydrate conjugates	C05382	C7H15O10P	+K	0.988936718705167	0.399808301356667	0.945935518819	0.374008818834572	**	2.34619	pos	1.10861	1.88337e-245	1.21785e-244	1.80771	3.50086	2896.76	827.443
305.09886	909	909-1	HMDB0252307	Flobufen	Organic oxygen compounds	Organooxygen compounds	Carbonyl compounds		C17H14F2O3	+H	0.9835921577765	0.166351252498	0.9476170903855	0.155050802093343	**	1.59102	pos	1.08597	0	0	2.11396	4.32877	2481.19	573.186
253.21660	476	476-6	HMDB0031145	5-Dodecyldihydro-2(3H)-furanone	Organoheterocyclic compounds	Lactones	Gamma butyrolactones		C16H30O2	-H	0.998509766187167	0.903981475139167	0.993547390958833	0.896809984931217	**	2.78793	neg	7.38525	0	0	-0.737297	0.599862	299373	499070
227.20100	401	401-4	HMDB0032318	Hexanal octane-1,3-diol acetal	Organoheterocyclic compounds	Dioxanes	1,3-dioxanes		C14H28O2	-H	0.998496030667833	0.797825417556833	0.991655990020333	0.789978461369243	**	2.88972	neg	2.24462	0	0	-0.51452	0.700026	43381.3	61970.9
227.20100	401	401-5	HMDB0032548	Undecanal propyleneglycol acetal	Organoheterocyclic compounds	Dioxolanes	1,3-dioxolanes		C14H28O2	-H	0.998496030667833	0.797825417556833	0.991655990020333	0.789978461369243	**	2.88972	neg	2.24462	0	0	-0.51452	0.700026	43381.3	61970.9
121.02840	74	74-3	HMDB0031735	Ethyl maltol	Organoheterocyclic compounds	Pyrans	Pyranones and derivatives	C20362	C7H8O3	-H2O-H					*	4.56877	neg	1.90145	0	0	0.759668	1.6931	33107.3	19554.2
225.18512	393	393-12	HMDB0038056	delta-Tetradecalactone	Organoheterocyclic compounds	Lactones	Delta valerolactones		C14H26O2	-H	0.998318562240667	0.4637684534645	0.966730955666167	0.447585465563535	**	3.94027	neg	1.90018	0	0	-1.23872	0.423747	9625.13	22714.3
391.26111	737	737-1	HMDB0248627	Arterolane	Organoheterocyclic compounds	Trioxolanes	Unclassified		C22H36N2O4	-H	0.99577219904825	0.18265988965925	0.95246838733	0.173242227149776	**	2.24119	neg	1.08236	0	0	-1.39787	0.379489	2605.75	6866.49
149.02296	262	262-1	HMDB0256501	Phthalic anhydride	Organoheterocyclic compounds	Benzofurans	Benzofuranones		C8H4O3	+H	0.9969892599495	0.9166830814495	0.995714826756333	0.91000686779494	**	2.44347	pos	5.84054	1.89854e-271	1.70236e-270	1.05358	2.07568	109030	52527.3
197.07813	506	506-1	HMDB0000704	Isoxanthopterin	Organoheterocyclic compounds	Pteridines and derivatives	Pterins and derivatives	C03975	C6H5N5O2	+NH4	0.997655070478667	0.594242843674	0.990680376818667	0.587324253205412	**	0.0954024	pos	5.22098	0	0	0.921778	1.89445	91640.3	48373.1
200.06805	519	519-2	HMDB0012490	1,2-Dehydrosalsolinol	Organoheterocyclic compounds	Dihydroisoquinolines	Unclassified		C10H11NO2	+Na	0.998051939369667	0.683564601829667	0.989298176986333	0.674931839971529	**	0.713532	pos	4.40181	0	0	-0.936646	0.522446	33592.5	64298.5
200.06805	519	519-1	HMDB0001855	5-Hydroxytryptophol	Organoheterocyclic compounds	Indoles and derivatives	Hydroxyindoles		C10H11NO2	+Na	0.998051939369667	0.683564601829667	0.989298176986333	0.674931839971529	**	0.713532	pos	4.40181	0	0	-0.936646	0.522446	33592.5	64298.5
239.08885	708	708-1	HMDB0255307	N7-(2-Carbamoyl-2-hydroxyethyl)guanine	Organoheterocyclic compounds	Imidazopyrimidines	Purines and purine derivatives		C8H10N6O3	+H	0.997706647067833	0.663377638940667	0.989747853011833	0.655070832020823	**	0.561462	pos	4.18474	0	0	0.72677	1.65493	70149.8	42388.4
255.06282	775	775-5	HMDB0041325	Salfredin B11	Organoheterocyclic compounds	Benzopyrans	1-benzopyrans		C13H12O4	+Na	0.997724109720333	0.769691954845167	0.980354974225833	0.752854014983886	**	0.179561	pos	3.37544	3.11461e-280	3.2474e-279	0.639749	1.55806	52315.5	33577.4
255.06282	775	775-2	HMDB0030813	Cassiachromone	Organoheterocyclic compounds	Benzopyrans	1-benzopyrans		C13H12O4	+Na	0.997724109720333	0.769691954845167	0.980354974225833	0.752854014983886	**	0.179561	pos	3.37544	3.11461e-280	3.2474e-279	0.639749	1.55806	52315.5	33577.4
255.06282	775	775-3	HMDB0033330	Dihydrocoriandrin	Organoheterocyclic compounds	Benzopyrans	2-benzopyrans		C13H12O4	+Na	0.997724109720333	0.769691954845167	0.980354974225833	0.752854014983886	**	0.179561	pos	3.37544	3.11461e-280	3.2474e-279	0.639749	1.55806	52315.5	33577.4
191.10379	475	475-1	HMDB0251288	Dihydralazine	Organoheterocyclic compounds	Diazanaphthalenes	Benzodiazines		C8H10N6	+H	0.9980583616965	0.653870828989333	0.989673408609333	0.645862101909557	**	0.93003	pos	3.3031	0	0	0.828915	1.77635	39579.5	22281.4
185.11463	445	445-1	HMDB0255369	2-Amino-2,3,6,7-tetrahydro-1H-pteridin-4-one	Organoheterocyclic compounds	Pteridines and derivatives	Pterins and derivatives		C6H9N5O	+NH4	0.9978973214175	0.547488568563667	0.990642550314333	0.54122505156835	**	0.510833	pos	2.71119	0	0	0.556571	1.47077	36920.1	25102.6
185.11463	445	445-2	HMDB0258903	tetrahydropterin	Organoheterocyclic compounds	Pteridines and derivatives	Pterins and derivatives		C6H9N5O	+NH4	0.9978973214175	0.547488568563667	0.990642550314333	0.54122505156835	**	0.510833	pos	2.71119	0	0	0.556571	1.47077	36920.1	25102.6
114.09144	128	128-1	HMDB0031199	2,5-Dihydro-2,4,5-trimethyloxazole	Organoheterocyclic compounds	Azolines	Oxazolines		C6H11NO	+H	0.996899426713833	0.765048066369167	0.990986157506	0.755801337625341	**	0.886918	pos	2.38119	1.63074e-261	1.33741e-260	1.12811	2.18572	17423.3	7971.42
114.09144	128	128-2	HMDB0031702	1-Piperidinecarboxaldehyde	Organoheterocyclic compounds	Piperidines	Unclassified		C6H11NO	+H	0.996899426713833	0.765048066369167	0.990986157506	0.755801337625341	**	0.886918	pos	2.38119	1.63074e-261	1.33741e-260	1.12811	2.18572	17423.3	7971.42
205.08572	542	542-1	HMDB0033303	Anofinic acid	Organoheterocyclic compounds	Benzopyrans	1-benzopyrans		C12H12O3	+H	0.997042919411167	0.861229397521833	0.981311814017333	0.842635451298736	**	0.998208	pos	2.33582	2.04031e-269	1.79361e-268	1.1159	2.1673	16813.5	7757.81
95.06066	60	60-1	HMDB0033112	Methylpyrazine	Organoheterocyclic compounds	Diazines	Pyrazines		C5H6N2	+H					*	3.02743	pos	2.21395	0	0	2.93391	7.64178	8897.22	1164.29
213.10932	587	587-2	HMDB0304227	6-hydroxymethyl-7,8-dihydropterin	Organoheterocyclic compounds	Pteridines and derivatives	Pterins and derivatives	C01300	C7H9N5O2	+NH4	0.9975209773305	0.2891078349715	0.978594256438	0.282217903518314	**	0.610358	pos	1.96606	0	0	0.760803	1.69443	15015.6	8861.73
213.10932	587	587-1	HMDB0247221	7-(2-Hydroxyethyl)guanine	Organoheterocyclic compounds	Imidazopyrimidines	Purines and purine derivatives		C7H9N5O2	+NH4	0.9975209773305	0.2891078349715	0.978594256438	0.282217903518314	**	0.610358	pos	1.96606	0	0	0.760803	1.69443	15015.6	8861.73
155.06748	293	293-1	HMDB0247423	8-Azahypoxanthine	Organoheterocyclic compounds	Triazolopyrimidines	Unclassified		C4H3N5O	+NH4	0.996655954739667	0.137684998157333	0.984177804142333	0.135053379216718	**	0.654414	pos	1.94159	0	0	1.38563	2.61286	9652.79	3694.34
239.16152	712	712-1	HMDB0012215	Dihydrozeatin	Organoheterocyclic compounds	Imidazopyrimidines	Purines and purine derivatives		C10H15N5O	+NH4	0.996694624331	0.3011957224292	0.972299689785	0.291884519929642	**	0.138143	pos	1.90611	0	0	1.55677	2.94194	8743.65	2972.07
140.06814	228	228-1	HMDB0253424	Imidazotetrazine	Organoheterocyclic compounds	Tetrazines	Unclassified		C3H2N6	+NH4	0.997861418005	0.180460223469833	0.983012699103	0.177015318260874	**	1.61111	pos	1.72824	6.73657e-181	2.54514e-180	0.400587	1.32004	22292.4	16887.6
223.09369	635	635-1	HMDB0257744	9-(1,3-Dioxolan-2-yl)purine-2,6-diamine	Organoheterocyclic compounds	Imidazopyrimidines	Purines and purine derivatives		C8H10N6O2	+H	0.9973008640472	0.2431763733954	0.9764991112154	0.236820571583426	**	0.470496	pos	1.69436	0	0	1.10783	2.15521	8476.53	3933.03
83.06065	26	26-1	HMDB0015344	Fomepizole	Organoheterocyclic compounds	Azoles	Pyrazoles	C07837	C4H6N2	+H	0.9970043914784	0.1891840916828	0.9877954577614	0.186315381543996	**	3.29322	pos	1.66443	0	0	0.902684	1.86954	9619.75	5145.51
129.05456	184	184-1	HMDB0031303	Osmundalactone	Organoheterocyclic compounds	Pyrans	Pyranones and derivatives		C6H8O3	+H	0.9946195817178	0.4649333249572	0.9871091069382	0.456470630452699	**	0.4944	pos	1.66208	1.04042e-279	1.06822e-278	1.5345	2.89688	6973.79	2407.34
129.05456	184	184-2	HMDB0031306	3-Hydroxy-4,5-dimethyl-2(5H)-furanone	Organoheterocyclic compounds	Dihydrofurans	Furanones		C6H8O3	+H	0.9946195817178	0.4649333249572	0.9871091069382	0.456470630452699	**	0.4944	pos	1.66208	1.04042e-279	1.06822e-278	1.5345	2.89688	6973.79	2407.34
129.05456	184	184-3	HMDB0031847	2-Ethyl-3,4-dihydroxyfuran	Organoheterocyclic compounds	Dihydrofurans	Furanones		C6H8O3	+H	0.9946195817178	0.4649333249572	0.9871091069382	0.456470630452699	**	0.4944	pos	1.66208	1.04042e-279	1.06822e-278	1.5345	2.89688	6973.79	2407.34
209.11434	568	568-2	HMDB0040333	Dihydro-4,6-dimethyl-2-(1-methylethyl)-4H-1,3,5-dithiazine	Organoheterocyclic compounds	Azacyclic compounds	Dithiazinanes		C8H17NS2	+NH4	0.99585662611	0.112989603832	0.951619204052	0.107077568555505	**	1.32051	pos	1.58384	0	0	1.34448	2.53938	6543.47	2576.79
209.11434	568	568-1	HMDB0040332	Dihydro-6-isopropyl-2,4-dimethyl-4H-1,3,5-dithiazine	Organoheterocyclic compounds	Azacyclic compounds	Dithiazinanes		C8H17NS2	+NH4	0.99585662611	0.112989603832	0.951619204052	0.107077568555505	**	1.32051	pos	1.58384	0	0	1.34448	2.53938	6543.47	2576.79
207.09870	554	554-2	HMDB0032499	Pyrrolidino-[1,2E]-4H-2,4-dimethyl-1,3,5-dithiazine	Organoheterocyclic compounds	Azacyclic compounds	Dithiazinanes		C8H15NS2	+NH4	0.996757149283	0.1782798499402	0.956736137089	0.170013652364142	**	1.37072	pos	1.52069	0	0	1.24943	2.37748	6323.32	2659.67
163.12275	337	337-1	HMDB0001934	Nicotine	Organoheterocyclic compounds	Pyridines and derivatives	Pyrrolidinylpyridines	C00745	C10H14N2	+H	0.997289758628167	0.550335533435333	0.978183629762667	0.536870207587398	**	1.37024	pos	1.46162	9.84376e-308	1.36493e-306	1.72618	3.3085	5009.91	1514.26
240.09176	713	713-4	HMDB0040262	2,4,6-Triethyl-1,3,5-trithiane	Organoheterocyclic compounds	Trithianes	Unclassified		C9H18S3	+NH4	0.995507282166667	0.158738867251	0.941101357149333	0.148718199145196	**	3.65442	pos	1.44836	0	0	0.896704	1.86181	7208.58	3871.82
179.06782	414	414-2	HMDB0032232	2,5-Dimethyl-4-ethoxy-3(2H)-furanone	Organoheterocyclic compounds	Dihydrofurans	Furanones		C8H12O3	+Na	0.9971130627914	0.2070934705286	0.9703679274768	0.200376711949188	**	0.222997	pos	1.44199	0	0	0.848753	1.80094	7507.16	4168.46
239.12480	710	710-1	HMDB0000389	2'-Deoxysepiapterin	Organoheterocyclic compounds	Pteridines and derivatives	Pterins and derivatives		C9H11N5O2	+NH4	0.996297381258667	0.128937426862667	0.970786229542667	0.12470721917097	**	1.24686	pos	1.43359	0	0	1.25397	2.38497	5640.48	2365.01
237.14581	702	702-2	HMDB0012204	Zeatin	Organoheterocyclic compounds	Imidazopyrimidines	Purines and purine derivatives	C00371	C10H13N5O	+NH4	0.996601614844333	0.179128813160667	0.968314320188667	0.172863534858657	**	0.100214	pos	1.42377	0	0	1.57845	2.98648	4828.81	1616.89
267.15634	825	825-1	HMDB0243858	1-Deoxy-1-morpholino-D-fructose	Organoheterocyclic compounds	Oxazinanes	Morpholines		C10H19NO6	+NH4	0.995190165056	0.1439685035178	0.9687515225166	0.138798880707056	**	4.80747	pos	1.41629	0	0	1.24892	2.37663	5506.07	2316.76
169.12199	367	367-8	HMDB0032434	(+/-)-2-(5-Methyl-5-vinyltetrahydrofuran-2-yl)propionaldehyde	Organoheterocyclic compounds	Tetrahydrofurans	Unclassified		C10H16O2	+H					*	1.8708	pos	1.38	1.80334e-272	1.65e-271	1.39136	2.62326	5101.98	1944.9
169.12199	367	367-10	HMDB0035766	Ascaridole	Organoheterocyclic compounds	Dioxanes	1,2-dioxanes	C09836	C10H16O2	+H					*	1.8708	pos	1.38	1.80334e-272	1.65e-271	1.39136	2.62326	5101.98	1944.9
169.12199	367	367-12	HMDB0036067	Epoxycampholenic aldehyde	Organoheterocyclic compounds	Oxanes	Unclassified		C10H16O2	+H					*	1.8708	pos	1.38	1.80334e-272	1.65e-271	1.39136	2.62326	5101.98	1944.9
169.12199	367	367-4	HMDB0032219	(+/-)-Dihydromintlactone	Organoheterocyclic compounds	Benzofurans	Unclassified		C10H16O2	+H					*	1.8708	pos	1.38	1.80334e-272	1.65e-271	1.39136	2.62326	5101.98	1944.9
215.12520	595	595-1	HMDB0302288	Stizolamine	Organoheterocyclic compounds	Diazines	Pyrazines		C7H11N5O2	+NH4	0.997636519897	0.2356138979292	0.978519341572	0.230007849414765	**	0.455067	pos	1.30971	0	0	0.584362	1.49938	8275.37	5519.21
229.08322	663	663-1	HMDB0015023	Pemirolast	Organoheterocyclic compounds	Pyridopyrimidines	Unclassified		C10H8N6O	+H	0.996963414193333	0.168272384601333	0.967193956466667	0.162257822911935	**	0.0635342	pos	1.30784	4.09458e-263	3.37865e-262	0.707493	1.63296	7333.35	4490.82
132.07662	199	199-2	HMDB0003646	N-Methylhydantoin	Organoheterocyclic compounds	Azolines	Imidazolines	C02565	C4H6N2O2	+NH4	0.998620068517333	0.564357089107667	0.988930864365833	0.557339990183809	**	0.964136	pos	1.268	7.71234e-123	1.77926e-122	-0.430354	0.74208	9320.57	12560.1
132.07662	199	199-1	HMDB0000076	Dihydrouracil	Organoheterocyclic compounds	Diazines	Pyrimidines and pyrimidine derivatives	C00429	C4H6N2O2	+NH4	0.998620068517333	0.564357089107667	0.988930864365833	0.557339990183809	**	0.964136	pos	1.268	7.71234e-123	1.77926e-122	-0.430354	0.74208	9320.57	12560.1
203.05249	533	533-12	HMDB0032222	Dihydroxyacetone (dimer)	Organoheterocyclic compounds	Dioxanes	1,4-dioxanes		C6H12O6	+Na					*	0.592318	pos	1.2611	0	0	1.1384	2.20137	4651.32	2112.92
143.07018	242	242-1	HMDB0033736	Homofureanol	Organoheterocyclic compounds	Dihydrofurans	Furanones		C7H10O3	+H	0.990499619008833	0.2685458871595	0.9810960603655	0.260966253076827	**	0.645867	pos	1.25517	9.91006e-246	6.4704e-245	1.70476	3.25975	3833.47	1176
239.06746	707	707-1	HMDB0256529	Picartamide	Organoheterocyclic compounds	Pyridines and derivatives	Unclassified		C11H14N2S2	+H	0.995906432749	0.122777264059	0.94503882178	0.115554307302963	**	1.41631	pos	1.23928	8.19982e-276	7.99185e-275	0.844412	1.79553	5709.88	3180.05
195.09878	497	497-1	HMDB0247091	4(1H)-Pteridinone, 2-amino-6-methyl-	Organoheterocyclic compounds	Pteridines and derivatives	Pterins and derivatives		C7H7N5O	+NH4	0.997276372183	0.114728453434	0.976398478629	0.111715584728165	**	0.513146	pos	1.23773	0	0	1.7367	3.33272	3487.35	1046.4
213.14570	588	588-1	HMDB0247132	2-Amino-4-hydroxy-6,7-dimethyl-5,6,7,8-tetrahydropteridine	Organoheterocyclic compounds	Pteridines and derivatives	Pterins and derivatives		C8H13N5O	+NH4	0.996488300619	0.107667712579	0.972748450926	0.10436580770548	**	0.6081	pos	1.23446	0	0	1.25332	2.3839	4200.19	1761.9
130.06512	191	191-1	HMDB0011664	3-Methylene-indolenine	Organoheterocyclic compounds	Indoles and derivatives	Unclassified		C9H7N	+H	0.994848068616	0.2850837225214	0.9760281842822	0.276816224451347	**	0.063537	pos	1.22371	9.79792e-258	7.61746e-257	1.16418	2.24106	4519.68	2016.76
536.16418	1121	1121-1	HMDB0258260	Setipafant	Organoheterocyclic compounds	Thienodiazepines	Unclassified		C26H23ClN6O2S	+NH4	0.992938552152667	0.535798785183667	0.887834090118667	0.472341293174506	**	2.20655	pos	1.20575	1.17185e-267	1.02347e-266	1.26022	2.39532	4147.85	1731.65
325.17711	948	948-7	HMDB0006773	11b-Hydroxyandrost-4-ene-3,17-dione	Organoheterocyclic compounds	Oxazinanes	Morpholines	C07432	C19H26O3	+Na	0.9950804158064	0.2806405929972	0.946249717986	0.264249656475606	**	0.915591	pos	1.20195	9.21398e-278	9.24836e-277	0.939224	1.9175	4971.97	2592.95
611.18330	2235	2235-1	HMDB0015488	Antrafenine	Organoheterocyclic compounds	Lactams	Beta lactams		C30H26F6N4O2	+Na	0.9915197457575	0.1567344028635	0.9302628232735	0.144567731527076	**	3.12897	pos	1.20121	3.25544e-251	2.3167e-250	1.07215	2.10256	4622.05	2198.3
199.09369	514	514-1	HMDB0006037	8-Hydroxy-7-methylguanine	Organoheterocyclic compounds	Imidazopyrimidines	Purines and purine derivatives		C6H7N5O2	+NH4					*	0.54523	pos	1.19105	0	0	1.24823	2.3755	3922.55	1651.25
124.08685	165	165-2	HMDB0303343	Vinylpyrazine	Organoheterocyclic compounds	Diazines	Pyrazines		C6H6N2	+NH4					*	0.595297	pos	1.16911	0	0	1.72795	3.31257	3124.34	943.179
219.02607	611	611-1	HMDB0015021	Isosorbide Dinitrate	Organoheterocyclic compounds	Furofurans	Isosorbides	C07456	C6H8N2O8	+H-H2O					*	0.895661	pos	1.14195	0	0	1.72145	3.29768	3008.07	912.179
126.10252	174	174-2	HMDB0032971	2,3-Dimethylpyrazine	Organoheterocyclic compounds	Diazines	Pyrazines		C6H8N2	+NH4					*	0.39531	pos	1.1297	0	0	2.06755	4.19175	2717.4	648.272
126.10252	174	174-4	HMDB0035289	2,5-Dimethylpyrazine	Organoheterocyclic compounds	Diazines	Pyrazines		C6H8N2	+NH4					*	0.39531	pos	1.1297	0	0	2.06755	4.19175	2717.4	648.272
126.10252	174	174-3	HMDB0035248	2,6-Dimethylpyrazine	Organoheterocyclic compounds	Diazines	Pyrazines		C6H8N2	+NH4					*	0.39531	pos	1.1297	0	0	2.06755	4.19175	2717.4	648.272
126.10252	174	174-1	HMDB0031849	2-Ethylpyrazine	Organoheterocyclic compounds	Diazines	Pyrazines		C6H8N2	+NH4					*	0.39531	pos	1.1297	0	0	2.06755	4.19175	2717.4	648.272
147.11275	257	257-1	HMDB0029444	2-Pyrrolidineacetic acid	Organoheterocyclic compounds	Pyrrolidines	Unclassified		C6H11NO2	+NH4					*	0.336204	pos	1.1191	0	0	3.08769	8.50131	2253.16	265.037
350.98627	981	981-1	HMDB0258411	N-Succinimidyl 3-(2-pyridyldithio)propionate	Organoheterocyclic compounds	Pyridines and derivatives	Unclassified		C12H12N2O4S2	+K	0.9914427700452	0.1694196541638	0.941585938414	0.15815808765369	**	2.10999	pos	1.11715	0	0	1.91537	3.7721	2715.68	719.939
195.12243	498	498-1	HMDB0258807	4-Hydroxy-2,2,6,6-tetramethylpiperidine-1-oxyl	Organoheterocyclic compounds	Piperidines	Unclassified		C9H18NO2	+Na	0.9888711996725	0.1615235119025	0.9744023842005	0.155637345514875	**	2.7911	pos	1.11467	0	0	2.33204	5.03518	2518.22	500.124
209.07783	564	564-1	HMDB0247066	6-Formylpterin	Organoheterocyclic compounds	Pteridines and derivatives	Pterins and derivatives		C7H5N5O2	+NH4					*	1.50684	pos	1.08154	0	0	1.94464	3.84941	2531.23	657.562
267.09902	822	822-2	HMDB0031925	5-Hydroxy-2-(5-methyl-1-oxo-4-hexenyl)benzofuran	Organoheterocyclic compounds	Benzofurans	Unclassified		C15H16O3	+Na	0.993273059911	0.157478391090667	0.943568282997667	0.147592048198213	**	0.551239	pos	1.05745	6.43769e-272	5.85046e-271	1.1377	2.2003	3384.04	1537.99
211.09367	580	580-1	HMDB0247079	6-Hydroxymethylpterin	Organoheterocyclic compounds	Pteridines and derivatives	Pterins and derivatives		C7H7N5O2	+NH4					*	0.60964	pos	1.04731	0	0	1.82474	3.54244	2458.14	693.911
880.46338	5337	5337-1	HMDB0033805	Azaspiracid	Organoheterocyclic compounds	Azaspirodecane derivatives	Unclassified		C47H71NO12	+K	0.987763136904833	0.4223280225325	0.8553220048405	0.356806172306404	**	2.94457	pos	1.04605	1.57419e-264	1.34005e-263	2.59443	6.03949	2155.63	356.923
225.08853	645	645-2	HMDB0031663	3-(3-Methylbutylidene)-1(3H)-isobenzofuranone	Organoheterocyclic compounds	Isocoumarans	Isobenzofuranones		C13H14O2	+Na	0.995814190914	0.11345734112	0.94866768254	0.107182780368504	**	0.278674	pos	1.03049	2.64188e-273	2.46759e-272	1.1234	2.1786	3242.06	1488.14
225.08853	645	645-1	HMDB0030816	6-Acetyl-2,2-dimethyl-2H-1-benzopyran	Organoheterocyclic compounds	Benzopyrans	1-benzopyrans		C13H14O2	+Na	0.995814190914	0.11345734112	0.94866768254	0.107182780368504	**	0.278674	pos	1.03049	2.64188e-273	2.46759e-272	1.1234	2.1786	3242.06	1488.14
557.09350	1280	1280-1	HMDB0257286	Rocepafant	Organoheterocyclic compounds	Thienodiazepines	Unclassified		C26H23ClN6OS2	+Na	0.992471685383667	0.189101377384333	0.82086469539	0.154058049527452	**	3.6741	pos	1.01548	4.1024e-246	2.70477e-245	0.769597	1.70479	4206.17	2467.26
203.06784	534	534-2	HMDB0032174	Benzaldehyde glyceryl acetal	Organoheterocyclic compounds	Dioxanes	1,3-dioxanes		C10H12O3	+Na	0.997379912664	0.112284897266	0.961867321132	0.107720195590122	**	0.116285	pos	1.00323	1.82811e-208	8.50797e-208	0.530005	1.44393	5677.09	3931.68
167.02002	206	206-2	HMDB0031157	2,3-Butanedithiol	Organosulfur compounds	Thiols	Alkylthiols		C4H10S2	+FA-H					*	3.4029	neg	1.18157	0	0	1.41832	2.67275	8140.51	3045.74
167.02002	206	206-3	HMDB0031708	1,2-Bis(methylthio)ethane	Organosulfur compounds	Thioethers	Dialkylthioethers		C4H10S2	+FA-H					*	3.4029	neg	1.18157	0	0	1.41832	2.67275	8140.51	3045.74
167.02002	206	206-1	HMDB0029572	Diethyl disulfide	Organosulfur compounds	Organic disulfides	Dialkyldisulfides		C4H10S2	+FA-H					*	3.4029	neg	1.18157	0	0	1.41832	2.67275	8140.51	3045.74
167.02002	206	206-4	HMDB0031872	Methyl propyl disulfide	Organosulfur compounds	Organic disulfides	Dialkyldisulfides		C4H10S2	+FA-H					*	3.4029	neg	1.18157	0	0	1.41832	2.67275	8140.51	3045.74
207.09870	554	554-1	HMDB0031574	1-Isothiocyanato-6-(methylthio)hexane	Organosulfur compounds	Isothiocyanates	Unclassified		C8H15NS2	+NH4	0.996757149283	0.1782798499402	0.956736137089	0.170013652364142	**	1.37072	pos	1.52069	0	0	1.24943	2.37748	6323.32	2659.67
240.09176	713	713-1	HMDB0033041	1-(1-Propenylthio)propyl propyl disulfide	Organosulfur compounds	Organic disulfides	Dialkyldisulfides		C9H18S3	+NH4	0.995507282166667	0.158738867251	0.941101357149333	0.148718199145196	**	3.65442	pos	1.44836	0	0	0.896704	1.86181	7208.58	3871.82
240.09176	713	713-2	HMDB0033072	(E)-1-Propenyl 1-(propylthio)propyl disulfide	Organosulfur compounds	Organic disulfides	Unclassified		C9H18S3	+NH4	0.995507282166667	0.158738867251	0.941101357149333	0.148718199145196	**	3.65442	pos	1.44836	0	0	0.896704	1.86181	7208.58	3871.82
240.09176	713	713-3	HMDB0040243	2,2,4,4,6,6-Hexamethyl-1,3,5-trithiane	Organosulfur compounds	Thioacetals	Dithioacetals		C9H18S3	+NH4	0.995507282166667	0.158738867251	0.941101357149333	0.148718199145196	**	3.65442	pos	1.44836	0	0	0.896704	1.86181	7208.58	3871.82
193.08310	487	487-1	HMDB0031577	Berteroin	Organosulfur compounds	Isothiocyanates	Unclassified		C7H13NS2	+NH4	0.9955241757784	0.1369166562348	0.959641285986	0.130802793596491	**	1.76243	pos	1.3019	0	0	1.43335	2.70073	4292.61	1589.42
181.08309	425	425-1	HMDB0253204	Homocystamine	Organosulfur compounds	Organic disulfides	Dialkyldisulfides		C6H16N2S2	+H	0.992101145207	0.2846225418372	0.8777209060308	0.247845870065927	**	1.76588	pos	1.08129	0	0	1.80573	3.49605	2629.39	752.103
253.21660	476	476-7	HMDB0031711	15-Hexadecanolide	Phenylpropanoids and polyketides	Macrolides and analogues	Unclassified		C16H30O2	-H	0.998509766187167	0.903981475139167	0.993547390958833	0.896809984931217	**	2.78793	neg	7.38525	0	0	-0.737297	0.599862	299373	499070
225.18512	393	393-5	HMDB0030921	(R)-14-Methyloxacyclotetradecan-2-one	Phenylpropanoids and polyketides	Macrolides and analogues	Unclassified		C14H26O2	-H	0.998318562240667	0.4637684534645	0.966730955666167	0.447585465563535	**	3.94027	neg	1.90018	0	0	-1.23872	0.423747	9625.13	22714.3
225.18512	393	393-6	HMDB0031073	12-Methyl-13-tridecanolide	Phenylpropanoids and polyketides	Macrolides and analogues	Unclassified		C14H26O2	-H	0.998318562240667	0.4637684534645	0.966730955666167	0.447585465563535	**	3.94027	neg	1.90018	0	0	-1.23872	0.423747	9625.13	22714.3
317.11409	932	932-4	HMDB0302014	3-Isopentadienyl-3',4,5'-trihydroxystilbene	Phenylpropanoids and polyketides	Stilbenes	Unclassified		C19H18O3	+Na	0.997801270973667	0.9446192337855	0.985674166065333	0.929039567991446	**	2.26697	pos	8.64129	2.78264e-279	2.83534e-278	0.628519	1.54598	347679	224893
317.11409	932	932-2	HMDB0033331	(E)-1-[4-Hydroxy-3-(3-methyl-1,3-butadienyl)phenyl]-2-(3,5-dihydroxyphenyl)ethylene	Phenylpropanoids and polyketides	Stilbenes	Unclassified		C19H18O3	+Na	0.997801270973667	0.9446192337855	0.985674166065333	0.929039567991446	**	2.26697	pos	8.64129	2.78264e-279	2.83534e-278	0.628519	1.54598	347679	224893
233.07843	682	682-4	HMDB0060737	3-(4-Hydroxy-3-methoxyphenyl)-2-methylpropionic acid	Phenylpropanoids and polyketides	Phenylpropanoic acids	Unclassified		C11H14O4	+Na	0.997952549076333	0.391053577797833	0.960547900415167	0.37485661793125	**	0.0284511	pos	2.36786	0	0	1.16513	2.24254	15980.5	7126.1
205.08572	542	542-2	HMDB0035095	7-Ethoxy-4-methyl-2H-1-benzopyran-2-one	Phenylpropanoids and polyketides	Coumarins and derivatives	Unclassified		C12H12O3	+H	0.997042919411167	0.861229397521833	0.981311814017333	0.842635451298736	**	0.998208	pos	2.33582	2.04031e-269	1.79361e-268	1.1159	2.1673	16813.5	7757.81
217.04697	602	602-1	HMDB0303721	Sodium ferulate	Phenylpropanoids and polyketides	Cinnamic acids and derivatives	Hydroxycinnamic acids and derivatives		C10H9NaO4	+H	0.997440924169667	0.3082361766075	0.966561287723167	0.297166732482891	**	0.72928	pos	1.90236	0	0	1.02476	2.03463	11245.6	5527.12
199.03654	511	511-1	HMDB0029758	Herniarin	Phenylpropanoids and polyketides	Coumarins and derivatives	Unclassified	C09268	C10H8O3	+Na	0.9965828259535	0.2168421586315	0.96258347399775	0.208015416142212	**	0.105959	pos	1.62237	1.81848e-283	1.9885e-282	0.786859	1.72531	10275.7	5955.84
187.07298	456	456-2	HMDB0032586	3-(4-Methoxyphenyl)-2-propen-1-ol	Phenylpropanoids and polyketides	Cinnamyl alcohols	Unclassified		C10H12O2	+Na	0.996963381436	0.1705155541048	0.9632511988808	0.163750549409574	**	0.18341	pos	1.34682	2.07442e-260	1.68078e-259	0.755834	1.68861	7400.04	4382.33
854.45693	5206	5206-1	HMDB0257224	Rifametane	Phenylpropanoids and polyketides	Macrolactams	Unclassified		C44H60N4O12	+NH4	0.982197492670667	0.152226149002167	0.833933778009333	0.124686561062061	**	2.72677	pos	1.23828	0	0	4.75573	27.0157	2558.97	94.7214
173.05721	385	385-4	HMDB0011743	2-Phenylpropionate	Phenylpropanoids and polyketides	Phenylpropanoic acids	Unclassified		C9H10O2	+Na	0.996493832301	0.178907456613	0.9743964043475	0.173715563501021	**	0.532578	pos	1.20921	7.25576e-266	6.29613e-265	0.946535	1.92724	5031.78	2610.87
173.05721	385	385-1	HMDB0000764	Hydrocinnamic acid	Phenylpropanoids and polyketides	Phenylpropanoic acids	Unclassified	C05629	C9H10O2	+Na	0.996493832301	0.178907456613	0.9743964043475	0.173715563501021	**	0.532578	pos	1.20921	7.25576e-266	6.29613e-265	0.946535	1.92724	5031.78	2610.87
821.18672	5005	5005-1	HMDB0040541	Kaempferol 3-(2''-rhamnosyl-6''-acetylgalactoside) 7-rhamnoside	Phenylpropanoids and polyketides	Flavonoids	Flavonoid glycosides		C35H42O20	+K	0.978787623712	0.118411165855	0.856824789084	0.09930546494932	**	4.1233	pos	1.20055	4.82431e-304	6.62112e-303	4.74107	26.7427	2418.02	90.4181
799.17368	4863	4863-1	HMDB0038295	Apigenin 4'-[feruloyl-(->2)-glucuronyl-(1->2)-glucuronide]	Phenylpropanoids and polyketides	Flavonoids	Flavonoid glycosides		C37H34O20	+H	0.983024543121833	0.20058292285	0.870626343916667	0.17166830560139	**	2.58222	pos	1.19469	0	0	4.89161	29.6839	2384.67	80.3357
223.07280	634	634-1	HMDB0030646	(Z)-3-(1-Butenyl)-1H-2-benzopyran-1-one	Phenylpropanoids and polyketides	Isocoumarins and derivatives	Unclassified		C13H12O2	+Na	0.994633642931	0.121592412678	0.949375004517	0.114817322262006	**	0.640331	pos	1.08569	3.65732e-264	3.07444e-263	0.93009	1.90539	4118.07	2161.27
891.47009	5381	5381-1	HMDB0248673	Astragaloside I	Phenylpropanoids and polyketides	Flavonoids	Flavans		C45H72O16	+Na	0.985141782410333	0.214520094964167	0.832672887346667	0.175971016757205	**	1.31001	pos	1.08426	2.60548e-285	2.89617e-284	2.83068	7.11408	2229.29	313.364
255.09869	776	776-1	HMDB0029504	Marindinin	Phenylpropanoids and polyketides	Kavalactones	Unclassified		C14H16O3	+Na	0.989213589926	0.100395431897	0.944035501691	0.0937545499280547	**	1.83565	pos	1.06753	5.41702e-280	5.60454e-279	1.23958	2.36129	3247.47	1375.29
267.09902	822	822-1	HMDB0030731	3-(1,1-Dimethylallyl)herniarin	Phenylpropanoids and polyketides	Coumarins and derivatives	Unclassified		C15H16O3	+Na	0.993273059911	0.157478391090667	0.943568282997667	0.147592048198213	**	0.551239	pos	1.05745	6.43769e-272	5.85046e-271	1.1377	2.2003	3384.04	1537.99
876.21933	5320	5320-1	HMDB0039906	Tricin 7-[feruloyl-(->2)-glucuronyl-(1->2)-glucuronide]	Phenylpropanoids and polyketides	Flavonoids	Flavonoid glycosides		C39H38O22	+NH4	0.979794126434833	0.181127309593833	0.861704279575667	0.152924481897619	**	0.0430914	pos	1.04883	1.33068e-285	1.49147e-284	5.19761	36.6975	1842.11	50.1973
705.13058	3844	3844-1	HMDB0037460	Tricin 7-diglucuronoside	Phenylpropanoids and polyketides	Flavonoids	Flavonoid glycosides		C29H30O19	+Na	0.988858445583333	0.3338058247555	0.958831265850667	0.316497457025568	**	4.58359	pos	1.02873	1.24604e-218	6.37233e-218	0.577523	1.49229	5519.12	3698.44
