# Supplementary material for: Spatial Metabolomics Reveals the Effects of Dietary Capsaicin Intervention on Interscapular Adipose Tissue Metabolome in Mice
Source: Foods. 2024 Dec 6;13(23):3943. doi: 10.3390/foods13233943 (PMC11641047; doi:10.3390/foods13233943)
Supplement: Supplementary file 1 [file foods-13-03943-s001.zip › Supplementary Table S4 (Con_B_inner vs Cap_B_inner).xlsx]

## Sheet: C-B_E-B-all
mz	ID	ID-num	Compound ID	Metabolites	Super Class	Class	Sub Class	KEGG	Formula	Adduct	moc	spec	spat	msm	level	ppm	Ion mode	VIP	P-value	adj.P-value	log2(FC)	FC	average(C-B)	average(E-B)
137.07077	219	219-1	HMDB0062270	1,2-Diacylglycerol-LD-PI-pool	Benzenoids	Benzene and substituted derivatives	Unclassified		C7H5NO	+NH4					*	1.20922	pos	1.27993	0	0	-3.52402	0.0869292	103.885	1195.06
395.25478	1024	1024-1	HMDB0013627	Cervonoyl ethanolamide	Lipids and lipid-like molecules	Fatty Acyls	Fatty acid esters	C13828	C24H36O3	+Na	0.977607852026	0.211404213888	0.930728446374	0.192354038404572	**	2.23432	pos	1.96147	0	0	3.62636	12.3494	2764.62	223.867
243.19555	449	449-2	HMDB0034148	2-Tridecanone	Organic oxygen compounds	Organooxygen compounds	Carbonyl compounds		C13H26O	+FA-H					*	4.18255	neg	1.02991	0	0	-2.69025	0.154937	852.119	5499.79
629.45250	2645	2645-2	HMDB0112170	FAHFA(22:6(4Z,7Z,10Z,13Z,16Z,19Z)/13-O-18:2(9Z,11E))	Lipids and lipid-like molecules	Fatty Acyls	Lineolic acids and derivatives		C40H62O4	+Na	0.997614752455	0.229965212234	0.880966897303	0.202108508060111	**	2.42126	pos	1.20477	0	0	1.75527	3.3759	1396.59	413.695
188.03762	276	276-1	HMDB0030411	(2R,2'S)-Isobuteine	Organic acids and derivatives	Carboxylic acids and derivatives	Amino acids, peptides, and analogues		C7H13NO4S	-H2O-H	0.998402194027	0.319821224927	0.9748600810425	0.311282779794856	**	2.77363	neg	1.75201	0	0	-2.52772	0.173413	2822.85	16278.2
188.03762	276	276-2	HMDB0031200	2-Methyl-2-[(1-oxo-2-propenyl)amino]-1-propanesulfonic acid	Organic acids and derivatives	Organic sulfonic acids and derivatives	Organosulfonic acids and derivatives		C7H13NO4S	-H2O-H	0.998402194027	0.319821224927	0.9748600810425	0.311282779794856	**	2.77363	neg	1.75201	0	0	-2.52772	0.173413	2822.85	16278.2
629.45250	2645	2645-1	HMDB0112169	FAHFA(O-31:15-31:15(O-10E,12Z))	Lipids and lipid-like molecules	Fatty Acyls	Lineolic acids and derivatives		C40H62O4	+Na	0.997614752455	0.229965212234	0.880966897303	0.202108508060111	**	2.42126	pos	1.20477	0	0	1.75527	3.3759	1396.59	413.695
271.22678	514	514-2	HMDB0031081	2-Pentadecanone	Organic oxygen compounds	Organooxygen compounds	Carbonyl compounds		C15H30O	+FA-H					*	4.004	neg	3.06813	0	0	-2.15161	0.225062	11963.9	53158.1
151.11173	278	278-3	HMDB0038913	4,6-Decadiyn-1-ol	Lipids and lipid-like molecules	Fatty Acyls	Fatty alcohols		C10H14O	+H	0.994208155989167	0.560788638653667	0.973948028684167	0.543015605618208	**	0.0817461	pos	1.71761	2.29903e-258	4.23588e-257	1.17317	2.25506	3691.44	1636.96
120.10187	148	148-4	HMDB0031516	3-Hydroxy-2-pentanone	Organic oxygen compounds	Organooxygen compounds	Carbonyl compounds		C5H10O2	+NH4					*	0.283899	pos	1.47492	3.88396e-292	7.91504e-291	-2.05237	0.241087	483.13	2003.96
352.24751	982	982-9	HMDB0241344	Trideca-2,5,8-trienoylcarnitine	Lipids and lipid-like molecules	Fatty Acyls	Fatty acid esters		C20H33NO4	+H	0.9956377657166	0.3234703285394	0.943626496498	0.303903665505226	**	2.05708	pos	1.19726	1.99439e-197	2.11217e-196	0.566085	1.4805	3308.11	2234.46
352.24751	982	982-10	HMDB0241345	Trideca-2,4,6-trienoylcarnitine	Lipids and lipid-like molecules	Fatty Acyls	Fatty acid esters		C20H33NO4	+H	0.9956377657166	0.3234703285394	0.943626496498	0.303903665505226	**	2.05708	pos	1.19726	1.99439e-197	2.11217e-196	0.566085	1.4805	3308.11	2234.46
352.24751	982	982-3	HMDB0241338	Trideca-7,9,11-trienoylcarnitine	Lipids and lipid-like molecules	Fatty Acyls	Fatty acid esters		C20H33NO4	+H	0.9956377657166	0.3234703285394	0.943626496498	0.303903665505226	**	2.05708	pos	1.19726	1.99439e-197	2.11217e-196	0.566085	1.4805	3308.11	2234.46
352.24751	982	982-7	HMDB0241342	Trideca-4,6,8-trienoylcarnitine	Lipids and lipid-like molecules	Fatty Acyls	Fatty acid esters		C20H33NO4	+H	0.9956377657166	0.3234703285394	0.943626496498	0.303903665505226	**	2.05708	pos	1.19726	1.99439e-197	2.11217e-196	0.566085	1.4805	3308.11	2234.46
112.08699	121	121-1	HMDB0000870	Histamine	Organic nitrogen compounds	Organonitrogen compounds	Amines	C00388	C5H9N3	+H	0.9979586222675	0.5700936341995	0.988170268638667	0.56219957036859	**	0.575391	pos	2.54558	1.15743e-291	2.3235e-290	-2.03376	0.244218	1444.83	5916.15
352.24751	982	982-2	HMDB0241337	Trideca-6,8,10-trienoylcarnitine	Lipids and lipid-like molecules	Fatty Acyls	Fatty acid esters		C20H33NO4	+H	0.9956377657166	0.3234703285394	0.943626496498	0.303903665505226	**	2.05708	pos	1.19726	1.99439e-197	2.11217e-196	0.566085	1.4805	3308.11	2234.46
352.24751	982	982-1	HMDB0241336	Trideca-3,6,9-trienoylcarnitine	Lipids and lipid-like molecules	Fatty Acyls	Fatty acid esters		C20H33NO4	+H	0.9956377657166	0.3234703285394	0.943626496498	0.303903665505226	**	2.05708	pos	1.19726	1.99439e-197	2.11217e-196	0.566085	1.4805	3308.11	2234.46
352.24751	982	982-4	HMDB0241339	Trideca-3,5,7-trienoylcarnitine	Lipids and lipid-like molecules	Fatty Acyls	Fatty acid esters		C20H33NO4	+H	0.9956377657166	0.3234703285394	0.943626496498	0.303903665505226	**	2.05708	pos	1.19726	1.99439e-197	2.11217e-196	0.566085	1.4805	3308.11	2234.46
352.24751	982	982-8	HMDB0241343	Trideca-4,7,10-trienoylcarnitine	Lipids and lipid-like molecules	Fatty Acyls	Fatty acid esters		C20H33NO4	+H	0.9956377657166	0.3234703285394	0.943626496498	0.303903665505226	**	2.05708	pos	1.19726	1.99439e-197	2.11217e-196	0.566085	1.4805	3308.11	2234.46
352.24751	982	982-6	HMDB0241341	(3E,5E,9E)-Trideca-3,5,9-trienoylcarnitine	Lipids and lipid-like molecules	Fatty Acyls	Fatty acid esters		C20H33NO4	+H	0.9956377657166	0.3234703285394	0.943626496498	0.303903665505226	**	2.05708	pos	1.19726	1.99439e-197	2.11217e-196	0.566085	1.4805	3308.11	2234.46
169.12199	367	367-14	HMDB0037014	gamma-Diosphenol	Lipids and lipid-like molecules	Prenol lipids	Monoterpenoids		C10H16O2	+H					*	1.8708	pos	1.28936	5.684e-144	3.98176e-143	0.748458	1.68	3267.42	1944.9
169.12199	367	367-3	HMDB0031273	Methyl octynecarboxylate	Lipids and lipid-like molecules	Fatty Acyls	Fatty acid esters		C10H16O2	+H					*	1.8708	pos	1.28936	5.684e-144	3.98176e-143	0.748458	1.68	3267.42	1944.9
169.12199	367	367-2	HMDB0031156	Ethyl (4Z)-4,7-octadienoate	Lipids and lipid-like molecules	Fatty Acyls	Fatty acid esters		C10H16O2	+H					*	1.8708	pos	1.28936	5.684e-144	3.98176e-143	0.748458	1.68	3267.42	1944.9
169.12199	367	367-15	HMDB0037175	4-Isopropyl-3-cyclohexene-1-carboxylic acid	Lipids and lipid-like molecules	Prenol lipids	Monoterpenoids		C10H16O2	+H					*	1.8708	pos	1.28936	5.684e-144	3.98176e-143	0.748458	1.68	3267.42	1944.9
299.25828	573	573-2	HMDB0031040	2-Heptadecanone	Organic oxygen compounds	Organooxygen compounds	Carbonyl compounds		C17H34O	+FA-H					*	2.96352	neg	1.69259	0	0	-1.87568	0.272499	4694.73	17228.4
242.07823	726	726-1	HMDB0247512	7-Methyl-6,8-bis(methylthio)pyrrolo(1,2-a)pyrazine	Organoheterocyclic compounds	Pyrrolopyrazines	Unclassified		C10H12N2S2	+NH4	0.991085179262	0.213325096164667	0.930042492649333	0.196632691229199	**	0.874741	pos	1.72023	3.11895e-251	5.59331e-250	-1.8694	0.273687	794.2	2901.85
95.06066	60	60-1	HMDB0033112	Methylpyrazine	Organoheterocyclic compounds	Diazines	Pyrazines		C5H6N2	+H					*	3.02743	pos	1.08592	1.29275e-231	1.86963e-230	-1.86296	0.274912	320.076	1164.29
169.12199	367	367-7	HMDB0032319	cis-3-Hexenyl crotonate	Lipids and lipid-like molecules	Fatty Acyls	Fatty acid esters		C10H16O2	+H					*	1.8708	pos	1.28936	5.684e-144	3.98176e-143	0.748458	1.68	3267.42	1944.9
169.12199	367	367-5	HMDB0032312	2,4-Hexadienyl butyrate	Lipids and lipid-like molecules	Fatty Acyls	Fatty acid esters		C10H16O2	+H					*	1.8708	pos	1.28936	5.684e-144	3.98176e-143	0.748458	1.68	3267.42	1944.9
169.12199	367	367-11	HMDB0035829	Dihydronepetalactone	Lipids and lipid-like molecules	Prenol lipids	Terpene lactones		C10H16O2	+H					*	1.8708	pos	1.28936	5.684e-144	3.98176e-143	0.748458	1.68	3267.42	1944.9
169.12199	367	367-13	HMDB0036103	Geranic acid	Lipids and lipid-like molecules	Prenol lipids	Monoterpenoids	C16461	C10H16O2	+H					*	1.8708	pos	1.28936	5.684e-144	3.98176e-143	0.748458	1.68	3267.42	1944.9
169.12199	367	367-9	HMDB0034670	6-Hydroxy-2,6-dimethyl-2,7-octadien-4-one	Lipids and lipid-like molecules	Prenol lipids	Monoterpenoids		C10H16O2	+H					*	1.8708	pos	1.28936	5.684e-144	3.98176e-143	0.748458	1.68	3267.42	1944.9
352.24751	982	982-5	HMDB0241340	Trideca-5,7,9-trienoylcarnitine	Lipids and lipid-like molecules	Fatty Acyls	Fatty acid esters		C20H33NO4	+H	0.9956377657166	0.3234703285394	0.943626496498	0.303903665505226	**	2.05708	pos	1.19726	1.99439e-197	2.11217e-196	0.566085	1.4805	3308.11	2234.46
352.24751	982	982-11	HMDB0241346	Trideca-5,8,11-trienoylcarnitine	Lipids and lipid-like molecules	Fatty Acyls	Fatty acid esters		C20H33NO4	+H	0.9956377657166	0.3234703285394	0.943626496498	0.303903665505226	**	2.05708	pos	1.19726	1.99439e-197	2.11217e-196	0.566085	1.4805	3308.11	2234.46
163.13285	338	338-1	HMDB0033625	(3R,7R)-1,3,7-Octanetriol	Lipids and lipid-like molecules	Fatty Acyls	Fatty alcohols		C8H18O3	+H	0.997145587919667	0.6630351285615	0.979055591756167	0.647295313541753	**	0.154838	pos	1.85892	3.07837e-152	2.37954e-151	0.546416	1.46045	8626.6	5906.8
309.20305	921	921-1	HMDB0241031	(3R)-3,5-dihydroxy-3-methylpentanoylcarnitine	Lipids and lipid-like molecules	Fatty Acyls	Fatty acid esters		C13H25NO6	+NH4	0.998155136268	0.169170582904	0.960165410186	0.162132077695451	**	3.37145	pos	1.07681	8.52655e-173	7.74879e-172	0.362686	1.28582	3972.28	3089.3
226.10454	650	650-4	HMDB0242158	1-Carboxyethylisoleucine	Organic acids and derivatives	Carboxylic acids and derivatives	Amino acids, peptides, and analogues		C9H17NO4	+Na					*	1.94074	pos	1.22117	1.61243e-212	1.98965e-211	-1.6114	0.327281	533.34	1629.61
226.10454	650	650-1	HMDB0062176	N-Lactoylleucine	Organic acids and derivatives	Carboxylic acids and derivatives	Amino acids, peptides, and analogues		C9H17NO4	+Na					*	1.94074	pos	1.22117	1.61243e-212	1.98965e-211	-1.6114	0.327281	533.34	1629.61
226.10454	650	650-2	HMDB0240626	1-Carboxyethylleucine	Organic acids and derivatives	Carboxylic acids and derivatives	Amino acids, peptides, and analogues		C9H17NO4	+Na					*	1.94074	pos	1.22117	1.61243e-212	1.98965e-211	-1.6114	0.327281	533.34	1629.61
274.27335	841	841-7	HMDB0033166	Octyl octanoate	Lipids and lipid-like molecules	Fatty Acyls	Fatty alcohol esters		C16H32O2	+NH4	0.997758390855833	0.778404922124333	0.982486651752833	0.763058124738495	**	2.54805	pos	2.71832	3.0629e-218	3.99962e-217	0.361499	1.28476	24174.9	18816.7
226.10454	650	650-5	HMDB0252807	Glutamic acid diethyl ester	Organic acids and derivatives	Carboxylic acids and derivatives	Amino acids, peptides, and analogues		C9H17NO4	+Na					*	1.94074	pos	1.22117	1.61243e-212	1.98965e-211	-1.6114	0.327281	533.34	1629.61
274.27335	841	841-8	HMDB0034153	Ethyl tetradecanoate	Lipids and lipid-like molecules	Fatty Acyls	Fatty acid esters		C16H32O2	+NH4	0.997758390855833	0.778404922124333	0.982486651752833	0.763058124738495	**	2.54805	pos	2.71832	3.0629e-218	3.99962e-217	0.361499	1.28476	24174.9	18816.7
176.12788	404	404-1	HMDB0000451	cis-4-Hydroxycyclohexylacetic acid	Organic oxygen compounds	Organooxygen compounds	Alcohols and polyols		C8H14O3	+NH4					*	1.36801	pos	1.61228	0	0	-1.61064	0.327453	840.594	2567.06
176.12788	404	404-3	HMDB0010721	3-Oxooctanoic acid	Organic acids and derivatives	Keto acids and derivatives	Medium-chain keto acids and derivatives		C8H14O3	+NH4					*	1.36801	pos	1.61228	0	0	-1.61064	0.327453	840.594	2567.06
176.12788	404	404-5	HMDB0060685	3-Oxovalproic acid	Organic acids and derivatives	Keto acids and derivatives	Short-chain keto acids and derivatives	C16652	C8H14O3	+NH4					*	1.36801	pos	1.61228	0	0	-1.61064	0.327453	840.594	2567.06
176.12788	404	404-2	HMDB0000909	trans-4-Hydroxycyclohexylacetic acid	Organic oxygen compounds	Organooxygen compounds	Alcohols and polyols		C8H14O3	+NH4					*	1.36801	pos	1.61228	0	0	-1.61064	0.327453	840.594	2567.06
176.12788	404	404-4	HMDB0060683	2-n-Propyl-4-oxopentanoic acid	Organic acids and derivatives	Keto acids and derivatives	Gamma-keto acids and derivatives	C16655	C8H14O3	+NH4					*	1.36801	pos	1.61228	0	0	-1.61064	0.327453	840.594	2567.06
274.27335	841	841-6	HMDB0032324	Hexyl decanoate	Lipids and lipid-like molecules	Fatty Acyls	Fatty acid esters		C16H32O2	+NH4	0.997758390855833	0.778404922124333	0.982486651752833	0.763058124738495	**	2.54805	pos	2.71832	3.0629e-218	3.99962e-217	0.361499	1.28476	24174.9	18816.7
274.27335	841	841-1	HMDB0000220	FA(16:0)	Lipids and lipid-like molecules	Fatty Acyls	Fatty acids and conjugates	C00249	C16H32O2	+NH4	0.997758390855833	0.778404922124333	0.982486651752833	0.763058124738495	**	2.54805	pos	2.71832	3.0629e-218	3.99962e-217	0.361499	1.28476	24174.9	18816.7
274.27335	841	841-9	HMDB0036210	Dodecyl 2-methylpropanoate	Lipids and lipid-like molecules	Fatty Acyls	Fatty alcohol esters		C16H32O2	+NH4	0.997758390855833	0.778404922124333	0.982486651752833	0.763058124738495	**	2.54805	pos	2.71832	3.0629e-218	3.99962e-217	0.361499	1.28476	24174.9	18816.7
274.27335	841	841-4	HMDB0032065	Butyl dodecanoate	Lipids and lipid-like molecules	Fatty Acyls	Fatty acid esters		C16H32O2	+NH4	0.997758390855833	0.778404922124333	0.982486651752833	0.763058124738495	**	2.54805	pos	2.71832	3.0629e-218	3.99962e-217	0.361499	1.28476	24174.9	18816.7
274.27335	841	841-5	HMDB0032249	Dodecyl butyrate	Lipids and lipid-like molecules	Fatty Acyls	Fatty alcohol esters		C16H32O2	+NH4	0.997758390855833	0.778404922124333	0.982486651752833	0.763058124738495	**	2.54805	pos	2.71832	3.0629e-218	3.99962e-217	0.361499	1.28476	24174.9	18816.7
225.18512	393	393-5	HMDB0030921	(R)-14-Methyloxacyclotetradecan-2-one	Phenylpropanoids and polyketides	Macrolides and analogues	Unclassified		C14H26O2	-H	0.998318562240667	0.4637684534645	0.966730955666167	0.447585465563535	**	3.94027	neg	1.84259	0	0	-1.52446	0.347608	7895.68	22714.3
225.18512	393	393-6	HMDB0031073	12-Methyl-13-tridecanolide	Phenylpropanoids and polyketides	Macrolides and analogues	Unclassified		C14H26O2	-H	0.998318562240667	0.4637684534645	0.966730955666167	0.447585465563535	**	3.94027	neg	1.84259	0	0	-1.52446	0.347608	7895.68	22714.3
274.27335	841	841-3	HMDB0031068	Isopalmitic acid	Lipids and lipid-like molecules	Fatty Acyls	Fatty acids and conjugates		C16H32O2	+NH4	0.997758390855833	0.778404922124333	0.982486651752833	0.763058124738495	**	2.54805	pos	2.71832	3.0629e-218	3.99962e-217	0.361499	1.28476	24174.9	18816.7
225.18512	393	393-12	HMDB0038056	delta-Tetradecalactone	Organoheterocyclic compounds	Lactones	Delta valerolactones		C14H26O2	-H	0.998318562240667	0.4637684534645	0.966730955666167	0.447585465563535	**	3.94027	neg	1.84259	0	0	-1.52446	0.347608	7895.68	22714.3
234.13321	687	687-2	HMDB0013125	Hydroxypropionylcarnitine	Lipids and lipid-like molecules	Fatty Acyls	Fatty acid esters		C10H19NO5	+H	0.9964370013795	0.710263254768833	0.970135062609167	0.68659619834864	**	1.64126	pos	1.30837	1.14251e-55	3.59877e-55	0.310252	1.23992	9919.8	8000.33
302.14415	904	904-1	HMDB0255321	(2S,3R,4R,6R,7S,8R,9R)-1,2,3,4,6,7,8,9-Octahydroxydecan-5-one	Lipids and lipid-like molecules	Fatty Acyls	Fatty alcohols		C10H20O9	+NH4	0.9977839444735	0.420056727877667	0.976473104452333	0.409265128542051	**	1.34695	pos	1.14655	6.38778e-31	1.57355e-30	0.0799721	1.057	35541.8	33625.2
301.14003	902	902-1	HMDB0032297	Glyceryl 5-hydroxydecanoate	Lipids and lipid-like molecules	Fatty Acyls	Fatty alcohols		C13H26O5	+K	0.9976270362855	0.665631313908333	0.974602345558333	0.647186436933604	**	3.83451	pos	2.71324	1.1532e-29	2.7947e-29	0.0779486	1.05552	207928	196991
877.72337	5328	5328-1	HMDB0031117	Glycerol 1,2-di-(9Z,12Z-octadecadienoate) 3-hexadecanoate	Lipids and lipid-like molecules	Glycerolipids	Triradylcglycerols		C55H98O6	+Na					*	2.49208	pos	1.0172	9.9634e-137	6.38132e-136	0.429031	1.34633	3271.32	2429.81
877.72337	5328	5328-2	HMDB0031118	Glycerol 1,3-di-(9Z,12Z-octadecadienoate) 2-hexadecanoate	Lipids and lipid-like molecules	Glycerolipids	Triradylcglycerols		C55H98O6	+Na					*	2.49208	pos	1.0172	9.9634e-137	6.38132e-136	0.429031	1.34633	3271.32	2429.81
183.06272	431	431-6	HMDB0061676	2,2-Dimethylglutaric acid	Lipids and lipid-like molecules	Fatty Acyls	Fatty acids and conjugates		C7H12O4	+Na	0.997580155861333	0.612889860360167	0.983201249671833	0.601135892873014	**	0.329022	pos	1.05177	2.25393e-40	6.14916e-40	-0.128411	0.914839	15658.9	17116.6
183.06272	431	431-1	HMDB0000555	3-Methyladipic acid	Lipids and lipid-like molecules	Fatty Acyls	Fatty acids and conjugates		C7H12O4	+Na	0.997580155861333	0.612889860360167	0.983201249671833	0.601135892873014	**	0.329022	pos	1.05177	2.25393e-40	6.14916e-40	-0.128411	0.914839	15658.9	17116.6
183.06272	431	431-2	HMDB0000857	Pimelic acid	Lipids and lipid-like molecules	Fatty Acyls	Fatty acids and conjugates	C02656	C7H12O4	+Na	0.997580155861333	0.612889860360167	0.983201249671833	0.601135892873014	**	0.329022	pos	1.05177	2.25393e-40	6.14916e-40	-0.128411	0.914839	15658.9	17116.6
183.06272	431	431-4	HMDB0029167	2-Methyladipic acid	Lipids and lipid-like molecules	Fatty Acyls	Fatty acids and conjugates		C7H12O4	+Na	0.997580155861333	0.612889860360167	0.983201249671833	0.601135892873014	**	0.329022	pos	1.05177	2.25393e-40	6.14916e-40	-0.128411	0.914839	15658.9	17116.6
183.06272	431	431-3	HMDB0002441	3,3-Dimethylglutaric acid	Lipids and lipid-like molecules	Fatty Acyls	Fatty acids and conjugates		C7H12O4	+Na	0.997580155861333	0.612889860360167	0.983201249671833	0.601135892873014	**	0.329022	pos	1.05177	2.25393e-40	6.14916e-40	-0.128411	0.914839	15658.9	17116.6
183.06272	431	431-5	HMDB0059738	2-Ethylglutaric acid	Lipids and lipid-like molecules	Fatty Acyls	Fatty acids and conjugates		C7H12O4	+Na	0.997580155861333	0.612889860360167	0.983201249671833	0.601135892873014	**	0.329022	pos	1.05177	2.25393e-40	6.14916e-40	-0.128411	0.914839	15658.9	17116.6
559.47209	908	908-1	HMDB0255383	2-Hexadec-7-enylicosa-8,11-dienedioic acid	Lipids and lipid-like molecules	Fatty Acyls	Fatty acids and conjugates		C36H64O4	-H	0.998497282924833	0.7719465593005	0.977381447839167	0.753352466419068	**	1.95735	neg	1.00518	1.09362e-134	2.7819e-134	-0.136652	0.909627	55660.8	61190.7
255.23241	483	483-3	HMDB0031068	Isopalmitic acid	Lipids and lipid-like molecules	Fatty Acyls	Fatty acids and conjugates		C16H32O2	-H	0.998814032642333	0.977930802139	0.997969067681167	0.974787252321097	**	2.13033	neg	5.83898	0	0	-0.466649	0.723644	395278	546233
229.08322	663	663-1	HMDB0015023	Pemirolast	Organoheterocyclic compounds	Pyridopyrimidines	Unclassified		C10H8N6O	+H	0.996963414193333	0.168272384601333	0.967193956466667	0.162257822911935	**	0.0635342	pos	2.08691	0	0	-1.48614	0.356967	1603.08	4490.82
255.23241	483	483-4	HMDB0032065	Butyl dodecanoate	Lipids and lipid-like molecules	Fatty Acyls	Fatty acid esters		C16H32O2	-H	0.998814032642333	0.977930802139	0.997969067681167	0.974787252321097	**	2.13033	neg	5.83898	0	0	-0.466649	0.723644	395278	546233
255.23241	483	483-5	HMDB0032249	Dodecyl butyrate	Lipids and lipid-like molecules	Fatty Acyls	Fatty alcohol esters		C16H32O2	-H	0.998814032642333	0.977930802139	0.997969067681167	0.974787252321097	**	2.13033	neg	5.83898	0	0	-0.466649	0.723644	395278	546233
255.23241	483	483-6	HMDB0032324	Hexyl decanoate	Lipids and lipid-like molecules	Fatty Acyls	Fatty acid esters		C16H32O2	-H	0.998814032642333	0.977930802139	0.997969067681167	0.974787252321097	**	2.13033	neg	5.83898	0	0	-0.466649	0.723644	395278	546233
255.23241	483	483-7	HMDB0033166	Octyl octanoate	Lipids and lipid-like molecules	Fatty Acyls	Fatty alcohol esters		C16H32O2	-H	0.998814032642333	0.977930802139	0.997969067681167	0.974787252321097	**	2.13033	neg	5.83898	0	0	-0.466649	0.723644	395278	546233
255.23241	483	483-8	HMDB0034153	Ethyl tetradecanoate	Lipids and lipid-like molecules	Fatty Acyls	Fatty acid esters		C16H32O2	-H	0.998814032642333	0.977930802139	0.997969067681167	0.974787252321097	**	2.13033	neg	5.83898	0	0	-0.466649	0.723644	395278	546233
255.23241	483	483-9	HMDB0036210	Dodecyl 2-methylpropanoate	Lipids and lipid-like molecules	Fatty Acyls	Fatty alcohol esters		C16H32O2	-H	0.998814032642333	0.977930802139	0.997969067681167	0.974787252321097	**	2.13033	neg	5.83898	0	0	-0.466649	0.723644	395278	546233
255.23241	483	483-1	HMDB0000220	FA(16:0)	Lipids and lipid-like molecules	Fatty Acyls	Fatty acids and conjugates	C00249	C16H32O2	-H	0.998814032642333	0.977930802139	0.997969067681167	0.974787252321097	**	2.13033	neg	5.83898	0	0	-0.466649	0.723644	395278	546233
563.50388	912	912-1	HMDB0112105	FAHFA(18:1(9Z)/12-O-18:0)	Lipids and lipid-like molecules	Fatty Acyls	Fatty acids and conjugates		C36H68O4	-H	0.998499332774167	0.782056821213333	0.977407461547167	0.763241080129624	**	1.0643	neg	2.7745	0	0	-0.618392	0.651397	63433.8	97381.2
327.23227	642	642-1	HMDB0002183	FA(22:6)	Lipids and lipid-like molecules	Fatty Acyls	Fatty acids and conjugates	C06429	C22H32O2	-H	0.99849479384	0.833793317475333	0.990389362346667	0.824537062832301	**	2.08481	neg	2.17898	0	0	-0.654572	0.635264	36384.6	57274.8
200.06805	519	519-1	HMDB0001855	5-Hydroxytryptophol	Organoheterocyclic compounds	Indoles and derivatives	Hydroxyindoles		C10H11NO2	+Na	0.998051939369667	0.683564601829667	0.989298176986333	0.674931839971529	**	0.713532	pos	7.80763	0	0	-1.39797	0.379463	24398.9	64298.5
200.06805	519	519-2	HMDB0012490	1,2-Dehydrosalsolinol	Organoheterocyclic compounds	Dihydroisoquinolines	Unclassified		C10H11NO2	+Na	0.998051939369667	0.683564601829667	0.989298176986333	0.674931839971529	**	0.713532	pos	7.80763	0	0	-1.39797	0.379463	24398.9	64298.5
281.24755	535	535-2	HMDB0000573	Elaidic acid	Lipids and lipid-like molecules	Fatty Acyls	Fatty acids and conjugates	C01712	C18H34O2	-H	0.998456616645	0.986401663409667	0.999008520548833	0.983902779945409	**	3.74909	neg	9.53987	0	0	-0.654699	0.635208	698410	1.0995e+06
281.24755	535	535-3	HMDB0041480	(Z)-13-Octadecenoic acid	Lipids and lipid-like molecules	Fatty Acyls	Fatty acids and conjugates		C18H34O2	-H	0.998456616645	0.986401663409667	0.999008520548833	0.983902779945409	**	3.74909	neg	9.53987	0	0	-0.654699	0.635208	698410	1.0995e+06
281.24755	535	535-4	HMDB0062242	7Z-octadecenoic acid	Lipids and lipid-like molecules	Fatty Acyls	Fatty acids and conjugates		C18H34O2	-H	0.998456616645	0.986401663409667	0.999008520548833	0.983902779945409	**	3.74909	neg	9.53987	0	0	-0.654699	0.635208	698410	1.0995e+06
281.24755	535	535-5	HMDB0062703	Octadec-9-enoic Acid	Lipids and lipid-like molecules	Fatty Acyls	Fatty acids and conjugates		C18H34O2	-H	0.998456616645	0.986401663409667	0.999008520548833	0.983902779945409	**	3.74909	neg	9.53987	0	0	-0.654699	0.635208	698410	1.0995e+06
281.24755	535	535-1	HMDB0000207	FA(18:1)	Lipids and lipid-like molecules	Fatty Acyls	Fatty acids and conjugates	C00712	C18H34O2	-H	0.998456616645	0.986401663409667	0.999008520548833	0.983902779945409	**	3.74909	neg	9.53987	0	0	-0.654699	0.635208	698410	1.0995e+06
255.06282	775	775-4	HMDB0038911	(2S,3S,4S)-5,7,9,11-Tridecatetrayne-1,2,3,4-tetrol	Lipids and lipid-like molecules	Fatty Acyls	Fatty alcohols		C13H12O4	+Na	0.997724109720333	0.769691954845167	0.980354974225833	0.752854014983886	**	0.179561	pos	4.38426	0	0	-0.694621	0.617872	20746.5	33577.4
535.47252	884	884-1	HMDB0112175	FAHFA(18:1(9Z)/6-O-16:0)	Lipids and lipid-like molecules	Fatty Acyls	Fatty acids and conjugates		C34H64O4	-H	0.998473501631833	0.795157649158833	0.979747971306333	0.777864868829437	**	1.23387	neg	3.20755	0	0	-0.704843	0.613509	71661.2	116805
277.21683	522	522-1	HMDB0001388	FA(18:3)	Lipids and lipid-like molecules	Fatty Acyls	Lineolic acids and derivatives	C06427	C18H30O2	-H	0.998308779399667	0.822670224609333	0.991755405500833	0.814507796212844	**	1.70387	neg	2.61175	0	0	-0.733487	0.601449	45200.4	75152.6
511.47208	866	866-1	HMDB0032682	10-Hydroxy-16-hentriacontanone	Lipids and lipid-like molecules	Fatty Acyls	Fatty alcohols		C31H62O2	+FA-H					*	2.15085	neg	1.24671	0	0	-0.461603	0.726179	18232	25106.7
277.21683	522	522-2	HMDB0030962	Calendic acid	Lipids and lipid-like molecules	Fatty Acyls	Lineolic acids and derivatives		C18H30O2	-H	0.998308779399667	0.822670224609333	0.991755405500833	0.814507796212844	**	1.70387	neg	2.61175	0	0	-0.733487	0.601449	45200.4	75152.6
255.09869	776	776-1	HMDB0029504	Marindinin	Phenylpropanoids and polyketides	Kavalactones	Unclassified		C14H16O3	+Na	0.989213589926	0.100395431897	0.944035501691	0.0937545499280547	**	1.83565	pos	1.10082	1.75849e-271	3.33122e-270	-1.36053	0.389439	535.593	1375.29
633.11189	2733	2733-2	HMDB0039184	Methyl 2,3,6-tri-O-galloyl-beta-D-glucopyranoside	Benzenoids	Benzene and substituted derivatives	Benzoic acids and derivatives		C28H26O18	+H-H2O					*	3.41813	pos	1.25021	0	0	-1.31963	0.400637	712.15	1777.55
633.11189	2733	2733-1	HMDB0039183	Methyl 3,4,6-tri-O-galloyl-beta-D-glucopyranoside	Phenylpropanoids and polyketides	Tannins	Unclassified		C28H26O18	+H-H2O					*	3.41813	pos	1.25021	0	0	-1.31963	0.400637	712.15	1777.55
557.09350	1280	1280-1	HMDB0257286	Rocepafant	Organoheterocyclic compounds	Thienodiazepines	Unclassified		C26H23ClN6OS2	+Na	0.992471685383667	0.189101377384333	0.82086469539	0.154058049527452	**	3.6741	pos	1.47859	0	0	-1.29799	0.406693	1003.42	2467.26
277.21683	522	522-4	HMDB0030964	Linolenelaidic acid	Lipids and lipid-like molecules	Fatty Acyls	Lineolic acids and derivatives		C18H30O2	-H	0.998308779399667	0.822670224609333	0.991755405500833	0.814507796212844	**	1.70387	neg	2.61175	0	0	-0.733487	0.601449	45200.4	75152.6
277.21683	522	522-3	HMDB0030963	Punicic acid	Lipids and lipid-like molecules	Fatty Acyls	Lineolic acids and derivatives		C18H30O2	-H	0.998308779399667	0.822670224609333	0.991755405500833	0.814507796212844	**	1.70387	neg	2.61175	0	0	-0.733487	0.601449	45200.4	75152.6
227.20100	401	401-1	HMDB0000806	FA(14:0)	Lipids and lipid-like molecules	Fatty Acyls	Fatty acids and conjugates	C06424	C14H28O2	-H	0.998496030667833	0.797825417556833	0.991655990020333	0.789978461369243	**	2.88972	neg	2.44445	0	0	-0.790348	0.578204	35831.9	61970.9
227.20100	401	401-2	HMDB0002221	2,6,10-Trimethylundecanoic acid	Lipids and lipid-like molecules	Fatty Acyls	Fatty acids and conjugates		C14H28O2	-H	0.998496030667833	0.797825417556833	0.991655990020333	0.789978461369243	**	2.88972	neg	2.44445	0	0	-0.790348	0.578204	35831.9	61970.9
241.08307	719	719-1	HMDB0040358	(R)-Bitalin A	Benzenoids	Benzene and substituted derivatives	Acetophenones		C13H14O3	+Na	0.99625487636775	0.26159863615475	0.95115127992775	0.247888016402149	**	1.82885	pos	2.00652	0	0	-1.29394	0.407834	1853.84	4545.58
319.12107	937	937-1	HMDB0247442	8-Hydroxymianserin	Organoheterocyclic compounds	Benzazepines	Dibenzazepines		C18H20N2O	+K					*	1.09746	pos	1.09289	3.02426e-274	5.89511e-273	-1.2823	0.411139	576.689	1402.66
199.03654	511	511-1	HMDB0029758	Herniarin	Phenylpropanoids and polyketides	Coumarins and derivatives	Unclassified	C09268	C10H8O3	+Na	0.9965828259535	0.2168421586315	0.96258347399775	0.208015416142212	**	0.105959	pos	2.29048	0	0	-1.26955	0.414789	2470.42	5955.84
163.97766	339	339-1	HMDB0000251	Taurine	Organic acids and derivatives	Organic sulfonic acids and derivatives	Organosulfonic acids and derivatives	C00245	C2H7NO3S	+K					*	0.974513	pos	2.46129	0	0	-1.2392	0.423608	2931.17	6919.52
705.13058	3844	3844-1	HMDB0037460	Tricin 7-diglucuronoside	Phenylpropanoids and polyketides	Flavonoids	Flavonoid glycosides		C29H30O19	+Na	0.988858445583333	0.3338058247555	0.958831265850667	0.316497457025568	**	4.58359	pos	1.78455	0	0	-1.22469	0.42789	1582.52	3698.44
227.20100	401	401-8	HMDB0036216	Hexyl octanoate	Lipids and lipid-like molecules	Fatty Acyls	Fatty acid esters	C13798	C14H28O2	-H	0.998496030667833	0.797825417556833	0.991655990020333	0.789978461369243	**	2.88972	neg	2.44445	0	0	-0.790348	0.578204	35831.9	61970.9
227.20100	401	401-9	HMDB0037312	Decyl butanoate	Lipids and lipid-like molecules	Fatty Acyls	Fatty alcohol esters		C14H28O2	-H	0.998496030667833	0.797825417556833	0.991655990020333	0.789978461369243	**	2.88972	neg	2.44445	0	0	-0.790348	0.578204	35831.9	61970.9
227.20100	401	401-10	HMDB0037495	3-Methylbutyl nonanoate	Lipids and lipid-like molecules	Fatty Acyls	Fatty acid esters		C14H28O2	-H	0.998496030667833	0.797825417556833	0.991655990020333	0.789978461369243	**	2.88972	neg	2.44445	0	0	-0.790348	0.578204	35831.9	61970.9
227.20100	401	401-3	HMDB0031072	12-Methyltridecanoic acid	Lipids and lipid-like molecules	Fatty Acyls	Fatty acids and conjugates		C14H28O2	-H	0.998496030667833	0.797825417556833	0.991655990020333	0.789978461369243	**	2.88972	neg	2.44445	0	0	-0.790348	0.578204	35831.9	61970.9
253.21660	476	476-6	HMDB0031145	5-Dodecyldihydro-2(3H)-furanone	Organoheterocyclic compounds	Lactones	Gamma butyrolactones		C16H30O2	-H	0.998509766187167	0.903981475139167	0.993547390958833	0.896809984931217	**	2.78793	neg	8.03301	0	0	-1.20063	0.435085	217138	499070
253.21660	476	476-7	HMDB0031711	15-Hexadecanolide	Phenylpropanoids and polyketides	Macrolides and analogues	Unclassified		C16H30O2	-H	0.998509766187167	0.903981475139167	0.993547390958833	0.896809984931217	**	2.78793	neg	8.03301	0	0	-1.20063	0.435085	217138	499070
227.20100	401	401-12	HMDB0038969	Dodecyl acetate	Lipids and lipid-like molecules	Fatty Acyls	Fatty alcohol esters		C14H28O2	-H	0.998496030667833	0.797825417556833	0.991655990020333	0.789978461369243	**	2.88972	neg	2.44445	0	0	-0.790348	0.578204	35831.9	61970.9
227.20100	401	401-13	HMDB0059865	Isobutyl decanoate	Lipids and lipid-like molecules	Fatty Acyls	Fatty acid esters		C14H28O2	-H	0.998496030667833	0.797825417556833	0.991655990020333	0.789978461369243	**	2.88972	neg	2.44445	0	0	-0.790348	0.578204	35831.9	61970.9
227.20100	401	401-14	HMDB0061781	10-Methyltridecanoic acid	Lipids and lipid-like molecules	Fatty Acyls	Fatty acids and conjugates		C14H28O2	-H	0.998496030667833	0.797825417556833	0.991655990020333	0.789978461369243	**	2.88972	neg	2.44445	0	0	-0.790348	0.578204	35831.9	61970.9
227.20100	401	401-7	HMDB0034461	Heptyl heptanoate	Lipids and lipid-like molecules	Fatty Acyls	Fatty acid esters		C14H28O2	-H	0.998496030667833	0.797825417556833	0.991655990020333	0.789978461369243	**	2.88972	neg	2.44445	0	0	-0.790348	0.578204	35831.9	61970.9
227.20100	401	401-6	HMDB0033788	Ethyl dodecanoate	Lipids and lipid-like molecules	Fatty Acyls	Fatty acid esters		C14H28O2	-H	0.998496030667833	0.797825417556833	0.991655990020333	0.789978461369243	**	2.88972	neg	2.44445	0	0	-0.790348	0.578204	35831.9	61970.9
227.20100	401	401-11	HMDB0038034	Nonyl isovalerate	Lipids and lipid-like molecules	Fatty Acyls	Fatty alcohol esters		C14H28O2	-H	0.998496030667833	0.797825417556833	0.991655990020333	0.789978461369243	**	2.88972	neg	2.44445	0	0	-0.790348	0.578204	35831.9	61970.9
146.11738	250	250-1	HMDB0001161	4-Trimethylammoniobutanoic acid	Lipids and lipid-like molecules	Fatty Acyls	Fatty acids and conjugates	C01181	C7H15NO2	+H	0.997529697667	0.129769161684333	0.980176287542	0.126882440943252	**	1.22586	pos	2.27332	0	0	-0.836003	0.560193	4351.59	7768.01
223.07280	634	634-1	HMDB0030646	(Z)-3-(1-Butenyl)-1H-2-benzopyran-1-one	Phenylpropanoids and polyketides	Isocoumarins and derivatives	Unclassified		C13H12O2	+Na	0.994633642931	0.121592412678	0.949375004517	0.114817322262006	**	0.640331	pos	1.33051	2.20441e-290	4.36019e-289	-1.18699	0.439218	949.269	2161.27
303.23238	582	582-2	HMDB0002177	Cis-8,11,14,17-Eicosatetraenoic acid	Lipids and lipid-like molecules	Fatty Acyls	Fatty acids and conjugates		C20H32O2	-H	0.99859532301	0.887360606678667	0.9950910642035	0.8817642741738	**	1.89101	neg	3.31229	0	0	-0.97227	0.509704	49944.8	97988
287.16150	878	878-1	HMDB0015182	Abacavir	Nucleosides, nucleotides, and analogues	Nucleoside and nucleotide analogues	Cyclopentyl nucleosides	C07624	C14H18N6O	+H					*	0.0404225	pos	1.03301	1.17683e-257	2.13897e-256	-1.16153	0.447038	599.87	1341.88
225.08853	645	645-1	HMDB0030816	6-Acetyl-2,2-dimethyl-2H-1-benzopyran	Organoheterocyclic compounds	Benzopyrans	1-benzopyrans		C13H14O2	+Na	0.995814190914	0.11345734112	0.94866768254	0.107182780368504	**	0.278674	pos	1.08441	2.24587e-250	3.9746e-249	-1.15766	0.448238	667.04	1488.14
225.08853	645	645-2	HMDB0031663	3-(3-Methylbutylidene)-1(3H)-isobenzofuranone	Organoheterocyclic compounds	Isocoumarans	Isobenzofuranones		C13H14O2	+Na	0.995814190914	0.11345734112	0.94866768254	0.107182780368504	**	0.278674	pos	1.08441	2.24587e-250	3.9746e-249	-1.15766	0.448238	667.04	1488.14
233.02057	680	680-1	HMDB0256496	Phosphovanillin	Organic acids and derivatives	Organic phosphoric acids and derivatives	Phosphate esters		C8H9O6P	+H	0.995351200342	0.1174055004285	0.9751601973705	0.113956933751387	**	1.64371	pos	1.10662	1.8121e-243	2.97228e-242	-1.1143	0.461915	733.584	1588.13
203.22277	537	537-1	HMDB0001256	Spermine	Organic nitrogen compounds	Organonitrogen compounds	Amines	C00750	C10H26N4	+H	0.997837477788	0.1408143847055	0.969415929378	0.136212506669238	**	1.25367	pos	2.65216	0	0	-1.10434	0.465115	4024.54	8652.8
303.23238	582	582-1	HMDB0001043	FA(20:4)	Lipids and lipid-like molecules	Fatty Acyls	Fatty acids and conjugates	C00219	C20H32O2	-H	0.99859532301	0.887360606678667	0.9950910642035	0.8817642741738	**	1.89101	neg	3.31229	0	0	-0.97227	0.509704	49944.8	97988
325.17711	948	948-9	HMDB0031038	(2Z,8S,9Z)-2,9-Heptadecadiene-8-hydroxy-4,6-diyne-1-yl acetate	Lipids and lipid-like molecules	Fatty Acyls	Fatty alcohol esters		C19H26O3	+Na	0.9950804158064	0.2806405929972	0.946249717986	0.264249656475606	**	0.915591	pos	1.39395	5.68826e-295	1.17703e-293	-1.0383	0.4869	1262.51	2592.95
325.17711	948	948-10	HMDB0034167	Falcarindiol 3-acetate	Lipids and lipid-like molecules	Fatty Acyls	Fatty alcohol esters		C19H26O3	+Na	0.9950804158064	0.2806405929972	0.946249717986	0.264249656475606	**	0.915591	pos	1.39395	5.68826e-295	1.17703e-293	-1.0383	0.4869	1262.51	2592.95
118.08625	142	142-1	HMDB0000509	Senecioic acid	Lipids and lipid-like molecules	Fatty Acyls	Fatty acids and conjugates		C5H8O2	+NH4					*	0.0609713	pos	2.87609	0	0	-0.675156	0.626264	9498.2	15166.4
118.08625	142	142-5	HMDB0032459	2-Pentenoic acid	Lipids and lipid-like molecules	Fatty Acyls	Fatty acids and conjugates		C5H8O2	+NH4					*	0.0609713	pos	2.87609	0	0	-0.675156	0.626264	9498.2	15166.4
118.08625	142	142-2	HMDB0031602	4-Pentenoic acid	Lipids and lipid-like molecules	Fatty Acyls	Fatty acids and conjugates		C5H8O2	+NH4					*	0.0609713	pos	2.87609	0	0	-0.675156	0.626264	9498.2	15166.4
213.05181	585	585-1	HMDB0039359	Methyl (Z,Z)-10-hydroxy-2,8-decadiene-4,6-diynoate	Lipids and lipid-like molecules	Fatty Acyls	Fatty alcohols		C11H10O3	+Na	0.997162707999	0.5091644721365	0.965767018837167	0.490339060686574	**	1.89521	pos	3.79651	0	0	-1.04401	0.484979	9013.21	18584.8
611.52444	958	958-1	HMDB0112112	FAHFA(18:0/9-O-18:0)	Lipids and lipid-like molecules	Fatty Acyls	Fatty acids and conjugates		C36H70O4	+FA-H					*	1.91181	neg	1.09988	0	0	-0.694259	0.618027	8637.99	13976.7
611.52444	958	958-2	HMDB0112120	FAHFA(18:0/12-O-18:0)	Lipids and lipid-like molecules	Fatty Acyls	Fatty acids and conjugates		C36H70O4	+FA-H					*	1.91181	neg	1.09988	0	0	-0.694259	0.618027	8637.99	13976.7
320.11575	939	939-1	HMDB0060955	mirtazapine-N-oxide	Organoheterocyclic compounds	Piperazinoazepines	Unclassified		C17H19N3O	+K					*	0.678334	pos	1.04121	1.53366e-236	2.34406e-235	-1.08998	0.469767	677.635	1442.49
320.11575	939	939-2	HMDB0060957	8-hydroxymirtazapine	Organoheterocyclic compounds	Piperazinoazepines	Unclassified		C17H19N3O	+K					*	0.678334	pos	1.04121	1.53366e-236	2.34406e-235	-1.08998	0.469767	677.635	1442.49
611.52444	958	958-3	HMDB0112128	FAHFA(18:0/5-O-18:0)	Lipids and lipid-like molecules	Fatty Acyls	Fatty acids and conjugates		C36H70O4	+FA-H					*	1.91181	neg	1.09988	0	0	-0.694259	0.618027	8637.99	13976.7
611.52444	958	958-4	HMDB0112129	FAHFA(18:0/7-O-18:0)	Lipids and lipid-like molecules	Fatty Acyls	Fatty acids and conjugates		C36H70O4	+FA-H					*	1.91181	neg	1.09988	0	0	-0.694259	0.618027	8637.99	13976.7
611.52444	958	958-5	HMDB0112130	FAHFA(18:0/8-O-18:0)	Lipids and lipid-like molecules	Fatty Acyls	Fatty acids and conjugates		C36H70O4	+FA-H					*	1.91181	neg	1.09988	0	0	-0.694259	0.618027	8637.99	13976.7
611.52444	958	958-6	HMDB0112131	FAHFA(18:0/10-O-18:0)	Lipids and lipid-like molecules	Fatty Acyls	Fatty acids and conjugates		C36H70O4	+FA-H					*	1.91181	neg	1.09988	0	0	-0.694259	0.618027	8637.99	13976.7
611.52444	958	958-7	HMDB0112132	FAHFA(18:0/11-O-18:0)	Lipids and lipid-like molecules	Fatty Acyls	Fatty acids and conjugates		C36H70O4	+FA-H					*	1.91181	neg	1.09988	0	0	-0.694259	0.618027	8637.99	13976.7
267.09902	822	822-1	HMDB0030731	3-(1,1-Dimethylallyl)herniarin	Phenylpropanoids and polyketides	Coumarins and derivatives	Unclassified		C15H16O3	+Na	0.993273059911	0.157478391090667	0.943568282997667	0.147592048198213	**	0.551239	pos	1.06013	1.81708e-241	2.84183e-240	-1.04113	0.485946	747.38	1537.99
267.09902	822	822-2	HMDB0031925	5-Hydroxy-2-(5-methyl-1-oxo-4-hexenyl)benzofuran	Organoheterocyclic compounds	Benzofurans	Unclassified		C15H16O3	+Na	0.993273059911	0.157478391090667	0.943568282997667	0.147592048198213	**	0.551239	pos	1.06013	1.81708e-241	2.84183e-240	-1.04113	0.485946	747.38	1537.99
611.52444	958	958-8	HMDB0112133	FAHFA(18:0/13-O-18:0)	Lipids and lipid-like molecules	Fatty Acyls	Fatty acids and conjugates		C36H70O4	+FA-H					*	1.91181	neg	1.09988	0	0	-0.694259	0.618027	8637.99	13976.7
325.17711	948	948-2	HMDB0000380	2-Hydroxyestradiol-3-methyl ether	Organic acids and derivatives	Carboxylic acids and derivatives	Tricarboxylic acids and derivatives		C19H26O3	+Na	0.9950804158064	0.2806405929972	0.946249717986	0.264249656475606	**	0.915591	pos	1.39395	5.68826e-295	1.17703e-293	-1.0383	0.4869	1262.51	2592.95
611.52444	958	958-9	HMDB0112177	FAHFA(18:0/6-O-18:0)	Lipids and lipid-like molecules	Fatty Acyls	Fatty acids and conjugates		C36H70O4	+FA-H					*	1.91181	neg	1.09988	0	0	-0.694259	0.618027	8637.99	13976.7
607.49321	950	950-1	HMDB0035900	Muricatenol	Lipids and lipid-like molecules	Fatty Acyls	Fatty alcohols		C37H68O6	-H	0.997549820448167	0.481177845366167	0.9361736788095	0.449362310993609	**	1.81084	neg	1.08437	0	0	-1.06537	0.477851	4717.93	9873.22
509.45664	863	863-1	HMDB0112110	FAHFA(16:0/9-O-16:0)	Lipids and lipid-like molecules	Fatty Acyls	Fatty acids and conjugates		C32H62O4	-H	0.998283158834167	0.7321062926175	0.978822218033667	0.715371613525945	**	1.76372	neg	2.12591	0	0	-1.09556	0.467955	17364.1	37106.3
595.26543	1912	1912-1	HMDB0250581	Cucurbitacin E	Lipids and lipid-like molecules	Steroids and steroid derivatives	Cucurbitacins		C32H44O8	+K					*	2.26724	pos	2.27446	0	0	-0.713733	0.60974	5414.7	8880.34
325.17711	948	948-11	HMDB0036696	Yucalexin B'11	Organic oxygen compounds	Organooxygen compounds	Alcohols and polyols		C19H26O3	+Na	0.9950804158064	0.2806405929972	0.946249717986	0.264249656475606	**	0.915591	pos	1.39395	5.68826e-295	1.17703e-293	-1.0383	0.4869	1262.51	2592.95
509.45664	863	863-2	HMDB0112114	FAHFA(16:0/5-O-16:0)	Lipids and lipid-like molecules	Fatty Acyls	Fatty acids and conjugates		C32H62O4	-H	0.998283158834167	0.7321062926175	0.978822218033667	0.715371613525945	**	1.76372	neg	2.12591	0	0	-1.09556	0.467955	17364.1	37106.3
509.45664	863	863-3	HMDB0112115	FAHFA(16:0/7-O-16:0)	Lipids and lipid-like molecules	Fatty Acyls	Fatty acids and conjugates		C32H62O4	-H	0.998283158834167	0.7321062926175	0.978822218033667	0.715371613525945	**	1.76372	neg	2.12591	0	0	-1.09556	0.467955	17364.1	37106.3
509.45664	863	863-4	HMDB0112123	FAHFA(16:0/8-O-16:0)	Lipids and lipid-like molecules	Fatty Acyls	Fatty acids and conjugates		C32H62O4	-H	0.998283158834167	0.7321062926175	0.978822218033667	0.715371613525945	**	1.76372	neg	2.12591	0	0	-1.09556	0.467955	17364.1	37106.3
509.45664	863	863-5	HMDB0112124	FAHFA(16:0/10-O-16:0)	Lipids and lipid-like molecules	Fatty Acyls	Fatty acids and conjugates		C32H62O4	-H	0.998283158834167	0.7321062926175	0.978822218033667	0.715371613525945	**	1.76372	neg	2.12591	0	0	-1.09556	0.467955	17364.1	37106.3
325.17711	948	948-7	HMDB0006773	11b-Hydroxyandrost-4-ene-3,17-dione	Organoheterocyclic compounds	Oxazinanes	Morpholines	C07432	C19H26O3	+Na	0.9950804158064	0.2806405929972	0.946249717986	0.264249656475606	**	0.915591	pos	1.39395	5.68826e-295	1.17703e-293	-1.0383	0.4869	1262.51	2592.95
239.06746	707	707-1	HMDB0256529	Picartamide	Organoheterocyclic compounds	Pyridines and derivatives	Unclassified		C11H14N2S2	+H	0.995906432749	0.122777264059	0.94503882178	0.115554307302963	**	1.41631	pos	1.54915	0	0	-1.02891	0.490079	1558.48	3180.05
509.45664	863	863-6	HMDB0112125	FAHFA(16:0/11-O-16:0)	Lipids and lipid-like molecules	Fatty Acyls	Fatty acids and conjugates		C32H62O4	-H	0.998283158834167	0.7321062926175	0.978822218033667	0.715371613525945	**	1.76372	neg	2.12591	0	0	-1.09556	0.467955	17364.1	37106.3
509.45664	863	863-7	HMDB0112126	FAHFA(16:0/12-O-16:0)	Lipids and lipid-like molecules	Fatty Acyls	Fatty acids and conjugates		C32H62O4	-H	0.998283158834167	0.7321062926175	0.978822218033667	0.715371613525945	**	1.76372	neg	2.12591	0	0	-1.09556	0.467955	17364.1	37106.3
509.45664	863	863-8	HMDB0112127	FAHFA(16:0/13-O-16:0)	Lipids and lipid-like molecules	Fatty Acyls	Fatty acids and conjugates		C32H62O4	-H	0.998283158834167	0.7321062926175	0.978822218033667	0.715371613525945	**	1.76372	neg	2.12591	0	0	-1.09556	0.467955	17364.1	37106.3
509.45664	863	863-9	HMDB0112178	FAHFA(16:0/6-O-16:0)	Lipids and lipid-like molecules	Fatty Acyls	Fatty acids and conjugates		C32H62O4	-H	0.998283158834167	0.7321062926175	0.978822218033667	0.715371613525945	**	1.76372	neg	2.12591	0	0	-1.09556	0.467955	17364.1	37106.3
223.07280	634	634-2	HMDB0036460	Safynol	Lipids and lipid-like molecules	Fatty Acyls	Fatty alcohols	C08458	C13H12O2	+Na	0.994633642931	0.121592412678	0.949375004517	0.114817322262006	**	0.640331	pos	1.33051	2.20441e-290	4.36019e-289	-1.18699	0.439218	949.269	2161.27
253.21660	476	476-2	HMDB0003229	FA(16:1)	Lipids and lipid-like molecules	Fatty Acyls	Fatty acids and conjugates	C08362	C16H30O2	-H	0.998509766187167	0.903981475139167	0.993547390958833	0.896809984931217	**	2.78793	neg	8.03301	0	0	-1.20063	0.435085	217138	499070
174.99198	395	395-1	HMDB0249013	Benzodioxaphosphorin	Benzenoids	Unclassified	Unclassified		C7H5O2P	+Na					*	0.261682	pos	1.08722	1.60722e-210	1.87975e-209	-0.950187	0.517566	913.169	1764.35
253.21660	476	476-3	HMDB0010735	Trans-Hexa-dec-2-enoic acid	Lipids and lipid-like molecules	Fatty Acyls	Fatty acids and conjugates		C16H30O2	-H	0.998509766187167	0.903981475139167	0.993547390958833	0.896809984931217	**	2.78793	neg	8.03301	0	0	-1.20063	0.435085	217138	499070
253.21660	476	476-4	HMDB0012328	Palmitelaidic acid	Lipids and lipid-like molecules	Fatty Acyls	Fatty acids and conjugates		C16H30O2	-H	0.998509766187167	0.903981475139167	0.993547390958833	0.896809984931217	**	2.78793	neg	8.03301	0	0	-1.20063	0.435085	217138	499070
253.21660	476	476-1	HMDB0002186	Hypogeic acid	Lipids and lipid-like molecules	Fatty Acyls	Fatty acids and conjugates		C16H30O2	-H	0.998509766187167	0.903981475139167	0.993547390958833	0.896809984931217	**	2.78793	neg	8.03301	0	0	-1.20063	0.435085	217138	499070
207.07794	553	553-1	HMDB0249075	Benzyl phenyl ether	Benzenoids	Phenol ethers	Unclassified		C13H12O	+Na	0.997887513979	0.602146274136833	0.963337486566667	0.578844688340909	**	0.452271	pos	2.90417	0	0	-0.836048	0.560176	7173.43	12805.7
253.21660	476	476-8	HMDB0032638	(Z)-5-Hexadecenoic acid	Lipids and lipid-like molecules	Fatty Acyls	Fatty acids and conjugates		C16H30O2	-H	0.998509766187167	0.903981475139167	0.993547390958833	0.896809984931217	**	2.78793	neg	8.03301	0	0	-1.20063	0.435085	217138	499070
231.09882	675	675-2	HMDB0029060	Threonylglutamic acid	Organic acids and derivatives	Carboxylic acids and derivatives	Amino acids, peptides, and analogues		C9H16N2O6	+H-H2O					*	0.779623	pos	1.14707	5.16518e-244	8.68395e-243	-0.806293	0.571849	1231.6	2153.71
231.09882	675	675-3	HMDB0029159	gamma-Glutamylthreonine	Organic acids and derivatives	Carboxylic acids and derivatives	Amino acids, peptides, and analogues		C9H16N2O6	+H-H2O					*	0.779623	pos	1.14707	5.16518e-244	8.68395e-243	-0.806293	0.571849	1231.6	2153.71
231.09882	675	675-1	HMDB0028829	Glutamylthreonine	Organic acids and derivatives	Carboxylic acids and derivatives	Amino acids, peptides, and analogues		C9H16N2O6	+H-H2O					*	0.779623	pos	1.14707	5.16518e-244	8.68395e-243	-0.806293	0.571849	1231.6	2153.71
253.21660	476	476-9	HMDB0033791	(E)-3-Hexadecenoic acid	Lipids and lipid-like molecules	Fatty Acyls	Fatty acids and conjugates		C16H30O2	-H	0.998509766187167	0.903981475139167	0.993547390958833	0.896809984931217	**	2.78793	neg	8.03301	0	0	-1.20063	0.435085	217138	499070
227.20100	401	401-4	HMDB0032318	Hexanal octane-1,3-diol acetal	Organoheterocyclic compounds	Dioxanes	1,3-dioxanes		C14H28O2	-H	0.998496030667833	0.797825417556833	0.991655990020333	0.789978461369243	**	2.88972	neg	2.44445	0	0	-0.790348	0.578204	35831.9	61970.9
227.20100	401	401-5	HMDB0032548	Undecanal propyleneglycol acetal	Organoheterocyclic compounds	Dioxolanes	1,3-dioxolanes		C14H28O2	-H	0.998496030667833	0.797825417556833	0.991655990020333	0.789978461369243	**	2.88972	neg	2.44445	0	0	-0.790348	0.578204	35831.9	61970.9
253.21660	476	476-10	HMDB0035877	(Z)-13-Hexadecenoic acid	Lipids and lipid-like molecules	Fatty Acyls	Fatty acids and conjugates		C16H30O2	-H	0.998509766187167	0.903981475139167	0.993547390958833	0.896809984931217	**	2.78793	neg	8.03301	0	0	-1.20063	0.435085	217138	499070
253.21660	476	476-11	HMDB0037647	(E)-11-Hexadecenoic acid	Lipids and lipid-like molecules	Fatty Acyls	Fatty acids and conjugates		C16H30O2	-H	0.998509766187167	0.903981475139167	0.993547390958833	0.896809984931217	**	2.78793	neg	8.03301	0	0	-1.20063	0.435085	217138	499070
253.21660	476	476-12	HMDB0038958	Citronellyl hexanoate	Lipids and lipid-like molecules	Fatty Acyls	Fatty alcohol esters		C16H30O2	-H	0.998509766187167	0.903981475139167	0.993547390958833	0.896809984931217	**	2.78793	neg	8.03301	0	0	-1.20063	0.435085	217138	499070
253.21660	476	476-13	HMDB0041422	(Z)-14-Methyl-6-pentadecenoic acid	Lipids and lipid-like molecules	Fatty Acyls	Fatty acids and conjugates		C16H30O2	-H	0.998509766187167	0.903981475139167	0.993547390958833	0.896809984931217	**	2.78793	neg	8.03301	0	0	-1.20063	0.435085	217138	499070
253.21660	476	476-5	HMDB0031053	(E)-6-Hexadecenoic acid	Lipids and lipid-like molecules	Fatty Acyls	Fatty acids and conjugates		C16H30O2	-H	0.998509766187167	0.903981475139167	0.993547390958833	0.896809984931217	**	2.78793	neg	8.03301	0	0	-1.20063	0.435085	217138	499070
295.22718	560	560-2	HMDB0004705	12,13-DHOME	Lipids and lipid-like molecules	Fatty Acyls	Fatty acids and conjugates	C14829	C18H34O4	-H2O-H	0.99845992872	0.647756988858167	0.982432776422667	0.635397629996716	**	0.473663	neg	2.16499	0	0	-1.29646	0.407125	14129	34704.3
295.22718	560	560-3	HMDB0000782	Octadecanedioic acid	Lipids and lipid-like molecules	Fatty Acyls	Fatty acids and conjugates		C18H34O4	-H2O-H	0.99845992872	0.647756988858167	0.982432776422667	0.635397629996716	**	0.473663	neg	2.16499	0	0	-1.29646	0.407125	14129	34704.3
295.22718	560	560-4	HMDB0041220	Dibutyl decanedioate	Lipids and lipid-like molecules	Fatty Acyls	Fatty acid esters		C18H34O4	-H2O-H	0.99845992872	0.647756988858167	0.982432776422667	0.635397629996716	**	0.473663	neg	2.16499	0	0	-1.29646	0.407125	14129	34704.3
295.22718	560	560-1	HMDB0004704	9,10-DHOME	Lipids and lipid-like molecules	Fatty Acyls	Fatty acids and conjugates		C18H34O4	-H2O-H	0.99845992872	0.647756988858167	0.982432776422667	0.635397629996716	**	0.473663	neg	2.16499	0	0	-1.29646	0.407125	14129	34704.3
311.22163	606	606-1	HMDB0062281	11-HpODE	Lipids and lipid-like molecules	Fatty Acyls	Lineolic acids and derivatives	C07338	C18H32O4	-H	0.998304154328667	0.546162295665	0.967313048393667	0.527413983054686	**	3.70608	neg	1.65707	0	0	-1.37718	0.384969	7562.27	19643.8
311.22163	606	606-3	HMDB0003871	13-L-Hydroperoxylinoleic acid	Lipids and lipid-like molecules	Fatty Acyls	Lineolic acids and derivatives	C04717	C18H32O4	-H	0.998304154328667	0.546162295665	0.967313048393667	0.527413983054686	**	3.70608	neg	1.65707	0	0	-1.37718	0.384969	7562.27	19643.8
160.13308	321	321-1	HMDB0000991	DL-2-Aminooctanoic acid	Organic acids and derivatives	Carboxylic acids and derivatives	Amino acids, peptides, and analogues		C8H17NO2	+H	0.9981298977625	0.724722099231	0.992030118233	0.71760164698284	**	0.758032	pos	6.27347	0	0	-0.774114	0.584748	36430.6	62301.4
140.06814	228	228-1	HMDB0253424	Imidazotetrazine	Organoheterocyclic compounds	Tetrazines	Unclassified		C3H2N6	+NH4	0.997861418005	0.180460223469833	0.983012699103	0.177015318260874	**	1.61111	pos	3.2242	0	0	-0.773978	0.584803	9875.92	16887.6
311.22163	606	606-4	HMDB0004706	8(R)-Hydroperoxylinoleic acid	Lipids and lipid-like molecules	Fatty Acyls	Lineolic acids and derivatives	C14831	C18H32O4	-H	0.998304154328667	0.546162295665	0.967313048393667	0.527413983054686	**	3.70608	neg	1.65707	0	0	-1.37718	0.384969	7562.27	19643.8
311.22163	606	606-5	HMDB0006940	9(S)-HPODE	Lipids and lipid-like molecules	Fatty Acyls	Lineolic acids and derivatives	C14827	C18H32O4	-H	0.998304154328667	0.546162295665	0.967313048393667	0.527413983054686	**	3.70608	neg	1.65707	0	0	-1.37718	0.384969	7562.27	19643.8
311.22163	606	606-6	HMDB0010201	12,13-DiHODE	Lipids and lipid-like molecules	Fatty Acyls	Lineolic acids and derivatives		C18H32O4	-H	0.998304154328667	0.546162295665	0.967313048393667	0.527413983054686	**	3.70608	neg	1.65707	0	0	-1.37718	0.384969	7562.27	19643.8
311.22163	606	606-7	HMDB0010208	15,16-DiHODE	Lipids and lipid-like molecules	Fatty Acyls	Lineolic acids and derivatives		C18H32O4	-H	0.998304154328667	0.546162295665	0.967313048393667	0.527413983054686	**	3.70608	neg	1.65707	0	0	-1.37718	0.384969	7562.27	19643.8
311.22163	606	606-8	HMDB0010221	9,10-DiHODE	Lipids and lipid-like molecules	Fatty Acyls	Lineolic acids and derivatives		C18H32O4	-H	0.998304154328667	0.546162295665	0.967313048393667	0.527413983054686	**	3.70608	neg	1.65707	0	0	-1.37718	0.384969	7562.27	19643.8
311.22163	606	606-9	HMDB0040900	(±)-(E)-13-Hydroxy-10-oxo-11-octadecenoic acid	Lipids and lipid-like molecules	Fatty Acyls	Lineolic acids and derivatives		C18H32O4	-H	0.998304154328667	0.546162295665	0.967313048393667	0.527413983054686	**	3.70608	neg	1.65707	0	0	-1.37718	0.384969	7562.27	19643.8
311.22163	606	606-2	HMDB0062434	(10E,12Z)-(9S)-9-Hydroperoxyoctadeca-10,12-dienoic acid	Lipids and lipid-like molecules	Fatty Acyls	Lineolic acids and derivatives	C14827	C18H32O4	-H	0.998304154328667	0.546162295665	0.967313048393667	0.527413983054686	**	3.70608	neg	1.65707	0	0	-1.37718	0.384969	7562.27	19643.8
173.05721	385	385-4	HMDB0011743	2-Phenylpropionate	Phenylpropanoids and polyketides	Phenylpropanoic acids	Unclassified		C9H10O2	+Na	0.996493832301	0.178907456613	0.9743964043475	0.173715563501021	**	0.532578	pos	1.21157	3.05569e-231	4.37224e-230	-0.724093	0.605378	1580.56	2610.87
173.05721	385	385-2	HMDB0002222	3-Methylphenylacetic acid	Benzenoids	Benzene and substituted derivatives	Toluenes		C9H10O2	+Na	0.996493832301	0.178907456613	0.9743964043475	0.173715563501021	**	0.532578	pos	1.21157	3.05569e-231	4.37224e-230	-0.724093	0.605378	1580.56	2610.87
173.05721	385	385-1	HMDB0000764	Hydrocinnamic acid	Phenylpropanoids and polyketides	Phenylpropanoic acids	Unclassified	C05629	C9H10O2	+Na	0.996493832301	0.178907456613	0.9743964043475	0.173715563501021	**	0.532578	pos	1.21157	3.05569e-231	4.37224e-230	-0.724093	0.605378	1580.56	2610.87
173.05721	385	385-3	HMDB0002237	3,4-Dimethylbenzoic acid	Benzenoids	Benzene and substituted derivatives	Benzoic acids and derivatives		C9H10O2	+Na	0.996493832301	0.178907456613	0.9743964043475	0.173715563501021	**	0.532578	pos	1.21157	3.05569e-231	4.37224e-230	-0.724093	0.605378	1580.56	2610.87
218.10252	369	369-1	HMDB0000210	Pantothenic acid	Organic oxygen compounds	Organooxygen compounds	Alcohols and polyols	C00864	C9H17NO5	-H	0.998053154096	0.419702012371	0.9798597206	0.410448457957911	**	4.02718	neg	1.19904	0	0	-0.720032	0.607084	9774.87	16101.3
507.44076	859	859-1	HMDB0112154	FAHFA(16:1(9Z)/5-O-16:0)	Lipids and lipid-like molecules	Fatty Acyls	Fatty acids and conjugates		C32H60O4	-H	0.9979275255835	0.574426137530833	0.9564986656045	0.548299138182091	**	2.22127	neg	1.61007	0	0	-1.41402	0.375264	6803.08	18128.8
507.44076	859	859-2	HMDB0112155	FAHFA(16:1(9Z)/7-O-16:0)	Lipids and lipid-like molecules	Fatty Acyls	Fatty acids and conjugates		C32H60O4	-H	0.9979275255835	0.574426137530833	0.9564986656045	0.548299138182091	**	2.22127	neg	1.61007	0	0	-1.41402	0.375264	6803.08	18128.8
156.04201	296	296-1	HMDB0060173	N-Methylethanolaminium phosphate	Organic acids and derivatives	Organic phosphoric acids and derivatives	Phosphate esters	C01210	C3H10NO4P	+H	0.998174229038667	0.3625935858575	0.992750453523333	0.359307733257711	**	0.0909407	pos	5.15165	0	0	-0.712502	0.610261	28158.1	46141
507.44076	859	859-3	HMDB0112156	FAHFA(16:1(9Z)/8-O-16:0)	Lipids and lipid-like molecules	Fatty Acyls	Fatty acids and conjugates		C32H60O4	-H	0.9979275255835	0.574426137530833	0.9564986656045	0.548299138182091	**	2.22127	neg	1.61007	0	0	-1.41402	0.375264	6803.08	18128.8
162.11244	330	330-1	HMDB0244982	beta-Hydroxy-gamma-trimethylaminobutyric acid	Organic acids and derivatives	Carboxylic acids and derivatives	Amino acids, peptides, and analogues		C7H15NO3	+H	0.998233784544	0.914817754544333	0.996575853385667	0.910075051787015	**	0.151274	pos	14.6354	0	0	-0.702261	0.614608	225535	366957
162.11244	330	330-2	HMDB0254990	N-(2-Hydroxyethyl)valine	Organic acids and derivatives	Carboxylic acids and derivatives	Amino acids, peptides, and analogues		C7H15NO3	+H	0.998233784544	0.914817754544333	0.996575853385667	0.910075051787015	**	0.151274	pos	14.6354	0	0	-0.702261	0.614608	225535	366957
507.44076	859	859-4	HMDB0112157	FAHFA(16:1(9Z)/9-O-16:0)	Lipids and lipid-like molecules	Fatty Acyls	Fatty acids and conjugates		C32H60O4	-H	0.9979275255835	0.574426137530833	0.9564986656045	0.548299138182091	**	2.22127	neg	1.61007	0	0	-1.41402	0.375264	6803.08	18128.8
255.06282	775	775-2	HMDB0030813	Cassiachromone	Organoheterocyclic compounds	Benzopyrans	1-benzopyrans		C13H12O4	+Na	0.997724109720333	0.769691954845167	0.980354974225833	0.752854014983886	**	0.179561	pos	4.38426	0	0	-0.694621	0.617872	20746.5	33577.4
255.06282	775	775-5	HMDB0041325	Salfredin B11	Organoheterocyclic compounds	Benzopyrans	1-benzopyrans		C13H12O4	+Na	0.997724109720333	0.769691954845167	0.980354974225833	0.752854014983886	**	0.179561	pos	4.38426	0	0	-0.694621	0.617872	20746.5	33577.4
255.06282	775	775-3	HMDB0033330	Dihydrocoriandrin	Organoheterocyclic compounds	Benzopyrans	2-benzopyrans		C13H12O4	+Na	0.997724109720333	0.769691954845167	0.980354974225833	0.752854014983886	**	0.179561	pos	4.38426	0	0	-0.694621	0.617872	20746.5	33577.4
255.06282	775	775-1	HMDB0255452	Naphthoxylactic acid	Benzenoids	Naphthalenes	Unclassified		C13H12O4	+Na	0.997724109720333	0.769691954845167	0.980354974225833	0.752854014983886	**	0.179561	pos	4.38426	0	0	-0.694621	0.617872	20746.5	33577.4
507.44076	859	859-5	HMDB0112158	FAHFA(16:1(9Z)/10-O-16:0)	Lipids and lipid-like molecules	Fatty Acyls	Fatty acids and conjugates		C32H60O4	-H	0.9979275255835	0.574426137530833	0.9564986656045	0.548299138182091	**	2.22127	neg	1.61007	0	0	-1.41402	0.375264	6803.08	18128.8
507.44076	859	859-6	HMDB0112159	FAHFA(16:1(9Z)/11-O-16:0)	Lipids and lipid-like molecules	Fatty Acyls	Fatty acids and conjugates		C32H60O4	-H	0.9979275255835	0.574426137530833	0.9564986656045	0.548299138182091	**	2.22127	neg	1.61007	0	0	-1.41402	0.375264	6803.08	18128.8
507.44076	859	859-7	HMDB0112160	FAHFA(16:1(9Z)/12-O-16:0)	Lipids and lipid-like molecules	Fatty Acyls	Fatty acids and conjugates		C32H60O4	-H	0.9979275255835	0.574426137530833	0.9564986656045	0.548299138182091	**	2.22127	neg	1.61007	0	0	-1.41402	0.375264	6803.08	18128.8
507.44076	859	859-8	HMDB0112161	FAHFA(16:1(9Z)/13-O-16:0)	Lipids and lipid-like molecules	Fatty Acyls	Fatty acids and conjugates		C32H60O4	-H	0.9979275255835	0.574426137530833	0.9564986656045	0.548299138182091	**	2.22127	neg	1.61007	0	0	-1.41402	0.375264	6803.08	18128.8
507.44076	859	859-9	HMDB0112174	FAHFA(16:1(9Z)/6-O-16:0)	Lipids and lipid-like molecules	Fatty Acyls	Fatty acids and conjugates		C32H60O4	-H	0.9979275255835	0.574426137530833	0.9564986656045	0.548299138182091	**	2.22127	neg	1.61007	0	0	-1.41402	0.375264	6803.08	18128.8
225.18512	393	393-3	HMDB0005051	Tsuzuic acid	Lipids and lipid-like molecules	Fatty Acyls	Fatty acids and conjugates		C14H26O2	-H	0.998318562240667	0.4637684534645	0.966730955666167	0.447585465563535	**	3.94027	neg	1.84259	0	0	-1.52446	0.347608	7895.68	22714.3
225.18512	393	393-4	HMDB0010732	trans-Tetra-dec-2-enoic acid	Lipids and lipid-like molecules	Fatty Acyls	Fatty acids and conjugates		C14H26O2	-H	0.998318562240667	0.4637684534645	0.966730955666167	0.447585465563535	**	3.94027	neg	1.84259	0	0	-1.52446	0.347608	7895.68	22714.3
225.18512	393	393-1	HMDB0000499	5-Tetradecenoic acid	Lipids and lipid-like molecules	Fatty Acyls	Fatty acids and conjugates		C14H26O2	-H	0.998318562240667	0.4637684534645	0.966730955666167	0.447585465563535	**	3.94027	neg	1.84259	0	0	-1.52446	0.347608	7895.68	22714.3
225.18512	393	393-7	HMDB0034561	Houttuynin	Lipids and lipid-like molecules	Fatty Acyls	Fatty aldehydes	C16947	C14H26O2	-H	0.998318562240667	0.4637684534645	0.966730955666167	0.447585465563535	**	3.94027	neg	1.84259	0	0	-1.52446	0.347608	7895.68	22714.3
225.18512	393	393-8	HMDB0037188	Rhodinyl butyrate	Lipids and lipid-like molecules	Fatty Acyls	Fatty alcohol esters		C14H26O2	-H	0.998318562240667	0.4637684534645	0.966730955666167	0.447585465563535	**	3.94027	neg	1.84259	0	0	-1.52446	0.347608	7895.68	22714.3
201.08852	524	524-1	HMDB0031250	Phenylmethyl 2-methylpropanoate	Benzenoids	Benzene and substituted derivatives	Benzyloxycarbonyls		C11H14O2	+Na	0.997479495662167	0.339254630889667	0.9619188720555	0.325512902013338	**	0.363446	pos	2.22639	6.71315e-299	1.41081e-297	-0.675788	0.62599	5647.32	9021.42
118.08625	142	142-4	HMDB0032385	Methyl methacrylate	Organic acids and derivatives	Carboxylic acids and derivatives	Carboxylic acid derivatives	C19504	C5H8O2	+NH4					*	0.0609713	pos	2.87609	0	0	-0.675156	0.626264	9498.2	15166.4
225.18512	393	393-11	HMDB0037228	Citronellyl isobutyrate	Lipids and lipid-like molecules	Fatty Acyls	Fatty alcohol esters		C14H26O2	-H	0.998318562240667	0.4637684534645	0.966730955666167	0.447585465563535	**	3.94027	neg	1.84259	0	0	-1.52446	0.347608	7895.68	22714.3
118.08625	142	142-3	HMDB0032351	Isopropenyl acetate	Organic acids and derivatives	Carboxylic acids and derivatives	Carboxylic acid derivatives		C5H8O2	+NH4					*	0.0609713	pos	2.87609	0	0	-0.675156	0.626264	9498.2	15166.4
225.18512	393	393-13	HMDB0062243	7Z-tetradecenoic acid	Lipids and lipid-like molecules	Fatty Acyls	Fatty acids and conjugates		C14H26O2	-H	0.998318562240667	0.4637684534645	0.966730955666167	0.447585465563535	**	3.94027	neg	1.84259	0	0	-1.52446	0.347608	7895.68	22714.3
225.18512	393	393-14	HMDB0062248	9E-tetradecenoic acid	Lipids and lipid-like molecules	Fatty Acyls	Fatty acids and conjugates		C14H26O2	-H	0.998318562240667	0.4637684534645	0.966730955666167	0.447585465563535	**	3.94027	neg	1.84259	0	0	-1.52446	0.347608	7895.68	22714.3
225.18512	393	393-2	HMDB0000521	FA(14:1)	Lipids and lipid-like molecules	Fatty Acyls	Fatty acids and conjugates		C14H26O2	-H	0.998318562240667	0.4637684534645	0.966730955666167	0.447585465563535	**	3.94027	neg	1.84259	0	0	-1.52446	0.347608	7895.68	22714.3
225.18512	393	393-9	HMDB0037189	Rhodinyl isobutyrate	Lipids and lipid-like molecules	Fatty Acyls	Fatty alcohol esters		C14H26O2	-H	0.998318562240667	0.4637684534645	0.966730955666167	0.447585465563535	**	3.94027	neg	1.84259	0	0	-1.52446	0.347608	7895.68	22714.3
225.18512	393	393-10	HMDB0037227	Citronellyl butyrate	Lipids and lipid-like molecules	Fatty Acyls	Fatty alcohol esters		C14H26O2	-H	0.998318562240667	0.4637684534645	0.966730955666167	0.447585465563535	**	3.94027	neg	1.84259	0	0	-1.52446	0.347608	7895.68	22714.3
297.24282	566	566-3	HMDB0031008	(+)-15,16-Dihydroxyoctadecanoic acid	Lipids and lipid-like molecules	Fatty Acyls	Fatty acids and conjugates		C18H36O4	-H2O-H	0.998353089001167	0.552204940684	0.975797855867833	0.53795297494244	**	0.495987	neg	2.02532	0	0	-1.62693	0.323777	8598.95	26558.2
297.24282	566	566-4	HMDB0059633	(9S,10S)-9,10-dihydroxyoctadecanoate	Lipids and lipid-like molecules	Fatty Acyls	Fatty acids and conjugates	C15988	C18H36O4	-H2O-H	0.998353089001167	0.552204940684	0.975797855867833	0.53795297494244	**	0.495987	neg	2.02532	0	0	-1.62693	0.323777	8598.95	26558.2
218.13850	609	609-1	HMDB0240784	O-Propanoyl-D-carnitine	Lipids and lipid-like molecules	Fatty Acyls	Fatty acid esters		C10H19NO4	+H	0.993932626717	0.13370077304575	0.96905448135275	0.12877722417351	**	0.861212	pos	2.62794	0	0	-1.66805	0.314678	2092.44	6649.47
269.21159	508	508-1	HMDB0010733	3-Oxohexadecanoic acid	Lipids and lipid-like molecules	Fatty Acyls	Fatty acids and conjugates		C16H30O3	-H	0.998333655122667	0.4154741685765	0.967486181280833	0.401295703597161	**	2.33976	neg	1.73729	0	0	-1.7477	0.297775	5600.98	18809.4
269.21159	508	508-3	HMDB0030973	9-Oxohexadecanoic acid	Lipids and lipid-like molecules	Fatty Acyls	Fatty acids and conjugates		C16H30O3	-H	0.998333655122667	0.4154741685765	0.967486181280833	0.401295703597161	**	2.33976	neg	1.73729	0	0	-1.7477	0.297775	5600.98	18809.4
269.21159	508	508-4	HMDB0030978	11-Oxohexadecanoic acid	Lipids and lipid-like molecules	Fatty Acyls	Fatty acids and conjugates		C16H30O3	-H	0.998333655122667	0.4154741685765	0.967486181280833	0.401295703597161	**	2.33976	neg	1.73729	0	0	-1.7477	0.297775	5600.98	18809.4
500.27661	848	848-1	HMDB0033617	Vignatic acid B	Organic acids and derivatives	Carboxylic acids and derivatives	Amino acids, peptides, and analogues		C27H41N3O7	-H2O-H	0.9977661296115	0.477543641792	0.9447111086755	0.450132993241446	**	1.09558	neg	1.01067	0	0	-0.644255	0.639823	7988.38	12485.3
319.11203	936	936-2	HMDB0245678	4-Nitrophenyl beta-D-glucopyranoside	Organic oxygen compounds	Organooxygen compounds	Carbohydrates and carbohydrate conjugates		C12H15NO8	+NH4	0.9961898842718	0.1671712510738	0.9753327685064	0.162426368902618	**	4.87793	pos	2.77723	0	0	-0.638198	0.642515	9266.07	14421.6
319.11203	936	936-1	HMDB0244855	2-Nitrophenyl a-D-galactopyranoside	Organic oxygen compounds	Organooxygen compounds	Carbohydrates and carbohydrate conjugates		C12H15NO8	+NH4	0.9961898842718	0.1671712510738	0.9753327685064	0.162426368902618	**	4.87793	pos	2.77723	0	0	-0.638198	0.642515	9266.07	14421.6
318.11734	934	934-1	HMDB0255287	N(6),O(2)-Dimethyladenosine	Nucleosides, nucleotides, and analogues	Purine nucleosides	Unclassified		C12H17N5O4	+Na	0.997751151326333	0.501846817915833	0.966403210962167	0.483895715276042	**	0.216523	pos	4.53708	0	0	-0.634419	0.6442	24841.3	38561.4
318.11734	934	934-2	HMDB0255293	N2-Ethyl-2'-deoxyguanosine	Nucleosides, nucleotides, and analogues	Purine nucleosides	Purine 2'-deoxyribonucleosides		C12H17N5O4	+Na	0.997751151326333	0.501846817915833	0.966403210962167	0.483895715276042	**	0.216523	pos	4.53708	0	0	-0.634419	0.6442	24841.3	38561.4
328.23521	645	645-1	HMDB0303208	Carrageenan, potassium salt of	Organic acids and derivatives	Carboxylic acids and derivatives	Amino acids, peptides, and analogues		C15H33N5O4	-H2O-H	0.9980606243652	0.2034665219062	0.9414010415686	0.191172120664438	**	1.05815	neg	1.03041	0	0	-0.632653	0.644989	8508.57	13191.8
317.11409	932	932-2	HMDB0033331	(E)-1-[4-Hydroxy-3-(3-methyl-1,3-butadienyl)phenyl]-2-(3,5-dihydroxyphenyl)ethylene	Phenylpropanoids and polyketides	Stilbenes	Unclassified		C19H18O3	+Na	0.997801270973667	0.9446192337855	0.985674166065333	0.929039567991446	**	2.26697	pos	10.9106	0	0	-0.628155	0.647003	145506	224893
317.11409	932	932-3	HMDB0041305	1-Methoxy-4-[5-(4-methoxyphenoxy)-3-penten-1-ynyl]benzene	Benzenoids	Phenol ethers	Anisoles		C19H18O3	+Na	0.997801270973667	0.9446192337855	0.985674166065333	0.929039567991446	**	2.26697	pos	10.9106	0	0	-0.628155	0.647003	145506	224893
269.21159	508	508-2	HMDB0030972	8-Oxohexadecanoic acid	Lipids and lipid-like molecules	Fatty Acyls	Fatty acids and conjugates		C16H30O3	-H	0.998333655122667	0.4154741685765	0.967486181280833	0.401295703597161	**	2.33976	neg	1.73729	0	0	-1.7477	0.297775	5600.98	18809.4
317.11409	932	932-4	HMDB0302014	3-Isopentadienyl-3',4,5'-trihydroxystilbene	Phenylpropanoids and polyketides	Stilbenes	Unclassified		C19H18O3	+Na	0.997801270973667	0.9446192337855	0.985674166065333	0.929039567991446	**	2.26697	pos	10.9106	0	0	-0.628155	0.647003	145506	224893
311.29475	607	607-4	HMDB0002212	FA(20:0)	Lipids and lipid-like molecules	Fatty Acyls	Fatty acids and conjugates	C06425	C20H40O2	-H	0.995801553493	0.2302592383888	0.9468792037462	0.217112306731211	**	2.58446	neg	1.0955	0	0	-2.01919	0.246696	1720.37	6973.65
146.16488	251	251-1	HMDB0001257	Spermidine	Organic nitrogen compounds	Organonitrogen compounds	Amines	C00315	C7H19N3	+H	0.9980263798288	0.183603062513	0.9800709892568	0.179588893930318	**	2.02083	pos	2.74861	0	0	-0.583849	0.667181	10033.9	15039.2
203.06784	534	534-2	HMDB0032174	Benzaldehyde glyceryl acetal	Organoheterocyclic compounds	Dioxanes	1,3-dioxanes		C10H12O3	+Na	0.997379912664	0.112284897266	0.961867321132	0.107720195590122	**	0.116285	pos	1.31932	2.97477e-229	4.21165e-228	-0.537914	0.688766	2708.01	3931.68
203.06784	534	534-1	HMDB0031240	2-Phenyl-1,3-dioxolane-4-methanol	Benzenoids	Benzene and substituted derivatives	Unclassified		C10H12O3	+Na	0.997379912664	0.112284897266	0.961867321132	0.107720195590122	**	0.116285	pos	1.31932	2.97477e-229	4.21165e-228	-0.537914	0.688766	2708.01	3931.68
187.07298	456	456-2	HMDB0032586	3-(4-Methoxyphenyl)-2-propen-1-ol	Phenylpropanoids and polyketides	Cinnamyl alcohols	Unclassified		C10H12O2	+Na	0.996963381436	0.1705155541048	0.9632511988808	0.163750549409574	**	0.18341	pos	1.36323	8.0284e-211	9.4721e-210	-0.524596	0.695154	3046.39	4382.33
187.07298	456	456-3	HMDB0032620	1-Phenylethyl acetate	Benzenoids	Benzene and substituted derivatives	Benzyloxycarbonyls		C10H12O2	+Na	0.996963381436	0.1705155541048	0.9632511988808	0.163750549409574	**	0.18341	pos	1.36323	8.0284e-211	9.4721e-210	-0.524596	0.695154	3046.39	4382.33
187.07298	456	456-4	HMDB0033945	2-Phenylethyl acetate	Benzenoids	Benzene and substituted derivatives	Unclassified	C12303	C10H12O2	+Na	0.996963381436	0.1705155541048	0.9632511988808	0.163750549409574	**	0.18341	pos	1.36323	8.0284e-211	9.4721e-210	-0.524596	0.695154	3046.39	4382.33
187.07298	456	456-1	HMDB0032336	3-Hydroxy-4-phenylbutan-2-one	Benzenoids	Benzene and substituted derivatives	Unclassified		C10H12O2	+Na	0.996963381436	0.1705155541048	0.9632511988808	0.163750549409574	**	0.18341	pos	1.36323	8.0284e-211	9.4721e-210	-0.524596	0.695154	3046.39	4382.33
189.05218	464	464-4	HMDB0029817	Ethyl salicylate	Benzenoids	Benzene and substituted derivatives	Benzoic acids and derivatives		C9H10O3	+Na	0.997865442739	0.249686586915833	0.969126950046667	0.241461484547451	**	0.183947	pos	1.92625	1.01191e-302	2.19519e-301	-0.491877	0.711099	6216.91	8742.67
189.05218	464	464-1	HMDB0002072	4-Methoxyphenylacetic acid	Benzenoids	Phenol ethers	Anisoles		C9H10O3	+Na	0.997865442739	0.249686586915833	0.969126950046667	0.241461484547451	**	0.183947	pos	1.92625	1.01191e-302	2.19519e-301	-0.491877	0.711099	6216.91	8742.67
189.05218	464	464-3	HMDB0029665	Ethyl vanillin	Organic oxygen compounds	Organooxygen compounds	Carbonyl compounds		C9H10O3	+Na	0.997865442739	0.249686586915833	0.969126950046667	0.241461484547451	**	0.183947	pos	1.92625	1.01191e-302	2.19519e-301	-0.491877	0.711099	6216.91	8742.67
189.05218	464	464-2	HMDB0005175	Homovanillin	Benzenoids	Phenols	Methoxyphenols	C05581	C9H10O3	+Na	0.997865442739	0.249686586915833	0.969126950046667	0.241461484547451	**	0.183947	pos	1.92625	1.01191e-302	2.19519e-301	-0.491877	0.711099	6216.91	8742.67
189.05218	464	464-5	HMDB0031132	3,4-Dihydroxyphenylacetone	Benzenoids	Benzene and substituted derivatives	Phenylpropanes		C9H10O3	+Na	0.997865442739	0.249686586915833	0.969126950046667	0.241461484547451	**	0.183947	pos	1.92625	1.01191e-302	2.19519e-301	-0.491877	0.711099	6216.91	8742.67
189.05218	464	464-6	HMDB0032573	Ethylparaben	Benzenoids	Benzene and substituted derivatives	Benzoic acids and derivatives		C9H10O3	+Na	0.997865442739	0.249686586915833	0.969126950046667	0.241461484547451	**	0.183947	pos	1.92625	1.01191e-302	2.19519e-301	-0.491877	0.711099	6216.91	8742.67
311.29475	607	607-7	HMDB0035673	4-Hydroxy-6-eicosanone	Lipids and lipid-like molecules	Fatty Acyls	Fatty alcohols		C20H40O2	-H	0.995801553493	0.2302592383888	0.9468792037462	0.217112306731211	**	2.58446	neg	1.0955	0	0	-2.01919	0.246696	1720.37	6973.65
311.29475	607	607-6	HMDB0035672	5-Hydroxy-7-eicosanone	Lipids and lipid-like molecules	Fatty Acyls	Fatty alcohols		C20H40O2	-H	0.995801553493	0.2302592383888	0.9468792037462	0.217112306731211	**	2.58446	neg	1.0955	0	0	-2.01919	0.246696	1720.37	6973.65
381.29669	1010	1010-1	HMDB0011131	MG(18:0)	Lipids and lipid-like molecules	Glycerolipids	Monoradylglycerols		C21H42O4	+Na	0.980282156287	0.2388666198995	0.939494617193	0.219988945344011	**	2.19803	pos	1.38971	0	0	6.33062	80.4836	1294.85	16.0884
381.29669	1010	1010-3	HMDB0072877	MG(0:0/i-18:0/0:0)	Lipids and lipid-like molecules	Glycerolipids	Monoradylglycerols		C21H42O4	+Na	0.980282156287	0.2388666198995	0.939494617193	0.219988945344011	**	2.19803	pos	1.38971	0	0	6.33062	80.4836	1294.85	16.0884
381.29669	1010	1010-2	HMDB0072842	MG(i-18:0/0:0/0:0)	Lipids and lipid-like molecules	Glycerolipids	Monoradylglycerols		C21H42O4	+Na	0.980282156287	0.2388666198995	0.939494617193	0.219988945344011	**	2.19803	pos	1.38971	0	0	6.33062	80.4836	1294.85	16.0884
655.46822	3172	3172-1	HMDB0007031	DG(36:4)	Lipids and lipid-like molecules	Glycerolipids	Diradylglycerols		C39H68O5	+K	0.989484115415667	0.203528213936667	0.878057571281333	0.176830200853732	**	2.4545	pos	1.75274	0	0	2.14653	4.42761	2631.82	594.411
900.79799	5427	5427-1	HMDB0029554	Glycerol 1,2-di-(9Z,12Z-octadecadienoate) 3-octadecanoate	Lipids and lipid-like molecules	Glycerolipids	Triradylcglycerols		C57H102O6	+NH4	0.990338233626	0.709369167392667	0.940608064422167	0.660791658356701	**	3.85117	pos	1.09033	1.39685e-107	6.88191e-107	0.729685	1.65828	2617.63	1578.52
900.79799	5427	5427-3	HMDB0031114	Glycerol 1,3-di-(9Z,12Z-octadecadienoate) 2-octadecanoate	Lipids and lipid-like molecules	Glycerolipids	Triradylcglycerols		C57H102O6	+NH4	0.990338233626	0.709369167392667	0.940608064422167	0.660791658356701	**	3.85117	pos	1.09033	1.39685e-107	6.88191e-107	0.729685	1.65828	2617.63	1578.52
900.79799	5427	5427-2	HMDB0031113	Glycerol 1,3-di-(9Z-octadecenoate) 2-(9Z,12Z-octadecadienoate)	Lipids and lipid-like molecules	Glycerolipids	Triradylcglycerols		C57H102O6	+NH4	0.990338233626	0.709369167392667	0.940608064422167	0.660791658356701	**	3.85117	pos	1.09033	1.39685e-107	6.88191e-107	0.729685	1.65828	2617.63	1578.52
561.48790	910	910-1	HMDB0007072	DG(33:1)	Lipids and lipid-like molecules	Glycerolipids	Diradylglycerols		C36H68O5	-H2O-H	0.998476119556833	0.79256964528	0.9773096309625	0.773405571163667	**	0.684918	neg	2.60926	0	0	-0.384537	0.766025	100061	130623
279.23246	525	525-1	HMDB0251000	N1,N11-Bis(ethyl)norspermine	Organic nitrogen compounds	Organonitrogen compounds	Amines		C13H32N4	+Cl	0.998487374242167	0.273863717624667	0.890800227520667	0.243588845023867	**	1.27485	neg	7.79933	0	0	-0.437517	0.738404	762390	1.03248e+06
132.07662	199	199-1	HMDB0000076	Dihydrouracil	Organoheterocyclic compounds	Diazines	Pyrimidines and pyrimidine derivatives	C00429	C4H6N2O2	+NH4	0.998620068517333	0.564357089107667	0.988930864365833	0.557339990183809	**	0.964136	pos	2.02067	7.54157e-146	5.31069e-145	-0.430495	0.742007	9319.66	12560.1
132.07662	199	199-2	HMDB0003646	N-Methylhydantoin	Organoheterocyclic compounds	Azolines	Imidazolines	C02565	C4H6N2O2	+NH4	0.998620068517333	0.564357089107667	0.988930864365833	0.557339990183809	**	0.964136	pos	2.02067	7.54157e-146	5.31069e-145	-0.430495	0.742007	9319.66	12560.1
637.53919	975	975-1	HMDB0011188	TG(36:0)	Lipids and lipid-like molecules	Glycerolipids	Triradylcglycerols		C39H74O6	-H	0.9981887134455	0.694732951510333	0.960202782584833	0.665876231984133	**	3.25671	neg	1.26522	0	0	-0.716344	0.608638	11009.2	18088.2
609.50947	954	954-1	HMDB0033753	Glycerol 1,3-didodecanoate 2-decanoate	Lipids and lipid-like molecules	Glycerolipids	Triradylcglycerols		C37H70O6	-H	0.998507433237833	0.6836550582795	0.967158787182	0.660216107400049	**	0.814311	neg	1.4396	0	0	-0.75322	0.593278	13289.3	22399.7
609.50947	954	954-2	HMDB0038058	Glycerol 1-dodecanoate 2-tetradecanoate 3-octanoate	Lipids and lipid-like molecules	Glycerolipids	Triradylcglycerols		C37H70O6	-H	0.998507433237833	0.6836550582795	0.967158787182	0.660216107400049	**	0.814311	neg	1.4396	0	0	-0.75322	0.593278	13289.3	22399.7
213.10932	587	587-1	HMDB0247221	7-(2-Hydroxyethyl)guanine	Organoheterocyclic compounds	Imidazopyrimidines	Purines and purine derivatives		C7H9N5O2	+NH4	0.9975209773305	0.2891078349715	0.978594256438	0.282217903518314	**	0.610358	pos	1.41571	1.15196e-172	1.03986e-171	-0.274475	0.826751	7326.44	8861.73
213.10932	587	587-2	HMDB0304227	6-hydroxymethyl-7,8-dihydropterin	Organoheterocyclic compounds	Pteridines and derivatives	Pterins and derivatives	C01300	C7H9N5O2	+NH4	0.9975209773305	0.2891078349715	0.978594256438	0.282217903518314	**	0.610358	pos	1.41571	1.15196e-172	1.03986e-171	-0.274475	0.826751	7326.44	8861.73
170.03259	369	369-2	HMDB0013222	Beta-Guanidinopropionic acid	Organic nitrogen compounds	Organonitrogen compounds	Guanidines	C03065	C4H9N3O2	+K	0.998636899460167	0.69469800572	0.978320264663333	0.678710723068994	**	0.271172	pos	1.5281	3.57874e-86	1.43684e-85	-0.229028	0.853209	12939.1	15165.2
170.03259	369	369-1	HMDB0000064	Creatine	Organic acids and derivatives	Carboxylic acids and derivatives	Amino acids, peptides, and analogues	C00300	C4H9N3O2	+K	0.998636899460167	0.69469800572	0.978320264663333	0.678710723068994	**	0.271172	pos	1.5281	3.57874e-86	1.43684e-85	-0.229028	0.853209	12939.1	15165.2
104.10711	91	91-1	HMDB0244984	2-Amino-3-methyl-1-butanol	Organic nitrogen compounds	Organonitrogen compounds	Amines		C5H13NO	+H	0.998556941786833	0.953703369900667	0.9991302426485	0.951498826905789	**	1.12134	pos	13.781	1.43754e-242	2.27469e-241	-0.214631	0.861766	843796	979147
197.07813	506	506-1	HMDB0000704	Isoxanthopterin	Organoheterocyclic compounds	Pteridines and derivatives	Pterins and derivatives	C03975	C6H5N5O2	+NH4	0.997655070478667	0.594242843674	0.990680376818667	0.587324253205412	**	0.0954024	pos	2.67043	3.42709e-98	1.51129e-97	-0.207762	0.865879	41885.2	48373.1
609.50947	954	954-3	HMDB0071115	TG(34:0)	Lipids and lipid-like molecules	Glycerolipids	Triradylcglycerols		C37H70O6	-H	0.998507433237833	0.6836550582795	0.967158787182	0.660216107400049	**	0.814311	neg	1.4396	0	0	-0.75322	0.593278	13289.3	22399.7
533.45536	882	882-1	HMDB0007070	DG(31:1)	Lipids and lipid-like molecules	Glycerolipids	Diradylglycerols		C34H64O5	-H2O-H	0.998507042057667	0.758416641575333	0.9780422599845	0.740656104388515	**	3.03572	neg	2.27222	0	0	-0.870127	0.547099	27338.3	49969.5
297.24282	566	566-2	HMDB0011532	MG(15:0)	Lipids and lipid-like molecules	Glycerolipids	Monoradylglycerols		C18H36O4	-H2O-H	0.998353089001167	0.552204940684	0.975797855867833	0.53795297494244	**	0.495987	neg	2.02532	0	0	-1.62693	0.323777	8598.95	26558.2
297.24282	566	566-1	HMDB0072878	MG(i-15:0/0:0/0:0)	Lipids and lipid-like molecules	Glycerolipids	Monoradylglycerols		C18H36O4	-H2O-H	0.998353089001167	0.552204940684	0.975797855867833	0.53795297494244	**	0.495987	neg	2.02532	0	0	-1.62693	0.323777	8598.95	26558.2
657.48388	3218	3218-1	HMDB0011155	PA(34:3)	Lipids and lipid-like molecules	Glycerophospholipids	Glycerophosphates	C15647	C37H69O7P	+H	0.9933932547142	0.263762204327	0.9000522246114	0.2358313190358	**	2.26741	pos	2.04559	0	0	1.15411	2.22547	5066.24	2276.48
895.71311	5403	5403-1	HMDB0115453	PA(48:0)	Lipids and lipid-like molecules	Glycerophospholipids	Glycerophosphates		C51H101O8P	+Na	0.998020420988667	0.664368819855667	0.960750136543833	0.637028884085582	**	0.545781	pos	1.61665	1.53772e-112	7.95474e-112	-0.118264	0.921296	26436	28694.4
923.74211	5503	5503-1	HMDB0115762	PA(50:0)	Lipids and lipid-like molecules	Glycerophospholipids	Glycerophosphates		C53H105O8P	+Na	0.996944747478667	0.546089374254833	0.953419374469	0.519061465691179	**	1.96052	pos	1.35269	6.97545e-175	6.51527e-174	-0.197731	0.871921	9479.99	10872.5
869.69832	5284	5284-1	HMDB0115481	Phosphatidate(48:2)	Lipids and lipid-like molecules	Glycerophospholipids	Glycerophosphates		C51H97O8P	+H	0.997634749498833	0.633664359447	0.968537227974667	0.612275902835759	**	1.22493	pos	2.59255	1.16514e-302	2.48749e-301	-0.319365	0.801422	18743.2	23387.5
867.68187	5275	5275-1	HMDB0115267	PA(46:0)	Lipids and lipid-like molecules	Glycerophospholipids	Glycerophosphates		C49H97O8P	+Na	0.9976915979585	0.593402252922167	0.952977951850167	0.56419386395845	**	0.62595	pos	2.08372	0	0	-0.375354	0.770916	10008.4	12982.5
841.66562	5124	5124-1	HMDB0115295	Phosphatidate(46:2)	Lipids and lipid-like molecules	Glycerophospholipids	Glycerophosphates		C49H93O8P	+H	0.9960791832075	0.4020550928515	0.930961722163667	0.372830348147535	**	2.92284	pos	2.2079	0	0	-0.872623	0.546153	3913.92	7166.35
843.68082	5139	5139-1	HMDB0115268	PA(46:1)	Lipids and lipid-like molecules	Glycerophospholipids	Glycerophosphates		C49H95O8P	+H	0.994118820643833	0.401947238459	0.926221392334167	0.370102614055948	**	3.44994	pos	2.42324	0	0	-0.960144	0.514006	4129.41	8033.78
239.08885	708	708-1	HMDB0255307	N7-(2-Carbamoyl-2-hydroxyethyl)guanine	Organoheterocyclic compounds	Imidazopyrimidines	Purines and purine derivatives		C8H10N6O3	+H	0.997706647067833	0.663377638940667	0.989747853011833	0.655070832020823	**	0.561462	pos	2.48749	1.15454e-112	5.99559e-112	0.171812	1.12647	47749.4	42388.4
279.15865	859	859-1	HMDB0013248	Monoethylhexyl phthalic acid	Benzenoids	Benzene and substituted derivatives	Benzoic acids and derivatives	C03343	C16H22O4	+H	0.997019494694333	0.980180587070167	0.996938221777833	0.974267002835896	**	1.57509	pos	4.524	3.97987e-53	1.22213e-52	0.272049	1.20752	135523	112232
217.04697	602	602-1	HMDB0303721	Sodium ferulate	Phenylpropanoids and polyketides	Cinnamic acids and derivatives	Hydroxycinnamic acids and derivatives		C10H9NaO4	+H	0.997440924169667	0.3082361766075	0.966561287723167	0.297166732482891	**	0.72928	pos	1.27675	5.48253e-187	5.46223e-186	0.286262	1.21948	6740.19	5527.12
517.23949	1102	1102-1	HMDB0060863	Perindoprilat glucuronide	Organic acids and derivatives	Peptidomimetics	Depsipeptides		C23H36N2O11	+H	0.9970009751334	0.2834091689766	0.93486794189	0.264155554436105	**	0.578971	pos	1.00792	2.83184e-179	2.7013e-178	0.30471	1.23517	4080.81	3303.84
296.06537	893	893-1	HMDB0000086	Glycerophosphocholine	Lipids and lipid-like molecules	Glycerophospholipids	Glycerophosphocholines	C00670	C8H20NO6P	+K	0.997152393233	0.223197647509	0.958993774755667	0.213435638070839	**	2.07807	pos	2.78171	0	0	-1.36087	0.389347	3296.43	8466.56
234.13321	687	687-1	HMDB0246316	4-[(2,4-Dihydroxy-3,3-dimethylbutanoyl)amino]butanoic acid	Organic acids and derivatives	Carboxylic acids and derivatives	Amino acids, peptides, and analogues		C10H19NO5	+H	0.9964370013795	0.710263254768833	0.970135062609167	0.68659619834864	**	1.64126	pos	1.30837	1.14251e-55	3.59877e-55	0.310252	1.23992	9919.8	8000.33
185.11463	445	445-1	HMDB0255369	2-Amino-2,3,6,7-tetrahydro-1H-pteridin-4-one	Organoheterocyclic compounds	Pteridines and derivatives	Pterins and derivatives		C6H9N5O	+NH4	0.9978973214175	0.547488568563667	0.990642550314333	0.54122505156835	**	0.510833	pos	2.9165	5.71163e-226	7.91973e-225	0.314674	1.24373	31220.8	25102.6
185.11463	445	445-2	HMDB0258903	tetrahydropterin	Organoheterocyclic compounds	Pteridines and derivatives	Pterins and derivatives		C6H9N5O	+NH4	0.9978973214175	0.547488568563667	0.990642550314333	0.54122505156835	**	0.510833	pos	2.9165	5.71163e-226	7.91973e-225	0.314674	1.24373	31220.8	25102.6
137.03621	218	218-1	HMDB0003315	Cyclohexanone	Organic oxygen compounds	Organooxygen compounds	Carbonyl compounds	C00414	C6H10O	+K	0.997169256672	0.292550742636667	0.967219505679333	0.282159795325842	**	0.817722	pos	1.72647	2.1202e-85	8.43687e-85	0.344043	1.26931	13308.6	10485
766.53739	1034	1034-1	HMDB0007949	PC(35:4)	Lipids and lipid-like molecules	Glycerophospholipids	Glycerophosphocholines		C43H78NO8P	-H	0.9968165162604	0.38705741964	0.9107436172266	0.351387864347311	**	2.39353	neg	1.00528	0	0	-1.5016	0.353162	2418.37	6847.76
766.53739	1034	1034-2	HMDB0008943	PE(38:4)	Lipids and lipid-like molecules	Glycerophospholipids	Glycerophosphoethanolamines		C43H78NO8P	-H	0.9968165162604	0.38705741964	0.9107436172266	0.351387864347311	**	2.39353	neg	1.00528	0	0	-1.5016	0.353162	2418.37	6847.76
766.53739	1034	1034-3	HMDB0113034	MMPE(37:4)	Lipids and lipid-like molecules	Glycerophospholipids	Glycerophosphoethanolamines		C43H78NO8P	-H	0.9968165162604	0.38705741964	0.9107436172266	0.351387864347311	**	2.39353	neg	1.00528	0	0	-1.5016	0.353162	2418.37	6847.76
766.53739	1034	1034-4	HMDB0113951	DMPE(36:4)	Lipids and lipid-like molecules	Glycerophospholipids	Glycerophosphoethanolamines		C43H78NO8P	-H	0.9968165162604	0.38705741964	0.9107436172266	0.351387864347311	**	2.39353	neg	1.00528	0	0	-1.5016	0.353162	2418.37	6847.76
815.64979	4972	4972-1	HMDB0115089	PA(44:1)	Lipids and lipid-like molecules	Glycerophospholipids	Glycerophosphates		C47H91O8P	+H	0.978661124756	0.188905810468	0.8551606659555	0.158097633950494	**	3.23885	pos	1.06888	0	0	-2.07219	0.237798	244.423	1027.86
151.11173	278	278-2	HMDB0035089	(R)-Carvone	Lipids and lipid-like molecules	Prenol lipids	Monoterpenoids	C01767	C10H14O	+H	0.994208155989167	0.560788638653667	0.973948028684167	0.543015605618208	**	0.0817461	pos	1.71761	2.29903e-258	4.23588e-257	1.17317	2.25506	3691.44	1636.96
151.11173	278	278-4	HMDB0035824	Carvone	Lipids and lipid-like molecules	Prenol lipids	Monoterpenoids		C10H14O	+H	0.994208155989167	0.560788638653667	0.973948028684167	0.543015605618208	**	0.0817461	pos	1.71761	2.29903e-258	4.23588e-257	1.17317	2.25506	3691.44	1636.96
151.11173	278	278-1	HMDB0004487	(S)-Carvone	Lipids and lipid-like molecules	Prenol lipids	Monoterpenoids	C11383	C10H14O	+H	0.994208155989167	0.560788638653667	0.973948028684167	0.543015605618208	**	0.0817461	pos	1.71761	2.29903e-258	4.23588e-257	1.17317	2.25506	3691.44	1636.96
274.27335	841	841-2	HMDB0002396	Trimethyltridecanoic acid	Lipids and lipid-like molecules	Prenol lipids	Sesquiterpenoids		C16H32O2	+NH4	0.997758390855833	0.778404922124333	0.982486651752833	0.763058124738495	**	2.54805	pos	2.71832	3.0629e-218	3.99962e-217	0.361499	1.28476	24174.9	18816.7
255.23241	483	483-2	HMDB0002396	Trimethyltridecanoic acid	Lipids and lipid-like molecules	Prenol lipids	Sesquiterpenoids		C16H32O2	-H	0.998814032642333	0.977930802139	0.997969067681167	0.974787252321097	**	2.13033	neg	5.83898	0	0	-0.466649	0.723644	395278	546233
217.10629	604	604-1	HMDB0248804	Azimexon	Organic acids and derivatives	Carboxylic acids and derivatives	Amino acids, peptides, and analogues		C9H14N4O	+Na	0.995703903313667	0.744401429537333	0.989428412502167	0.733367712330421	**	1.41794	pos	1.81662	7.30989e-68	2.53397e-67	0.369584	1.29198	15080.8	11672.6
223.09369	635	635-1	HMDB0257744	9-(1,3-Dioxolan-2-yl)purine-2,6-diamine	Organoheterocyclic compounds	Imidazopyrimidines	Purines and purine derivatives		C8H10N6O2	+H	0.9973008640472	0.2431763733954	0.9764991112154	0.236820571583426	**	0.470496	pos	1.28865	5.45622e-201	5.96635e-200	0.387517	1.30814	5144.96	3933.03
324.21615	945	945-1	HMDB0029391	N-Jasmonoylisoleucine	Organic acids and derivatives	Carboxylic acids and derivatives	Amino acids, peptides, and analogues	C18699	C18H29NO4	+H	0.996101970092167	0.396122906865	0.950968490406833	0.375232013320736	**	2.42634	pos	1.19057	4.54935e-162	3.89737e-161	0.427225	1.34464	4344.18	3230.73
317.11409	932	932-1	HMDB0258715	Tanshinone IIA	Lipids and lipid-like molecules	Prenol lipids	Diterpenoids		C19H18O3	+Na	0.997801270973667	0.9446192337855	0.985674166065333	0.929039567991446	**	2.26697	pos	10.9106	0	0	-0.628155	0.647003	145506	224893
327.23227	642	642-2	HMDB0030053	Neogrifolin	Lipids and lipid-like molecules	Prenol lipids	Sesquiterpenoids		C22H32O2	-H	0.99849479384	0.833793317475333	0.990389362346667	0.824537062832301	**	2.08481	neg	2.17898	0	0	-0.654572	0.635264	36384.6	57274.8
173.07810	386	386-1	HMDB0259193	TRIETHYLENE GLYCOL	Organic oxygen compounds	Organooxygen compounds	Ethers		C6H14O4	+Na	0.998373277691	0.393593219655667	0.980395024778833	0.385249119882156	**	1.87863	pos	2.44648	0	0	0.429646	1.3469	15811.2	11738.9
580.29475	1627	1627-1	HMDB0249740	CDDO-Im	Benzenoids	Naphthalenes	Naphthalenecarboxylic acids and derivatives		C34H43N3O3	+K	0.9975209367535	0.183518257719	0.87515670600575	0.160209078426548	**	1.98688	pos	1.45022	8.92475e-306	2.00063e-304	0.464517	1.37986	5259.61	3811.71
267.15634	825	825-1	HMDB0243858	1-Deoxy-1-morpholino-D-fructose	Organoheterocyclic compounds	Oxazinanes	Morpholines		C10H19NO6	+NH4	0.995190165056	0.1439685035178	0.9687515225166	0.138798880707056	**	4.80747	pos	1.08574	1.20347e-169	1.05795e-168	0.476441	1.39131	3223.32	2316.76
684.20197	3572	3572-1	HMDB0260026	ZINOSTATIN	Organic oxygen compounds	Organooxygen compounds	Carbohydrates and carbohydrate conjugates		C35H35NO12	+Na	0.989693251534	0.107213073542	0.886566254425	0.0940718212054881	**	4.63105	pos	1.1427	9.27905e-120	5.15716e-119	0.489946	1.40439	3831.66	2728.34
149.02296	262	262-1	HMDB0256501	Phthalic anhydride	Organoheterocyclic compounds	Benzofurans	Benzofuranones		C8H4O3	+H	0.9969892599495	0.9166830814495	0.995714826756333	0.91000686779494	**	2.44347	pos	5.34055	5.88448e-152	4.52265e-151	0.512018	1.42604	74906.3	52527.3
83.06065	26	26-1	HMDB0015344	Fomepizole	Organoheterocyclic compounds	Azoles	Pyrazoles	C07837	C4H6N2	+H	0.9970043914784	0.1891840916828	0.9877954577614	0.186315381543996	**	3.29322	pos	1.72058	4.7968e-195	4.96284e-194	0.516342	1.43032	7359.75	5145.51
215.12520	595	595-1	HMDB0302288	Stizolamine	Organoheterocyclic compounds	Diazines	Pyrazines		C7H11N5O2	+NH4	0.997636519897	0.2356138979292	0.978519341572	0.230007849414765	**	0.455067	pos	1.90847	0	0	0.536835	1.45079	8007.2	5519.21
191.10379	475	475-1	HMDB0251288	Dihydralazine	Organoheterocyclic compounds	Diazanaphthalenes	Benzodiazines		C8H10N6	+H	0.9980583616965	0.653870828989333	0.989673408609333	0.645862101909557	**	0.93003	pos	3.85908	1.00638e-307	2.2942e-306	0.538436	1.4524	32361.4	22281.4
327.23227	642	642-3	HMDB0030446	Grifolin	Lipids and lipid-like molecules	Prenol lipids	Sesquiterpenoids		C22H32O2	-H	0.99849479384	0.833793317475333	0.990389362346667	0.824537062832301	**	2.08481	neg	2.17898	0	0	-0.654572	0.635264	36384.6	57274.8
327.23227	642	642-4	HMDB0035185	Retinol acetate	Lipids and lipid-like molecules	Prenol lipids	Retinoids		C22H32O2	-H	0.99849479384	0.833793317475333	0.990389362346667	0.824537062832301	**	2.08481	neg	2.17898	0	0	-0.654572	0.635264	36384.6	57274.8
201.08852	524	524-2	HMDB0038179	3-(2-Hydroxy-4-methylphenyl)-2-butanone	Lipids and lipid-like molecules	Prenol lipids	Monoterpenoids		C11H14O2	+Na	0.997479495662167	0.339254630889667	0.9619188720555	0.325512902013338	**	0.363446	pos	2.22639	6.71315e-299	1.41081e-297	-0.675788	0.62599	5647.32	9021.42
283.12987	871	871-1	HMDB0036456	10-Hydroxy-3-methoxy-1,3,5,7-cadinatetraen-9-one	Lipids and lipid-like molecules	Prenol lipids	Sesquiterpenoids	C09695	C16H20O3	+Na	0.9928626097684	0.1557401093202	0.9522005318926	0.147237369830825	**	2.07836	pos	1.11931	7.43845e-234	1.09942e-232	-0.947637	0.518481	952.673	1837.43
303.23238	582	582-4	HMDB0036829	Copalic acid	Lipids and lipid-like molecules	Prenol lipids	Diterpenoids		C20H32O2	-H	0.99859532301	0.887360606678667	0.9950910642035	0.8817642741738	**	1.89101	neg	3.31229	0	0	-0.97227	0.509704	49944.8	97988
303.23238	582	582-5	HMDB0037824	7,13-Eperudien-15-oic acid	Lipids and lipid-like molecules	Prenol lipids	Diterpenoids		C20H32O2	-H	0.99859532301	0.887360606678667	0.9950910642035	0.8817642741738	**	1.89101	neg	3.31229	0	0	-0.97227	0.509704	49944.8	97988
267.09902	822	822-4	HMDB0038548	Glandulone B	Lipids and lipid-like molecules	Prenol lipids	Sesquiterpenoids		C15H16O3	+Na	0.993273059911	0.157478391090667	0.943568282997667	0.147592048198213	**	0.551239	pos	1.06013	1.81708e-241	2.84183e-240	-1.04113	0.485946	747.38	1537.99
267.09902	822	822-3	HMDB0034723	Encelin	Lipids and lipid-like molecules	Prenol lipids	Terpene lactones	C09404	C15H16O3	+Na	0.993273059911	0.157478391090667	0.943568282997667	0.147592048198213	**	0.551239	pos	1.06013	1.81708e-241	2.84183e-240	-1.04113	0.485946	747.38	1537.99
253.11943	770	770-1	HMDB0033235	8,12-Epoxy-4(15),7,11-eudesmatrien-1-one	Lipids and lipid-like molecules	Prenol lipids	Sesquiterpenoids		C15H18O2	+Na	0.99287280384125	0.14199631390625	0.9421830767585	0.132833001125149	**	1.84157	pos	1.0239	1.31195e-242	2.10068e-241	-1.06429	0.478208	676.131	1413.88
226.10454	650	650-3	HMDB0240771	Acetyl-D-carnitine	Lipids and lipid-like molecules	Fatty Acyls	Fatty acid esters		C9H17NO4	+Na					*	1.94074	pos	1.22117	1.61243e-212	1.98965e-211	-1.6114	0.327281	533.34	1629.61
226.10454	650	650-6	HMDB0240773	DL-Acetylcarnitine	Lipids and lipid-like molecules	Fatty Acyls	Fatty acid esters		C9H17NO4	+Na					*	1.94074	pos	1.22117	1.61243e-212	1.98965e-211	-1.6114	0.327281	533.34	1629.61
253.11943	770	770-2	HMDB0036768	Furanodienone	Lipids and lipid-like molecules	Prenol lipids	Sesquiterpenoids	C16960	C15H18O2	+Na	0.99287280384125	0.14199631390625	0.9421830767585	0.132833001125149	**	1.84157	pos	1.0239	1.31195e-242	2.10068e-241	-1.06429	0.478208	676.131	1413.88
611.18330	2235	2235-1	HMDB0015488	Antrafenine	Organoheterocyclic compounds	Lactams	Beta lactams		C30H26F6N4O2	+Na	0.9915197457575	0.1567344028635	0.9302628232735	0.144567731527076	**	3.12897	pos	1.14262	1.67372e-140	1.14272e-139	0.566339	1.48076	3255.15	2198.3
205.08572	542	542-1	HMDB0033303	Anofinic acid	Organoheterocyclic compounds	Benzopyrans	1-benzopyrans		C12H12O3	+H	0.997042919411167	0.861229397521833	0.981311814017333	0.842635451298736	**	0.998208	pos	2.20124	1.84562e-160	1.54184e-159	0.5686	1.48308	11505.5	7757.81
205.08572	542	542-2	HMDB0035095	7-Ethoxy-4-methyl-2H-1-benzopyran-2-one	Phenylpropanoids and polyketides	Coumarins and derivatives	Unclassified		C12H12O3	+H	0.997042919411167	0.861229397521833	0.981311814017333	0.842635451298736	**	0.998208	pos	2.20124	1.84562e-160	1.54184e-159	0.5686	1.48308	11505.5	7757.81
207.09870	554	554-1	HMDB0031574	1-Isothiocyanato-6-(methylthio)hexane	Organosulfur compounds	Isothiocyanates	Unclassified		C8H15NS2	+NH4	0.996757149283	0.1782798499402	0.956736137089	0.170013652364142	**	1.37072	pos	1.39505	8.9787e-243	1.45498e-241	0.599628	1.51533	4030.27	2659.67
207.09870	554	554-2	HMDB0032499	Pyrrolidino-[1,2E]-4H-2,4-dimethyl-1,3,5-dithiazine	Organoheterocyclic compounds	Azacyclic compounds	Dithiazinanes		C8H15NS2	+NH4	0.996757149283	0.1782798499402	0.956736137089	0.170013652364142	**	1.37072	pos	1.39505	8.9787e-243	1.45498e-241	0.599628	1.51533	4030.27	2659.67
151.02498	155	155-1	HMDB0000139	Glyceric acid	Organic oxygen compounds	Organooxygen compounds	Carbohydrates and carbohydrate conjugates	C00258	C3H6O4	+FA-H					*	1.12929	neg	1.32576	0	0	0.603222	1.5191	22919.1	15087.2
151.02498	155	155-2	HMDB0006372	L-Glyceric acid	Organic oxygen compounds	Organooxygen compounds	Carbohydrates and carbohydrate conjugates		C3H6O4	+FA-H					*	1.12929	neg	1.32576	0	0	0.603222	1.5191	22919.1	15087.2
213.14570	588	588-1	HMDB0247132	2-Amino-4-hydroxy-6,7-dimethyl-5,6,7,8-tetrahydropteridine	Organoheterocyclic compounds	Pteridines and derivatives	Pterins and derivatives		C8H13N5O	+NH4	0.996488300619	0.107667712579	0.972748450926	0.10436580770548	**	0.6081	pos	1.12584	1.20839e-225	1.65845e-224	0.605592	1.5216	2680.91	1761.9
237.14581	702	702-2	HMDB0012204	Zeatin	Organoheterocyclic compounds	Imidazopyrimidines	Purines and purine derivatives	C00371	C10H13N5O	+NH4	0.996601614844333	0.179128813160667	0.968314320188667	0.172863534858657	**	0.100214	pos	1.08157	4.78255e-208	5.40548e-207	0.609952	1.52621	2467.71	1616.89
237.14581	702	702-1	HMDB0242329	(1R,3S)-3-(6-Aminopurin-9-yl)cyclopentan-1-ol	Nucleosides, nucleotides, and analogues	Nucleoside and nucleotide analogues	Cyclopentyl nucleosides		C10H13N5O	+NH4	0.996601614844333	0.179128813160667	0.968314320188667	0.172863534858657	**	0.100214	pos	1.08157	4.78255e-208	5.40548e-207	0.609952	1.52621	2467.71	1616.89
193.08310	487	487-1	HMDB0031577	Berteroin	Organosulfur compounds	Isothiocyanates	Unclassified		C7H13NS2	+NH4	0.9955241757784	0.1369166562348	0.959641285986	0.130802793596491	**	1.76243	pos	1.09546	2.02262e-195	2.10886e-194	0.637778	1.55593	2473.03	1589.42
129.05456	184	184-2	HMDB0031306	3-Hydroxy-4,5-dimethyl-2(5H)-furanone	Organoheterocyclic compounds	Dihydrofurans	Furanones		C6H8O3	+H	0.9946195817178	0.4649333249572	0.9871091069382	0.456470630452699	**	0.4944	pos	1.35493	6.01516e-135	3.83431e-134	0.691923	1.61544	3888.91	2407.34
129.05456	184	184-3	HMDB0031847	2-Ethyl-3,4-dihydroxyfuran	Organoheterocyclic compounds	Dihydrofurans	Furanones		C6H8O3	+H	0.9946195817178	0.4649333249572	0.9871091069382	0.456470630452699	**	0.4944	pos	1.35493	6.01516e-135	3.83431e-134	0.691923	1.61544	3888.91	2407.34
129.05456	184	184-1	HMDB0031303	Osmundalactone	Organoheterocyclic compounds	Pyrans	Pyranones and derivatives		C6H8O3	+H	0.9946195817178	0.4649333249572	0.9871091069382	0.456470630452699	**	0.4944	pos	1.35493	6.01516e-135	3.83431e-134	0.691923	1.61544	3888.91	2407.34
130.15882	193	193-1	HMDB0255916	Octylamine	Organic nitrogen compounds	Organonitrogen compounds	Amines	C01740	C8H19N	+H	0.9974336658575	0.424974184782	0.9803413660705	0.415550587306368	**	1.5861	pos	2.29724	1.73584e-303	3.82739e-302	0.705826	1.63108	9438.7	5786.79
130.15882	193	193-2	HMDB0247306	Diisopropylethylamine	Organic nitrogen compounds	Organonitrogen compounds	Amines		C8H19N	+H	0.9974336658575	0.424974184782	0.9803413660705	0.415550587306368	**	1.5861	pos	2.29724	1.73584e-303	3.82739e-302	0.705826	1.63108	9438.7	5786.79
130.15882	193	193-3	HMDB0251174	Dibutylamine	Organic nitrogen compounds	Organonitrogen compounds	Amines		C8H19N	+H	0.9974336658575	0.424974184782	0.9803413660705	0.415550587306368	**	1.5861	pos	2.29724	1.73584e-303	3.82739e-302	0.705826	1.63108	9438.7	5786.79
301.21663	575	575-2	HMDB0035692	8,15-Isopimaradien-18-oic acid	Lipids and lipid-like molecules	Prenol lipids	Diterpenoids		C20H30O2	-H	0.998207962639333	0.527659948285833	0.972312926148833	0.512131182507142	**	2.22511	neg	1.87933	0	0	-1.49134	0.355683	8521.94	23959.4
301.21663	575	575-3	HMDB0038172	8,13-Abietadien-18-oic acid	Lipids and lipid-like molecules	Prenol lipids	Diterpenoids	C12077	C20H30O2	-H	0.998207962639333	0.527659948285833	0.972312926148833	0.512131182507142	**	2.22511	neg	1.87933	0	0	-1.49134	0.355683	8521.94	23959.4
301.21663	575	575-4	HMDB0036811	Isopimaric acid	Lipids and lipid-like molecules	Prenol lipids	Diterpenoids	C09118	C20H30O2	-H	0.998207962639333	0.527659948285833	0.972312926148833	0.512131182507142	**	2.22511	neg	1.87933	0	0	-1.49134	0.355683	8521.94	23959.4
301.21663	575	575-1	HMDB0003598	Retinyl ester	Lipids and lipid-like molecules	Prenol lipids	Retinoids	C02075	C20H30O2	-H	0.998207962639333	0.527659948285833	0.972312926148833	0.512131182507142	**	2.22511	neg	1.87933	0	0	-1.49134	0.355683	8521.94	23959.4
311.29475	607	607-1	HMDB0000417	3D,7D,11D-Phytanic acid	Lipids and lipid-like molecules	Prenol lipids	Diterpenoids		C20H40O2	-H	0.995801553493	0.2302592383888	0.9468792037462	0.217112306731211	**	2.58446	neg	1.0955	0	0	-2.01919	0.246696	1720.37	6973.65
169.12199	367	367-8	HMDB0032434	(+/-)-2-(5-Methyl-5-vinyltetrahydrofuran-2-yl)propionaldehyde	Organoheterocyclic compounds	Tetrahydrofurans	Unclassified		C10H16O2	+H					*	1.8708	pos	1.28936	5.684e-144	3.98176e-143	0.748458	1.68	3267.42	1944.9
169.12199	367	367-6	HMDB0032313	2,4-Hexadienyl isobutyrate	Organic acids and derivatives	Carboxylic acids and derivatives	Carboxylic acid derivatives		C10H16O2	+H					*	1.8708	pos	1.28936	5.684e-144	3.98176e-143	0.748458	1.68	3267.42	1944.9
311.29475	607	607-3	HMDB0000801	Phytanic acid	Lipids and lipid-like molecules	Prenol lipids	Diterpenoids	C01607	C20H40O2	-H	0.995801553493	0.2302592383888	0.9468792037462	0.217112306731211	**	2.58446	neg	1.0955	0	0	-2.01919	0.246696	1720.37	6973.65
311.29475	607	607-5	HMDB0031318	2,2,6,10,14-Pentamethylpentadecanoic acid	Lipids and lipid-like molecules	Prenol lipids	Diterpenoids		C20H40O2	-H	0.995801553493	0.2302592383888	0.9468792037462	0.217112306731211	**	2.58446	neg	1.0955	0	0	-2.01919	0.246696	1720.37	6973.65
169.12199	367	367-10	HMDB0035766	Ascaridole	Organoheterocyclic compounds	Dioxanes	1,2-dioxanes	C09836	C10H16O2	+H					*	1.8708	pos	1.28936	5.684e-144	3.98176e-143	0.748458	1.68	3267.42	1944.9
311.29475	607	607-2	HMDB0000553	3L,7D,11D-Phytanic acid	Lipids and lipid-like molecules	Prenol lipids	Diterpenoids		C20H40O2	-H	0.995801553493	0.2302592383888	0.9468792037462	0.217112306731211	**	2.58446	neg	1.0955	0	0	-2.01919	0.246696	1720.37	6973.65
299.25828	573	573-1	HMDB0031039	Heptadecanal	Lipids and lipid-like molecules	Fatty Acyls	Fatty aldehydes		C17H34O	+FA-H					*	2.96352	neg	1.69259	0	0	-1.87568	0.272499	4694.73	17228.4
311.29475	607	607-8	HMDB0062520	3,7R,11R,15-tetramethyl-hexadecanoic acid	Lipids and lipid-like molecules	Prenol lipids	Diterpenoids		C20H40O2	-H	0.995801553493	0.2302592383888	0.9468792037462	0.217112306731211	**	2.58446	neg	1.0955	0	0	-2.01919	0.246696	1720.37	6973.65
169.12199	367	367-12	HMDB0036067	Epoxycampholenic aldehyde	Organoheterocyclic compounds	Oxanes	Unclassified		C10H16O2	+H					*	1.8708	pos	1.28936	5.684e-144	3.98176e-143	0.748458	1.68	3267.42	1944.9
393.23952	1021	1021-1	HMDB0000476	3-Oxo-4,6-choladienoic acid	Lipids and lipid-like molecules	Steroids and steroid derivatives	Bile acids, alcohols and derivatives		C24H34O3	+Na	0.99521343137925	0.2436981833585	0.93314426238375	0.226317069229207	**	1.25522	pos	2.65463	0	0	1.55599	2.94035	7071.61	2405.02
169.12199	367	367-4	HMDB0032219	(+/-)-Dihydromintlactone	Organoheterocyclic compounds	Benzofurans	Unclassified		C10H16O2	+H					*	1.8708	pos	1.28936	5.684e-144	3.98176e-143	0.748458	1.68	3267.42	1944.9
303.23238	582	582-3	HMDB0006036	Mesterolone	Lipids and lipid-like molecules	Steroids and steroid derivatives	Androstane steroids	D04947	C20H32O2	-H	0.99859532301	0.887360606678667	0.9950910642035	0.8817642741738	**	1.89101	neg	3.31229	0	0	-0.97227	0.509704	49944.8	97988
169.12199	367	367-1	HMDB0013105	trans-4,5-epoxy-2(E)-decenal	Organic oxygen compounds	Organooxygen compounds	Carbonyl compounds		C10H16O2	+H					*	1.8708	pos	1.28936	5.684e-144	3.98176e-143	0.748458	1.68	3267.42	1944.9
171.09866	376	376-1	HMDB0258082	Methylglyoxal-bis-guanylhydrazone	Organic nitrogen compounds	Organonitrogen compounds	Guanidines		C5H10N6O	+H	0.998011031477833	0.425431588273667	0.9882395892665	0.419592119326342	**	1.29589	pos	4.15673	0	0	0.762516	1.69645	27990.7	16499.6
90.09163	48	48-1	HMDB0032231	Dimethylethanolamine	Organic nitrogen compounds	Organonitrogen compounds	Amines	C04308	C4H11NO	+H	0.992297342751	0.127684734721	0.987848461501	0.125161608184682	**	3.17562	pos	1.06869	4.66786e-165	4.0505e-164	0.764749	1.69907	2156.01	1268.93
210.10979	572	572-1	HMDB0013010	N-Heptanoylglycine	Organic acids and derivatives	Carboxylic acids and derivatives	Amino acids, peptides, and analogues		C9H17NO3	+Na					*	1.2875	pos	1.03801	1.82148e-223	2.42563e-222	0.78541	1.72358	1860.49	1079.43
631.46841	2699	2699-1	HMDB0255813	trans-1,4-Bis[[1-cyclohexyl-3-(4-dimethylamino phenyl)ureido]methyl]cyclohexane	Benzenoids	Benzene and substituted derivatives	N-phenylureas		C38H58N6O2	+H	0.995596810401	0.284174743692	0.900259846853833	0.254704638347793	**	1.56347	pos	1.89616	0	0	0.787535	1.72612	5783.36	3350.49
239.16152	712	712-1	HMDB0012215	Dihydrozeatin	Organoheterocyclic compounds	Imidazopyrimidines	Purines and purine derivatives		C10H15N5O	+NH4	0.996694624331	0.3011957224292	0.972299689785	0.291884519929642	**	0.138143	pos	1.78909	0	0	0.788725	1.72755	5134.4	2972.07
102.12785	86	86-1	HMDB0032323	Hexylamine	Organic nitrogen compounds	Organonitrogen compounds	Amines	C08306	C6H15N	+H					*	1.1868	pos	1.04705	6.82171e-198	7.34016e-197	0.871106	1.82906	1797.06	982.501
102.12785	86	86-2	HMDB0032539	Triethylamine	Organic nitrogen compounds	Organonitrogen compounds	Amines	C14691	C6H15N	+H					*	1.1868	pos	1.04705	6.82171e-198	7.34016e-197	0.871106	1.82906	1797.06	982.501
130.06512	191	191-1	HMDB0011664	3-Methylene-indolenine	Organoheterocyclic compounds	Indoles and derivatives	Unclassified		C9H7N	+H	0.994848068616	0.2850837225214	0.9760281842822	0.276816224451347	**	0.063537	pos	1.49488	1.16958e-163	1.00839e-162	0.894471	1.85893	3749.02	2016.76
114.09144	128	128-1	HMDB0031199	2,5-Dihydro-2,4,5-trimethyloxazole	Organoheterocyclic compounds	Azolines	Oxazolines		C6H11NO	+H	0.996899426713833	0.765048066369167	0.990986157506	0.755801337625341	**	0.886918	pos	3.18948	1.94826e-247	3.40314e-246	0.924294	1.89775	15127.8	7971.42
114.09144	128	128-2	HMDB0031702	1-Piperidinecarboxaldehyde	Organoheterocyclic compounds	Piperidines	Unclassified		C6H11NO	+H	0.996899426713833	0.765048066369167	0.990986157506	0.755801337625341	**	0.886918	pos	3.18948	1.94826e-247	3.40314e-246	0.924294	1.89775	15127.8	7971.42
325.17711	948	948-5	HMDB0003959	19-Oxotestosterone	Lipids and lipid-like molecules	Steroids and steroid derivatives	Androstane steroids	C05295	C19H26O3	+Na	0.9950804158064	0.2806405929972	0.946249717986	0.264249656475606	**	0.915591	pos	1.39395	5.68826e-295	1.17703e-293	-1.0383	0.4869	1262.51	2592.95
144.08068	245	245-1	HMDB0033115	6-Methylquinoline	Organoheterocyclic compounds	Quinolines and derivatives	Unclassified		C10H9N	+H	0.985668823978	0.1422901128195	0.9709004886645	0.136169694692498	**	0.641764	pos	1.1337	4.5165e-191	4.60204e-190	1.15633	2.2289	1740.99	781.1
144.08068	245	245-3	HMDB0042004	Quinaldine	Organoheterocyclic compounds	Quinolines and derivatives	Unclassified		C10H9N	+H	0.985668823978	0.1422901128195	0.9709004886645	0.136169694692498	**	0.641764	pos	1.1337	4.5165e-191	4.60204e-190	1.15633	2.2289	1740.99	781.1
144.08068	245	245-2	HMDB0041802	2-Aminonaphthalene	Benzenoids	Naphthalenes	Unclassified	C02227	C10H9N	+H	0.985668823978	0.1422901128195	0.9709004886645	0.136169694692498	**	0.641764	pos	1.1337	4.5165e-191	4.60204e-190	1.15633	2.2289	1740.99	781.1
325.17711	948	948-3	HMDB0000405	2-Methoxyestradiol	Lipids and lipid-like molecules	Steroids and steroid derivatives	Estrane steroids	C05302	C19H26O3	+Na	0.9950804158064	0.2806405929972	0.946249717986	0.264249656475606	**	0.915591	pos	1.39395	5.68826e-295	1.17703e-293	-1.0383	0.4869	1262.51	2592.95
325.17711	948	948-4	HMDB0003955	19-Hydroxyandrost-4-ene-3,17-dione	Lipids and lipid-like molecules	Steroids and steroid derivatives	Androstane steroids	C05290	C19H26O3	+Na	0.9950804158064	0.2806405929972	0.946249717986	0.264249656475606	**	0.915591	pos	1.39395	5.68826e-295	1.17703e-293	-1.0383	0.4869	1262.51	2592.95
325.17711	948	948-8	HMDB0006774	16a-Hydroxyandrost-4-ene-3,17-dione	Lipids and lipid-like molecules	Steroids and steroid derivatives	Androstane steroids	C05140	C19H26O3	+Na	0.9950804158064	0.2806405929972	0.946249717986	0.264249656475606	**	0.915591	pos	1.39395	5.68826e-295	1.17703e-293	-1.0383	0.4869	1262.51	2592.95
325.17711	948	948-6	HMDB0006771	7a-Hydroxyandrost-4-ene-3,17-dione	Lipids and lipid-like molecules	Steroids and steroid derivatives	Androstane steroids	C05296	C19H26O3	+Na	0.9950804158064	0.2806405929972	0.946249717986	0.264249656475606	**	0.915591	pos	1.39395	5.68826e-295	1.17703e-293	-1.0383	0.4869	1262.51	2592.95
230.13944	669	669-1	HMDB0029707	2-Amino-3,4-dimethylimidazo[4,5-f]quinoline	Organoheterocyclic compounds	Quinolines and derivatives	Unclassified	C19254	C12H12N4	+NH4	0.986186712733667	0.134548115779667	0.962039476989333	0.127652598757561	**	2.50405	pos	1.09908	1.6832e-224	2.28677e-223	1.25757	2.39093	1494.03	624.874
163.12275	337	337-2	HMDB0004350	Anabasine	Alkaloids and derivatives	Unclassified	Unclassified	C06180	C10H14N2	+H	0.997289758628167	0.550335533435333	0.978183629762667	0.536870207587398	**	1.37024	pos	1.80516	5.79921e-197	6.0937e-196	1.3763	2.59602	3931.04	1514.26
163.12275	337	337-1	HMDB0001934	Nicotine	Organoheterocyclic compounds	Pyridines and derivatives	Pyrrolidinylpyridines	C00745	C10H14N2	+H	0.997289758628167	0.550335533435333	0.978183629762667	0.536870207587398	**	1.37024	pos	1.80516	5.79921e-197	6.0937e-196	1.3763	2.59602	3931.04	1514.26
435.23457	1053	1053-1	HMDB0250026	(2s)-2-[[(2s)-2-Acetamido-5-[[n-(Methylcarbamoyl)carbamimidoyl]amino]pentanoyl]-Methyl-Amino]-3-Phenyl-Propanoic Acid	Organic acids and derivatives	Carboxylic acids and derivatives	Amino acids, peptides, and analogues		C20H30N6O5	+H	0.994592670943	0.265839791837667	0.941919877808	0.249045790215029	**	1.08818	pos	1.5344	0	0	1.46239	2.75565	2477.05	898.898
229.15423	667	667-1	HMDB0011174	Isoleucylproline	Organic acids and derivatives	Carboxylic acids and derivatives	Amino acids, peptides, and analogues		C11H20N2O3	+H	0.995157575498	0.4589821872695	0.974514921636	0.445119046463048	**	1.92735	pos	1.07928	2.03609e-167	1.77827e-166	1.50522	2.83868	1373.83	483.968
229.15423	667	667-2	HMDB0011175	Leucylproline	Organic acids and derivatives	Carboxylic acids and derivatives	Amino acids, peptides, and analogues		C11H20N2O3	+H	0.995157575498	0.4589821872695	0.974514921636	0.445119046463048	**	1.92735	pos	1.07928	2.03609e-167	1.77827e-166	1.50522	2.83868	1373.83	483.968
120.10187	148	148-5	HMDB0033742	(S)-2-Methylbutanoic acid	Lipids and lipid-like molecules	Fatty Acyls	Fatty acids and conjugates		C5H10O2	+NH4					*	0.283899	pos	1.47492	3.88396e-292	7.91504e-291	-2.05237	0.241087	483.13	2003.96
145.04952	135	135-1	HMDB0000174	L-Fucose	Organic oxygen compounds	Organooxygen compounds	Carbohydrates and carbohydrate conjugates	C01019	C6H12O5	-H2O-H					*	3.86712	neg	1.21022	0	0	1.59965	3.03069	9645.68	3182.67
145.04952	135	135-3	HMDB0003081	beta-D-Fucose	Organic oxygen compounds	Organooxygen compounds	Carbohydrates and carbohydrate conjugates	C02095	C6H12O5	-H2O-H					*	3.86712	neg	1.21022	0	0	1.59965	3.03069	9645.68	3182.67
145.04952	135	135-4	HMDB0012327	2-Deoxygalactopyranose	Organic oxygen compounds	Organooxygen compounds	Carbohydrates and carbohydrate conjugates	C02781	C6H12O5	-H2O-H					*	3.86712	neg	1.21022	0	0	1.59965	3.03069	9645.68	3182.67
145.04952	135	135-2	HMDB0000849	Rhamnose	Organic oxygen compounds	Organooxygen compounds	Carbohydrates and carbohydrate conjugates	C00507	C6H12O5	-H2O-H					*	3.86712	neg	1.21022	0	0	1.59965	3.03069	9645.68	3182.67
120.10187	148	148-2	HMDB0000892	Valeric acid	Lipids and lipid-like molecules	Fatty Acyls	Fatty acids and conjugates	C00803	C5H10O2	+NH4					*	0.283899	pos	1.47492	3.88396e-292	7.91504e-291	-2.05237	0.241087	483.13	2003.96
120.10187	148	148-3	HMDB0002176	Ethylmethylacetic acid	Lipids and lipid-like molecules	Fatty Acyls	Fatty acids and conjugates	C18319	C5H10O2	+NH4					*	0.283899	pos	1.47492	3.88396e-292	7.91504e-291	-2.05237	0.241087	483.13	2003.96
133.10122	207	207-1	HMDB0029641	p-Mentha-1,3,5,8-tetraene	Benzenoids	Benzene and substituted derivatives	Phenylpropenes		C10H12	+H	0.990980754635667	0.350901840784333	0.969281917382167	0.337055157979557	**	0.35029	pos	1.54588	0	0	1.85226	3.61066	2227.84	617.018
165.11213	349	349-1	HMDB0256877	Proxyl nitroxide	Organoheterocyclic compounds	Pyrrolidines	Unclassified		C8H16NO	+Na	0.991742286751	0.118250251115	0.977353819769	0.114617971417113	**	1.65863	pos	1.04425	1.92018e-201	2.11693e-200	1.89913	3.72988	1095.08	293.597
120.10187	148	148-1	HMDB0000718	Isovaleric acid	Lipids and lipid-like molecules	Fatty Acyls	Fatty acids and conjugates	C08262	C5H10O2	+NH4					*	0.283899	pos	1.47492	3.88396e-292	7.91504e-291	-2.05237	0.241087	483.13	2003.96
233.15076	684	684-1	HMDB0253447	Indanidine	Organoheterocyclic compounds	Benzopyrazoles	Indazoles		C11H13N5	+NH4	0.997948232323	0.409908252098	0.973168223786	0.398091215610459	**	0.663268	pos	1.55205	0	0	2.86698	7.29537	1847.49	253.242
210.19600	575	575-3	HMDB0259120	Trenbolone acetate	Organoheterocyclic compounds	Pyrrolidines	N-alkylpyrrolidines		C12H20N2	+NH4	0.996833241809	0.216566782494	0.965412498362	0.208414184532111	**	2.26692	pos	1.56987	0	0	3.37219	10.3546	1810.97	174.896
210.19600	575	575-2	HMDB0252283	Hydroxypropylcellulose	Benzenoids	Benzene and substituted derivatives	Phenylpropylamines		C12H20N2	+NH4	0.996833241809	0.216566782494	0.965412498362	0.208414184532111	**	2.26692	pos	1.56987	0	0	3.37219	10.3546	1810.97	174.896
210.19600	575	575-1	HMDB0248301	Amiflamina	Benzenoids	Benzene and substituted derivatives	Phenethylamines		C12H20N2	+NH4	0.996833241809	0.216566782494	0.965412498362	0.208414184532111	**	2.26692	pos	1.56987	0	0	3.37219	10.3546	1810.97	174.896
325.17711	948	948-1	HMDB0012782	4-Methoxy-17beta-estradiol	Lipids and lipid-like molecules	Steroids and steroid derivatives	Estrane steroids		C19H26O3	+Na	0.9950804158064	0.2806405929972	0.946249717986	0.264249656475606	**	0.915591	pos	1.39395	5.68826e-295	1.17703e-293	-1.0383	0.4869	1262.51	2592.95
245.15083	741	741-1	HMDB0032928	2-Amino-3,4,8-trimethyl-3H-imidazo[4,5-f]quinoxaline	Organoheterocyclic compounds	Diazanaphthalenes	Benzodiazines		C12H13N5	+NH4	0.997416125541	0.256258811103	0.96537880674	0.246747608779893	**	0.341064	pos	1.03636	0	0	3.81032	14.0288	777.771	55.4409
245.15083	741	741-2	HMDB0040300	2-Amino-1,7,9-trimethylimidazo[4,5-g]quinoxaline	Organoheterocyclic compounds	Diazanaphthalenes	Benzodiazines		C12H13N5	+NH4	0.997416125541	0.256258811103	0.96537880674	0.246747608779893	**	0.341064	pos	1.03636	0	0	3.81032	14.0288	777.771	55.4409
369.23941	1000	1000-1	HMDB0260327	N-[1-[4-[(4-Pyrimidin-2-ylpiperazin-1-yl)methyl]phenyl]cyclopropyl]acetamide	Organoheterocyclic compounds	Diazinanes	Piperazines		C20H25N5O	+NH4	0.996439426835	0.38383286631	0.949884397238	0.36329867709181	**	0.876427	pos	1.05061	0	0	4.00649	16.0721	786.83	48.9563
377.26560	1007	1007-1	HMDB0252698	Gepirone	Organoheterocyclic compounds	Diazinanes	Piperazines		C19H29N5O2	+NH4	0.997755070444	0.206899260088	0.947567602438	0.195610915062968	**	0.930505	pos	1.61298	0	0	4.62413	24.6605	1791.64	72.6522
377.26560	1007	1007-2	HMDB0254182	Lavoltidine	Organoheterocyclic compounds	Piperidines	Benzylpiperidines	C11805	C19H29N5O2	+NH4	0.997755070444	0.206899260088	0.947567602438	0.195610915062968	**	0.930505	pos	1.61298	0	0	4.62413	24.6605	1791.64	72.6522
379.28091	1009	1009-1	HMDB0251243	Diethylaminoethyl-Sephacel	Organic oxygen compounds	Organooxygen compounds	Carbohydrates and carbohydrate conjugates		C18H38N2O6	+H					*	1.69797	pos	1.03427	0	0	6.02803	65.2556	728.22	11.1595
271.22678	514	514-1	HMDB0031078	Pentadecanal	Lipids and lipid-like molecules	Fatty Acyls	Fatty aldehydes	C01948	C15H30O	+FA-H					*	4.004	neg	3.06813	0	0	-2.15161	0.225062	11963.9	53158.1
243.19555	449	449-1	HMDB0030928	Tridecanal	Lipids and lipid-like molecules	Fatty Acyls	Fatty aldehydes		C13H26O	+FA-H					*	4.18255	neg	1.02991	0	0	-2.69025	0.154937	852.119	5499.79
279.19095	860	860-1	HMDB0062555	hydroxyisovaleroyl carnitine	Lipids and lipid-like molecules	Fatty Acyls	Fatty acid esters		C12H23NO5	+NH4					*	1.78117	pos	1.57726	0	0	-2.94645	0.129727	246.761	1902.16
