# Supplementary material for: Spatial Metabolomics Reveals the Effects of Dietary Capsaicin Intervention on Interscapular Adipose Tissue Metabolome in Mice
Source: Foods. 2024 Dec 6;13(23):3943. doi: 10.3390/foods13233943 (PMC11641047; doi:10.3390/foods13233943)
Supplement: Supplementary file 1 [file foods-13-03943-s001.zip › Supplementary Table S5 (Con_B_adj vs Cap_B_adj).xlsx]

## Sheet: C-WB_E-WB-all
mz	ID	ID-num	Compound ID	Metabolites	Super Class	Class	Sub Class	KEGG	Formula	Adduct	moc	spec	spat	msm	level	ppm	Ion mode	VIP	P-value	adj.P-value	log2(FC)	FC	average(C-WB)	average(E-WB)
317.11409	932	932-3	HMDB0041305	1-Methoxy-4-[5-(4-methoxyphenoxy)-3-penten-1-ynyl]benzene	Benzenoids	Phenol ethers	Anisoles		C19H18O3	+Na	0.997801270973667	0.9446192337855	0.985674166065333	0.929039567991446	**	2.26697	pos	13.2412	0	0	-0.78258	0.581326	162442	279433
279.15865	859	859-1	HMDB0013248	Monoethylhexyl phthalic acid	Benzenoids	Benzene and substituted derivatives	Benzoic acids and derivatives	C03343	C16H22O4	+H	0.997019494694333	0.980180587070167	0.996938221777833	0.974267002835896	**	1.57509	pos	10.7127	1.2674e-193	1.72187e-192	-1.05492	0.481322	79781.4	165755
255.06282	775	775-1	HMDB0255452	Naphthoxylactic acid	Benzenoids	Naphthalenes	Unclassified		C13H12O4	+Na	0.997724109720333	0.769691954845167	0.980354974225833	0.752854014983886	**	0.179561	pos	5.55958	0	0	-0.976561	0.50819	21120.6	41560.6
201.08852	524	524-1	HMDB0031250	Phenylmethyl 2-methylpropanoate	Benzenoids	Benzene and substituted derivatives	Benzyloxycarbonyls		C11H14O2	+Na	0.997479495662167	0.339254630889667	0.9619188720555	0.325512902013338	**	0.363446	pos	2.90456	0	0	-1.04032	0.48622	5333.14	10968.6
207.07794	553	553-1	HMDB0249075	Benzyl phenyl ether	Benzenoids	Phenol ethers	Unclassified		C13H12O	+Na	0.997887513979	0.602146274136833	0.963337486566667	0.578844688340909	**	0.452271	pos	2.62298	1.25219e-202	1.73628e-201	-0.584343	0.666953	9920.13	14873.8
241.08307	719	719-1	HMDB0040358	(R)-Bitalin A	Benzenoids	Benzene and substituted derivatives	Acetophenones		C13H14O3	+Na	0.99625487636775	0.26159863615475	0.95115127992775	0.247888016402149	**	1.82885	pos	2.41422	0	0	-1.62492	0.324228	1871.93	5773.49
210.19600	575	575-1	HMDB0248301	Amiflamina	Benzenoids	Benzene and substituted derivatives	Phenethylamines		C12H20N2	+NH4	0.996833241809	0.216566782494	0.965412498362	0.208414184532111	**	2.26692	pos	2.38385	0	0	3.45572	10.9718	4249.38	387.301
210.19600	575	575-2	HMDB0252283	Hydroxypropylcellulose	Benzenoids	Benzene and substituted derivatives	Phenylpropylamines		C12H20N2	+NH4	0.996833241809	0.216566782494	0.965412498362	0.208414184532111	**	2.26692	pos	2.38385	0	0	3.45572	10.9718	4249.38	387.301
631.46841	2699	2699-1	HMDB0255813	trans-1,4-Bis[[1-cyclohexyl-3-(4-dimethylamino phenyl)ureido]methyl]cyclohexane	Benzenoids	Benzene and substituted derivatives	N-phenylureas		C38H58N6O2	+H	0.995596810401	0.284174743692	0.900259846853833	0.254704638347793	**	1.56347	pos	2.28407	3.19362e-283	9.54537e-282	1.34046	2.53232	6006.91	2372.1
189.05218	464	464-2	HMDB0005175	Homovanillin	Benzenoids	Phenols	Methoxyphenols	C05581	C9H10O3	+Na	0.997865442739	0.249686586915833	0.969126950046667	0.241461484547451	**	0.183947	pos	2.14713	1.28718e-210	1.94524e-209	-0.472424	0.720752	8366.09	11607.4
189.05218	464	464-4	HMDB0029817	Ethyl salicylate	Benzenoids	Benzene and substituted derivatives	Benzoic acids and derivatives		C9H10O3	+Na	0.997865442739	0.249686586915833	0.969126950046667	0.241461484547451	**	0.183947	pos	2.14713	1.28718e-210	1.94524e-209	-0.472424	0.720752	8366.09	11607.4
189.05218	464	464-1	HMDB0002072	4-Methoxyphenylacetic acid	Benzenoids	Phenol ethers	Anisoles		C9H10O3	+Na	0.997865442739	0.249686586915833	0.969126950046667	0.241461484547451	**	0.183947	pos	2.14713	1.28718e-210	1.94524e-209	-0.472424	0.720752	8366.09	11607.4
189.05218	464	464-6	HMDB0032573	Ethylparaben	Benzenoids	Benzene and substituted derivatives	Benzoic acids and derivatives		C9H10O3	+Na	0.997865442739	0.249686586915833	0.969126950046667	0.241461484547451	**	0.183947	pos	2.14713	1.28718e-210	1.94524e-209	-0.472424	0.720752	8366.09	11607.4
189.05218	464	464-5	HMDB0031132	3,4-Dihydroxyphenylacetone	Benzenoids	Benzene and substituted derivatives	Phenylpropanes		C9H10O3	+Na	0.997865442739	0.249686586915833	0.969126950046667	0.241461484547451	**	0.183947	pos	2.14713	1.28718e-210	1.94524e-209	-0.472424	0.720752	8366.09	11607.4
203.06784	534	534-1	HMDB0031240	2-Phenyl-1,3-dioxolane-4-methanol	Benzenoids	Benzene and substituted derivatives	Unclassified		C10H12O3	+Na	0.997379912664	0.112284897266	0.961867321132	0.107720195590122	**	0.116285	pos	2.03208	0	0	-1.09485	0.468184	2405.15	5137.19
187.07298	456	456-1	HMDB0032336	3-Hydroxy-4-phenylbutan-2-one	Benzenoids	Benzene and substituted derivatives	Unclassified		C10H12O2	+Na	0.996963381436	0.1705155541048	0.9632511988808	0.163750549409574	**	0.18341	pos	1.97348	1.4561e-244	2.7584e-243	-0.886454	0.540942	3169.45	5859.13
187.07298	456	456-3	HMDB0032620	1-Phenylethyl acetate	Benzenoids	Benzene and substituted derivatives	Benzyloxycarbonyls		C10H12O2	+Na	0.996963381436	0.1705155541048	0.9632511988808	0.163750549409574	**	0.18341	pos	1.97348	1.4561e-244	2.7584e-243	-0.886454	0.540942	3169.45	5859.13
187.07298	456	456-4	HMDB0033945	2-Phenylethyl acetate	Benzenoids	Benzene and substituted derivatives	Unclassified	C12303	C10H12O2	+Na	0.996963381436	0.1705155541048	0.9632511988808	0.163750549409574	**	0.18341	pos	1.97348	1.4561e-244	2.7584e-243	-0.886454	0.540942	3169.45	5859.13
174.99198	395	395-1	HMDB0249013	Benzodioxaphosphorin	Benzenoids	Unclassified	Unclassified		C7H5O2P	+Na					*	0.261682	pos	1.8528	0	0	-2.2251	0.213884	623.317	2914.27
173.05721	385	385-3	HMDB0002237	3,4-Dimethylbenzoic acid	Benzenoids	Benzene and substituted derivatives	Benzoic acids and derivatives		C9H10O2	+Na	0.996493832301	0.178907456613	0.9743964043475	0.173715563501021	**	0.532578	pos	1.5803	9.45219e-227	1.60927e-225	-0.87288	0.546056	2079.36	3807.96
173.05721	385	385-2	HMDB0002222	3-Methylphenylacetic acid	Benzenoids	Benzene and substituted derivatives	Toluenes		C9H10O2	+Na	0.996493832301	0.178907456613	0.9743964043475	0.173715563501021	**	0.532578	pos	1.5803	9.45219e-227	1.60927e-225	-0.87288	0.546056	2079.36	3807.96
133.10122	207	207-1	HMDB0029641	p-Mentha-1,3,5,8-tetraene	Benzenoids	Benzene and substituted derivatives	Phenylpropenes		C10H12	+H	0.990980754635667	0.350901840784333	0.969281917382167	0.337055157979557	**	0.35029	pos	1.5747	3.09727e-174	3.56054e-173	1.45957	2.75027	2948.33	1072.01
633.11189	2733	2733-2	HMDB0039184	Methyl 2,3,6-tri-O-galloyl-beta-D-glucopyranoside	Benzenoids	Benzene and substituted derivatives	Benzoic acids and derivatives		C28H26O18	+H-H2O					*	3.41813	pos	1.5041	2.90071e-287	9.28919e-286	-1.60175	0.329478	762.458	2314.14
145.02606	249	249-1	HMDB0303720	Sodium benzoate	Benzenoids	Benzene and substituted derivatives	Benzoic acids and derivatives		C7H5NaO2	+H					*	0.393779	pos	1.4102	1.47583e-258	3.00757e-257	-1.70418	0.306895	604.388	1969.36
137.07077	219	219-1	HMDB0062270	1,2-Diacylglycerol-LD-PI-pool	Benzenoids	Benzene and substituted derivatives	Unclassified		C7H5NO	+NH4					*	1.20922	pos	1.28907	4.29052e-262	9.15993e-261	-1.73276	0.300875	496.163	1649.07
209.05715	563	563-1	HMDB0032708	1-Naphthaleneacetic acid	Benzenoids	Naphthalenes	Unclassified	C13014	C12H10O2	+Na	0.993276414088	0.102035168855	0.955403115628	0.096829271349585	**	0.701047	pos	1.26205	3.13147e-240	5.76963e-239	-1.75621	0.296025	467.725	1580.02
225.05187	643	643-1	HMDB0032706	(2-Naphthalenyloxy)acetic acid	Benzenoids	Benzene and substituted derivatives	Phenoxyacetic acid derivatives	C18750	C12H10O3	+Na					*	1.53536	pos	1.09815	5.55328e-221	8.89186e-220	-2.04395	0.242499	271.519	1119.67
229.11980	665	665-11	HMDB0040431	Hexyl benzoate	Benzenoids	Benzene and substituted derivatives	Benzoic acids and derivatives	C14716	C13H18O2	+Na					*	0.445771	pos	1.0901	2.75809e-221	4.46944e-220	-2.56962	0.168448	170.209	1010.45
229.11980	665	665-6	HMDB0036240	Methyl 4-tert-butylphenylacetate	Benzenoids	Benzene and substituted derivatives	Phenylpropanes		C13H18O2	+Na					*	0.445771	pos	1.0901	2.75809e-221	4.46944e-220	-2.56962	0.168448	170.209	1010.45
229.11980	665	665-7	HMDB0036391	alpha-Methylphenethyl butyrate	Benzenoids	Benzene and substituted derivatives	Phenylpropanes		C13H18O2	+Na					*	0.445771	pos	1.0901	2.75809e-221	4.46944e-220	-2.56962	0.168448	170.209	1010.45
229.11980	665	665-2	HMDB0032176	Benzyl hexanoate	Benzenoids	Benzene and substituted derivatives	Benzyloxycarbonyls		C13H18O2	+Na					*	0.445771	pos	1.0901	2.75809e-221	4.46944e-220	-2.56962	0.168448	170.209	1010.45
125.02083	169	169-1	HMDB0245495	2,5-Difluorobenzaldehyde	Benzenoids	Benzene and substituted derivatives	Benzoyl derivatives		C7H4F2O	+H-H2O					*	0.0229041	pos	1.0702	3.22563e-239	5.8628e-238	3.27956	9.71062	921.12	94.857
195.04159	494	494-1	HMDB0001892	Menadione	Benzenoids	Naphthalenes	Naphthoquinones	C05377	C11H8O2	+Na					*	0.31884	pos	1.00324	6.41331e-205	9.17649e-204	-2.21276	0.215722	198.638	920.809
348.98911	977	977-1	HMDB0031781	O-Ethyl S,S-diphenyl phosphorodithioate	Benzenoids	Benzene and substituted derivatives	Unclassified	C14436	C14H15O2PS2	+K	0.9914652529914	0.3075656608756	0.8255075416088	0.251730819337577	**	2.43372	pos	1.00181	4.34667e-149	4.05991e-148	-1.06362	0.47843	726.281	1518.05
281.24755	535	535-2	HMDB0000573	Elaidic acid	Lipids and lipid-like molecules	Fatty Acyls	Fatty acids and conjugates	C01712	C18H34O2	-H	0.998456616645	0.986401663409667	0.999008520548833	0.983902779945409	**	3.74909	neg	9.27362	0	0	-0.796165	0.575878	562937	977529
281.24755	535	535-4	HMDB0062242	7Z-octadecenoic acid	Lipids and lipid-like molecules	Fatty Acyls	Fatty acids and conjugates		C18H34O2	-H	0.998456616645	0.986401663409667	0.999008520548833	0.983902779945409	**	3.74909	neg	9.27362	0	0	-0.796165	0.575878	562937	977529
281.24755	535	535-5	HMDB0062703	Octadec-9-enoic Acid	Lipids and lipid-like molecules	Fatty Acyls	Fatty acids and conjugates		C18H34O2	-H	0.998456616645	0.986401663409667	0.999008520548833	0.983902779945409	**	3.74909	neg	9.27362	0	0	-0.796165	0.575878	562937	977529
281.24755	535	535-3	HMDB0041480	(Z)-13-Octadecenoic acid	Lipids and lipid-like molecules	Fatty Acyls	Fatty acids and conjugates		C18H34O2	-H	0.998456616645	0.986401663409667	0.999008520548833	0.983902779945409	**	3.74909	neg	9.27362	0	0	-0.796165	0.575878	562937	977529
281.24755	535	535-1	HMDB0000207	FA(18:1)	Lipids and lipid-like molecules	Fatty Acyls	Fatty acids and conjugates	C00712	C18H34O2	-H	0.998456616645	0.986401663409667	0.999008520548833	0.983902779945409	**	3.74909	neg	9.27362	0	0	-0.796165	0.575878	562937	977529
253.21660	476	476-1	HMDB0002186	Hypogeic acid	Lipids and lipid-like molecules	Fatty Acyls	Fatty acids and conjugates		C16H30O2	-H	0.998509766187167	0.903981475139167	0.993547390958833	0.896809984931217	**	2.78793	neg	7.4825	0	0	-1.3218	0.400034	177196	442952
253.21660	476	476-4	HMDB0012328	Palmitelaidic acid	Lipids and lipid-like molecules	Fatty Acyls	Fatty acids and conjugates		C16H30O2	-H	0.998509766187167	0.903981475139167	0.993547390958833	0.896809984931217	**	2.78793	neg	7.4825	0	0	-1.3218	0.400034	177196	442952
253.21660	476	476-5	HMDB0031053	(E)-6-Hexadecenoic acid	Lipids and lipid-like molecules	Fatty Acyls	Fatty acids and conjugates		C16H30O2	-H	0.998509766187167	0.903981475139167	0.993547390958833	0.896809984931217	**	2.78793	neg	7.4825	0	0	-1.3218	0.400034	177196	442952
253.21660	476	476-2	HMDB0003229	FA(16:1)	Lipids and lipid-like molecules	Fatty Acyls	Fatty acids and conjugates	C08362	C16H30O2	-H	0.998509766187167	0.903981475139167	0.993547390958833	0.896809984931217	**	2.78793	neg	7.4825	0	0	-1.3218	0.400034	177196	442952
253.21660	476	476-8	HMDB0032638	(Z)-5-Hexadecenoic acid	Lipids and lipid-like molecules	Fatty Acyls	Fatty acids and conjugates		C16H30O2	-H	0.998509766187167	0.903981475139167	0.993547390958833	0.896809984931217	**	2.78793	neg	7.4825	0	0	-1.3218	0.400034	177196	442952
253.21660	476	476-9	HMDB0033791	(E)-3-Hexadecenoic acid	Lipids and lipid-like molecules	Fatty Acyls	Fatty acids and conjugates		C16H30O2	-H	0.998509766187167	0.903981475139167	0.993547390958833	0.896809984931217	**	2.78793	neg	7.4825	0	0	-1.3218	0.400034	177196	442952
253.21660	476	476-10	HMDB0035877	(Z)-13-Hexadecenoic acid	Lipids and lipid-like molecules	Fatty Acyls	Fatty acids and conjugates		C16H30O2	-H	0.998509766187167	0.903981475139167	0.993547390958833	0.896809984931217	**	2.78793	neg	7.4825	0	0	-1.3218	0.400034	177196	442952
253.21660	476	476-11	HMDB0037647	(E)-11-Hexadecenoic acid	Lipids and lipid-like molecules	Fatty Acyls	Fatty acids and conjugates		C16H30O2	-H	0.998509766187167	0.903981475139167	0.993547390958833	0.896809984931217	**	2.78793	neg	7.4825	0	0	-1.3218	0.400034	177196	442952
253.21660	476	476-12	HMDB0038958	Citronellyl hexanoate	Lipids and lipid-like molecules	Fatty Acyls	Fatty alcohol esters		C16H30O2	-H	0.998509766187167	0.903981475139167	0.993547390958833	0.896809984931217	**	2.78793	neg	7.4825	0	0	-1.3218	0.400034	177196	442952
253.21660	476	476-13	HMDB0041422	(Z)-14-Methyl-6-pentadecenoic acid	Lipids and lipid-like molecules	Fatty Acyls	Fatty acids and conjugates		C16H30O2	-H	0.998509766187167	0.903981475139167	0.993547390958833	0.896809984931217	**	2.78793	neg	7.4825	0	0	-1.3218	0.400034	177196	442952
253.21660	476	476-3	HMDB0010735	Trans-Hexa-dec-2-enoic acid	Lipids and lipid-like molecules	Fatty Acyls	Fatty acids and conjugates		C16H30O2	-H	0.998509766187167	0.903981475139167	0.993547390958833	0.896809984931217	**	2.78793	neg	7.4825	0	0	-1.3218	0.400034	177196	442952
255.23241	483	483-3	HMDB0031068	Isopalmitic acid	Lipids and lipid-like molecules	Fatty Acyls	Fatty acids and conjugates		C16H32O2	-H	0.998814032642333	0.977930802139	0.997969067681167	0.974787252321097	**	2.13033	neg	6.71965	0	0	-0.693479	0.618361	352586	570195
255.23241	483	483-4	HMDB0032065	Butyl dodecanoate	Lipids and lipid-like molecules	Fatty Acyls	Fatty acid esters		C16H32O2	-H	0.998814032642333	0.977930802139	0.997969067681167	0.974787252321097	**	2.13033	neg	6.71965	0	0	-0.693479	0.618361	352586	570195
255.23241	483	483-1	HMDB0000220	FA(16:0)	Lipids and lipid-like molecules	Fatty Acyls	Fatty acids and conjugates	C00249	C16H32O2	-H	0.998814032642333	0.977930802139	0.997969067681167	0.974787252321097	**	2.13033	neg	6.71965	0	0	-0.693479	0.618361	352586	570195
255.23241	483	483-6	HMDB0032324	Hexyl decanoate	Lipids and lipid-like molecules	Fatty Acyls	Fatty acid esters		C16H32O2	-H	0.998814032642333	0.977930802139	0.997969067681167	0.974787252321097	**	2.13033	neg	6.71965	0	0	-0.693479	0.618361	352586	570195
255.23241	483	483-7	HMDB0033166	Octyl octanoate	Lipids and lipid-like molecules	Fatty Acyls	Fatty alcohol esters		C16H32O2	-H	0.998814032642333	0.977930802139	0.997969067681167	0.974787252321097	**	2.13033	neg	6.71965	0	0	-0.693479	0.618361	352586	570195
255.23241	483	483-8	HMDB0034153	Ethyl tetradecanoate	Lipids and lipid-like molecules	Fatty Acyls	Fatty acid esters		C16H32O2	-H	0.998814032642333	0.977930802139	0.997969067681167	0.974787252321097	**	2.13033	neg	6.71965	0	0	-0.693479	0.618361	352586	570195
255.23241	483	483-5	HMDB0032249	Dodecyl butyrate	Lipids and lipid-like molecules	Fatty Acyls	Fatty alcohol esters		C16H32O2	-H	0.998814032642333	0.977930802139	0.997969067681167	0.974787252321097	**	2.13033	neg	6.71965	0	0	-0.693479	0.618361	352586	570195
255.23241	483	483-2	HMDB0002396	Trimethyltridecanoic acid	Lipids and lipid-like molecules	Prenol lipids	Sesquiterpenoids		C16H32O2	-H	0.998814032642333	0.977930802139	0.997969067681167	0.974787252321097	**	2.13033	neg	6.71965	0	0	-0.693479	0.618361	352586	570195
255.23241	483	483-9	HMDB0036210	Dodecyl 2-methylpropanoate	Lipids and lipid-like molecules	Fatty Acyls	Fatty alcohol esters		C16H32O2	-H	0.998814032642333	0.977930802139	0.997969067681167	0.974787252321097	**	2.13033	neg	6.71965	0	0	-0.693479	0.618361	352586	570195
535.47252	884	884-1	HMDB0112175	FAHFA(18:1(9Z)/6-O-16:0)	Lipids and lipid-like molecules	Fatty Acyls	Fatty acids and conjugates		C34H64O4	-H	0.998473501631833	0.795157649158833	0.979747971306333	0.777864868829437	**	1.23387	neg	3.28274	0	0	-0.987205	0.504454	52171.3	103421
303.23238	582	582-1	HMDB0001043	FA(20:4)	Lipids and lipid-like molecules	Fatty Acyls	Fatty acids and conjugates	C00219	C20H32O2	-H	0.99859532301	0.887360606678667	0.9950910642035	0.8817642741738	**	1.89101	neg	3.25187	0	0	-1.16386	0.446315	40568.7	90896.9
303.23238	582	582-3	HMDB0006036	Mesterolone	Lipids and lipid-like molecules	Steroids and steroid derivatives	Androstane steroids	D04947	C20H32O2	-H	0.99859532301	0.887360606678667	0.9950910642035	0.8817642741738	**	1.89101	neg	3.25187	0	0	-1.16386	0.446315	40568.7	90896.9
303.23238	582	582-4	HMDB0036829	Copalic acid	Lipids and lipid-like molecules	Prenol lipids	Diterpenoids		C20H32O2	-H	0.99859532301	0.887360606678667	0.9950910642035	0.8817642741738	**	1.89101	neg	3.25187	0	0	-1.16386	0.446315	40568.7	90896.9
303.23238	582	582-5	HMDB0037824	7,13-Eperudien-15-oic acid	Lipids and lipid-like molecules	Prenol lipids	Diterpenoids		C20H32O2	-H	0.99859532301	0.887360606678667	0.9950910642035	0.8817642741738	**	1.89101	neg	3.25187	0	0	-1.16386	0.446315	40568.7	90896.9
303.23238	582	582-2	HMDB0002177	Cis-8,11,14,17-Eicosatetraenoic acid	Lipids and lipid-like molecules	Fatty Acyls	Fatty acids and conjugates		C20H32O2	-H	0.99859532301	0.887360606678667	0.9950910642035	0.8817642741738	**	1.89101	neg	3.25187	0	0	-1.16386	0.446315	40568.7	90896.9
561.48790	910	910-1	HMDB0007072	DG(33:1)	Lipids and lipid-like molecules	Glycerolipids	Diradylglycerols		C36H68O5	-H2O-H	0.998476119556833	0.79256964528	0.9773096309625	0.773405571163667	**	0.684918	neg	2.98597	0	0	-0.695992	0.617285	69316.8	112293
563.50388	912	912-1	HMDB0112105	FAHFA(18:1(9Z)/12-O-18:0)	Lipids and lipid-like molecules	Fatty Acyls	Fatty acids and conjugates		C36H68O4	-H	0.998499332774167	0.782056821213333	0.977407461547167	0.763241080129624	**	1.0643	neg	2.80734	0	0	-0.916073	0.52995	42522.3	80238.4
271.22678	514	514-1	HMDB0031078	Pentadecanal	Lipids and lipid-like molecules	Fatty Acyls	Fatty aldehydes	C01948	C15H30O	+FA-H					*	4.004	neg	2.71438	0	0	-1.85144	0.277116	13464.7	48588.7
277.21683	522	522-2	HMDB0030962	Calendic acid	Lipids and lipid-like molecules	Fatty Acyls	Lineolic acids and derivatives		C18H30O2	-H	0.998308779399667	0.822670224609333	0.991755405500833	0.814507796212844	**	1.70387	neg	2.58182	0	0	-0.809472	0.570591	42543.7	74560.8
277.21683	522	522-4	HMDB0030964	Linolenelaidic acid	Lipids and lipid-like molecules	Fatty Acyls	Lineolic acids and derivatives		C18H30O2	-H	0.998308779399667	0.822670224609333	0.991755405500833	0.814507796212844	**	1.70387	neg	2.58182	0	0	-0.809472	0.570591	42543.7	74560.8
277.21683	522	522-1	HMDB0001388	FA(18:3)	Lipids and lipid-like molecules	Fatty Acyls	Lineolic acids and derivatives	C06427	C18H30O2	-H	0.998308779399667	0.822670224609333	0.991755405500833	0.814507796212844	**	1.70387	neg	2.58182	0	0	-0.809472	0.570591	42543.7	74560.8
277.21683	522	522-3	HMDB0030963	Punicic acid	Lipids and lipid-like molecules	Fatty Acyls	Lineolic acids and derivatives		C18H30O2	-H	0.998308779399667	0.822670224609333	0.991755405500833	0.814507796212844	**	1.70387	neg	2.58182	0	0	-0.809472	0.570591	42543.7	74560.8
227.20100	401	401-2	HMDB0002221	2,6,10-Trimethylundecanoic acid	Lipids and lipid-like molecules	Fatty Acyls	Fatty acids and conjugates		C14H28O2	-H	0.998496030667833	0.797825417556833	0.991655990020333	0.789978461369243	**	2.88972	neg	2.53413	0	0	-0.988804	0.503895	30963.8	61448.8
227.20100	401	401-6	HMDB0033788	Ethyl dodecanoate	Lipids and lipid-like molecules	Fatty Acyls	Fatty acid esters		C14H28O2	-H	0.998496030667833	0.797825417556833	0.991655990020333	0.789978461369243	**	2.88972	neg	2.53413	0	0	-0.988804	0.503895	30963.8	61448.8
227.20100	401	401-8	HMDB0036216	Hexyl octanoate	Lipids and lipid-like molecules	Fatty Acyls	Fatty acid esters	C13798	C14H28O2	-H	0.998496030667833	0.797825417556833	0.991655990020333	0.789978461369243	**	2.88972	neg	2.53413	0	0	-0.988804	0.503895	30963.8	61448.8
227.20100	401	401-10	HMDB0037495	3-Methylbutyl nonanoate	Lipids and lipid-like molecules	Fatty Acyls	Fatty acid esters		C14H28O2	-H	0.998496030667833	0.797825417556833	0.991655990020333	0.789978461369243	**	2.88972	neg	2.53413	0	0	-0.988804	0.503895	30963.8	61448.8
227.20100	401	401-11	HMDB0038034	Nonyl isovalerate	Lipids and lipid-like molecules	Fatty Acyls	Fatty alcohol esters		C14H28O2	-H	0.998496030667833	0.797825417556833	0.991655990020333	0.789978461369243	**	2.88972	neg	2.53413	0	0	-0.988804	0.503895	30963.8	61448.8
227.20100	401	401-12	HMDB0038969	Dodecyl acetate	Lipids and lipid-like molecules	Fatty Acyls	Fatty alcohol esters		C14H28O2	-H	0.998496030667833	0.797825417556833	0.991655990020333	0.789978461369243	**	2.88972	neg	2.53413	0	0	-0.988804	0.503895	30963.8	61448.8
227.20100	401	401-9	HMDB0037312	Decyl butanoate	Lipids and lipid-like molecules	Fatty Acyls	Fatty alcohol esters		C14H28O2	-H	0.998496030667833	0.797825417556833	0.991655990020333	0.789978461369243	**	2.88972	neg	2.53413	0	0	-0.988804	0.503895	30963.8	61448.8
227.20100	401	401-1	HMDB0000806	FA(14:0)	Lipids and lipid-like molecules	Fatty Acyls	Fatty acids and conjugates	C06424	C14H28O2	-H	0.998496030667833	0.797825417556833	0.991655990020333	0.789978461369243	**	2.88972	neg	2.53413	0	0	-0.988804	0.503895	30963.8	61448.8
227.20100	401	401-14	HMDB0061781	10-Methyltridecanoic acid	Lipids and lipid-like molecules	Fatty Acyls	Fatty acids and conjugates		C14H28O2	-H	0.998496030667833	0.797825417556833	0.991655990020333	0.789978461369243	**	2.88972	neg	2.53413	0	0	-0.988804	0.503895	30963.8	61448.8
227.20100	401	401-7	HMDB0034461	Heptyl heptanoate	Lipids and lipid-like molecules	Fatty Acyls	Fatty acid esters		C14H28O2	-H	0.998496030667833	0.797825417556833	0.991655990020333	0.789978461369243	**	2.88972	neg	2.53413	0	0	-0.988804	0.503895	30963.8	61448.8
227.20100	401	401-3	HMDB0031072	12-Methyltridecanoic acid	Lipids and lipid-like molecules	Fatty Acyls	Fatty acids and conjugates		C14H28O2	-H	0.998496030667833	0.797825417556833	0.991655990020333	0.789978461369243	**	2.88972	neg	2.53413	0	0	-0.988804	0.503895	30963.8	61448.8
227.20100	401	401-13	HMDB0059865	Isobutyl decanoate	Lipids and lipid-like molecules	Fatty Acyls	Fatty acid esters		C14H28O2	-H	0.998496030667833	0.797825417556833	0.991655990020333	0.789978461369243	**	2.88972	neg	2.53413	0	0	-0.988804	0.503895	30963.8	61448.8
533.45536	882	882-1	HMDB0007070	DG(31:1)	Lipids and lipid-like molecules	Glycerolipids	Diradylglycerols		C34H64O5	-H2O-H	0.998507042057667	0.758416641575333	0.9780422599845	0.740656104388515	**	3.03572	neg	2.26324	0	0	-1.18083	0.441099	19197.2	43521.3
327.23227	642	642-2	HMDB0030053	Neogrifolin	Lipids and lipid-like molecules	Prenol lipids	Sesquiterpenoids		C22H32O2	-H	0.99849479384	0.833793317475333	0.990389362346667	0.824537062832301	**	2.08481	neg	2.23112	0	0	-0.885229	0.541401	28134.1	51965.4
327.23227	642	642-3	HMDB0030446	Grifolin	Lipids and lipid-like molecules	Prenol lipids	Sesquiterpenoids		C22H32O2	-H	0.99849479384	0.833793317475333	0.990389362346667	0.824537062832301	**	2.08481	neg	2.23112	0	0	-0.885229	0.541401	28134.1	51965.4
327.23227	642	642-4	HMDB0035185	Retinol acetate	Lipids and lipid-like molecules	Prenol lipids	Retinoids		C22H32O2	-H	0.99849479384	0.833793317475333	0.990389362346667	0.824537062832301	**	2.08481	neg	2.23112	0	0	-0.885229	0.541401	28134.1	51965.4
327.23227	642	642-1	HMDB0002183	FA(22:6)	Lipids and lipid-like molecules	Fatty Acyls	Fatty acids and conjugates	C06429	C22H32O2	-H	0.99849479384	0.833793317475333	0.990389362346667	0.824537062832301	**	2.08481	neg	2.23112	0	0	-0.885229	0.541401	28134.1	51965.4
509.45664	863	863-1	HMDB0112110	FAHFA(16:0/9-O-16:0)	Lipids and lipid-like molecules	Fatty Acyls	Fatty acids and conjugates		C32H62O4	-H	0.998283158834167	0.7321062926175	0.978822218033667	0.715371613525945	**	1.76372	neg	2.10777	0	0	-1.40791	0.376856	12712.4	33732.7
509.45664	863	863-2	HMDB0112114	FAHFA(16:0/5-O-16:0)	Lipids and lipid-like molecules	Fatty Acyls	Fatty acids and conjugates		C32H62O4	-H	0.998283158834167	0.7321062926175	0.978822218033667	0.715371613525945	**	1.76372	neg	2.10777	0	0	-1.40791	0.376856	12712.4	33732.7
509.45664	863	863-3	HMDB0112115	FAHFA(16:0/7-O-16:0)	Lipids and lipid-like molecules	Fatty Acyls	Fatty acids and conjugates		C32H62O4	-H	0.998283158834167	0.7321062926175	0.978822218033667	0.715371613525945	**	1.76372	neg	2.10777	0	0	-1.40791	0.376856	12712.4	33732.7
509.45664	863	863-4	HMDB0112123	FAHFA(16:0/8-O-16:0)	Lipids and lipid-like molecules	Fatty Acyls	Fatty acids and conjugates		C32H62O4	-H	0.998283158834167	0.7321062926175	0.978822218033667	0.715371613525945	**	1.76372	neg	2.10777	0	0	-1.40791	0.376856	12712.4	33732.7
509.45664	863	863-5	HMDB0112124	FAHFA(16:0/10-O-16:0)	Lipids and lipid-like molecules	Fatty Acyls	Fatty acids and conjugates		C32H62O4	-H	0.998283158834167	0.7321062926175	0.978822218033667	0.715371613525945	**	1.76372	neg	2.10777	0	0	-1.40791	0.376856	12712.4	33732.7
509.45664	863	863-6	HMDB0112125	FAHFA(16:0/11-O-16:0)	Lipids and lipid-like molecules	Fatty Acyls	Fatty acids and conjugates		C32H62O4	-H	0.998283158834167	0.7321062926175	0.978822218033667	0.715371613525945	**	1.76372	neg	2.10777	0	0	-1.40791	0.376856	12712.4	33732.7
509.45664	863	863-7	HMDB0112126	FAHFA(16:0/12-O-16:0)	Lipids and lipid-like molecules	Fatty Acyls	Fatty acids and conjugates		C32H62O4	-H	0.998283158834167	0.7321062926175	0.978822218033667	0.715371613525945	**	1.76372	neg	2.10777	0	0	-1.40791	0.376856	12712.4	33732.7
509.45664	863	863-8	HMDB0112127	FAHFA(16:0/13-O-16:0)	Lipids and lipid-like molecules	Fatty Acyls	Fatty acids and conjugates		C32H62O4	-H	0.998283158834167	0.7321062926175	0.978822218033667	0.715371613525945	**	1.76372	neg	2.10777	0	0	-1.40791	0.376856	12712.4	33732.7
509.45664	863	863-9	HMDB0112178	FAHFA(16:0/6-O-16:0)	Lipids and lipid-like molecules	Fatty Acyls	Fatty acids and conjugates		C32H62O4	-H	0.998283158834167	0.7321062926175	0.978822218033667	0.715371613525945	**	1.76372	neg	2.10777	0	0	-1.40791	0.376856	12712.4	33732.7
295.22718	560	560-1	HMDB0004704	9,10-DHOME	Lipids and lipid-like molecules	Fatty Acyls	Fatty acids and conjugates		C18H34O4	-H2O-H	0.99845992872	0.647756988858167	0.982432776422667	0.635397629996716	**	0.473663	neg	1.92893	0	0	-1.21231	0.431578	13606.3	31526.9
295.22718	560	560-3	HMDB0000782	Octadecanedioic acid	Lipids and lipid-like molecules	Fatty Acyls	Fatty acids and conjugates		C18H34O4	-H2O-H	0.99845992872	0.647756988858167	0.982432776422667	0.635397629996716	**	0.473663	neg	1.92893	0	0	-1.21231	0.431578	13606.3	31526.9
295.22718	560	560-2	HMDB0004705	12,13-DHOME	Lipids and lipid-like molecules	Fatty Acyls	Fatty acids and conjugates	C14829	C18H34O4	-H2O-H	0.99845992872	0.647756988858167	0.982432776422667	0.635397629996716	**	0.473663	neg	1.92893	0	0	-1.21231	0.431578	13606.3	31526.9
295.22718	560	560-4	HMDB0041220	Dibutyl decanedioate	Lipids and lipid-like molecules	Fatty Acyls	Fatty acid esters		C18H34O4	-H2O-H	0.99845992872	0.647756988858167	0.982432776422667	0.635397629996716	**	0.473663	neg	1.92893	0	0	-1.21231	0.431578	13606.3	31526.9
297.24282	566	566-1	HMDB0072878	MG(i-15:0/0:0/0:0)	Lipids and lipid-like molecules	Glycerolipids	Monoradylglycerols		C18H36O4	-H2O-H	0.998353089001167	0.552204940684	0.975797855867833	0.53795297494244	**	0.495987	neg	1.92258	0	0	-1.5737	0.335945	8915.16	26537.6
297.24282	566	566-4	HMDB0059633	(9S,10S)-9,10-dihydroxyoctadecanoate	Lipids and lipid-like molecules	Fatty Acyls	Fatty acids and conjugates	C15988	C18H36O4	-H2O-H	0.998353089001167	0.552204940684	0.975797855867833	0.53795297494244	**	0.495987	neg	1.92258	0	0	-1.5737	0.335945	8915.16	26537.6
297.24282	566	566-2	HMDB0011532	MG(15:0)	Lipids and lipid-like molecules	Glycerolipids	Monoradylglycerols		C18H36O4	-H2O-H	0.998353089001167	0.552204940684	0.975797855867833	0.53795297494244	**	0.495987	neg	1.92258	0	0	-1.5737	0.335945	8915.16	26537.6
297.24282	566	566-3	HMDB0031008	(+)-15,16-Dihydroxyoctadecanoic acid	Lipids and lipid-like molecules	Fatty Acyls	Fatty acids and conjugates		C18H36O4	-H2O-H	0.998353089001167	0.552204940684	0.975797855867833	0.53795297494244	**	0.495987	neg	1.92258	0	0	-1.5737	0.335945	8915.16	26537.6
301.21663	575	575-2	HMDB0035692	8,15-Isopimaradien-18-oic acid	Lipids and lipid-like molecules	Prenol lipids	Diterpenoids		C20H30O2	-H	0.998207962639333	0.527659948285833	0.972312926148833	0.512131182507142	**	2.22511	neg	1.83899	0	0	-1.61487	0.326494	7782.62	23836.9
301.21663	575	575-4	HMDB0036811	Isopimaric acid	Lipids and lipid-like molecules	Prenol lipids	Diterpenoids	C09118	C20H30O2	-H	0.998207962639333	0.527659948285833	0.972312926148833	0.512131182507142	**	2.22511	neg	1.83899	0	0	-1.61487	0.326494	7782.62	23836.9
301.21663	575	575-3	HMDB0038172	8,13-Abietadien-18-oic acid	Lipids and lipid-like molecules	Prenol lipids	Diterpenoids	C12077	C20H30O2	-H	0.998207962639333	0.527659948285833	0.972312926148833	0.512131182507142	**	2.22511	neg	1.83899	0	0	-1.61487	0.326494	7782.62	23836.9
301.21663	575	575-1	HMDB0003598	Retinyl ester	Lipids and lipid-like molecules	Prenol lipids	Retinoids	C02075	C20H30O2	-H	0.998207962639333	0.527659948285833	0.972312926148833	0.512131182507142	**	2.22511	neg	1.83899	0	0	-1.61487	0.326494	7782.62	23836.9
269.21159	508	508-1	HMDB0010733	3-Oxohexadecanoic acid	Lipids and lipid-like molecules	Fatty Acyls	Fatty acids and conjugates		C16H30O3	-H	0.998333655122667	0.4154741685765	0.967486181280833	0.401295703597161	**	2.33976	neg	1.74103	0	0	-1.88737	0.2703	5347.61	19784
269.21159	508	508-4	HMDB0030978	11-Oxohexadecanoic acid	Lipids and lipid-like molecules	Fatty Acyls	Fatty acids and conjugates		C16H30O3	-H	0.998333655122667	0.4154741685765	0.967486181280833	0.401295703597161	**	2.33976	neg	1.74103	0	0	-1.88737	0.2703	5347.61	19784
269.21159	508	508-3	HMDB0030973	9-Oxohexadecanoic acid	Lipids and lipid-like molecules	Fatty Acyls	Fatty acids and conjugates		C16H30O3	-H	0.998333655122667	0.4154741685765	0.967486181280833	0.401295703597161	**	2.33976	neg	1.74103	0	0	-1.88737	0.2703	5347.61	19784
269.21159	508	508-2	HMDB0030972	8-Oxohexadecanoic acid	Lipids and lipid-like molecules	Fatty Acyls	Fatty acids and conjugates		C16H30O3	-H	0.998333655122667	0.4154741685765	0.967486181280833	0.401295703597161	**	2.33976	neg	1.74103	0	0	-1.88737	0.2703	5347.61	19784
559.47209	908	908-1	HMDB0255383	2-Hexadec-7-enylicosa-8,11-dienedioic acid	Lipids and lipid-like molecules	Fatty Acyls	Fatty acids and conjugates		C36H64O4	-H	0.998497282924833	0.7719465593005	0.977381447839167	0.753352466419068	**	1.95735	neg	1.73924	7.33792e-307	4.59466e-306	-0.455596	0.729209	40398.6	55400.6
225.18512	393	393-2	HMDB0000521	FA(14:1)	Lipids and lipid-like molecules	Fatty Acyls	Fatty acids and conjugates		C14H26O2	-H	0.998318562240667	0.4637684534645	0.966730955666167	0.447585465563535	**	3.94027	neg	1.72339	0	0	-1.71735	0.304108	6138.29	20184.6
225.18512	393	393-1	HMDB0000499	5-Tetradecenoic acid	Lipids and lipid-like molecules	Fatty Acyls	Fatty acids and conjugates		C14H26O2	-H	0.998318562240667	0.4637684534645	0.966730955666167	0.447585465563535	**	3.94027	neg	1.72339	0	0	-1.71735	0.304108	6138.29	20184.6
225.18512	393	393-8	HMDB0037188	Rhodinyl butyrate	Lipids and lipid-like molecules	Fatty Acyls	Fatty alcohol esters		C14H26O2	-H	0.998318562240667	0.4637684534645	0.966730955666167	0.447585465563535	**	3.94027	neg	1.72339	0	0	-1.71735	0.304108	6138.29	20184.6
225.18512	393	393-10	HMDB0037227	Citronellyl butyrate	Lipids and lipid-like molecules	Fatty Acyls	Fatty alcohol esters		C14H26O2	-H	0.998318562240667	0.4637684534645	0.966730955666167	0.447585465563535	**	3.94027	neg	1.72339	0	0	-1.71735	0.304108	6138.29	20184.6
225.18512	393	393-11	HMDB0037228	Citronellyl isobutyrate	Lipids and lipid-like molecules	Fatty Acyls	Fatty alcohol esters		C14H26O2	-H	0.998318562240667	0.4637684534645	0.966730955666167	0.447585465563535	**	3.94027	neg	1.72339	0	0	-1.71735	0.304108	6138.29	20184.6
225.18512	393	393-13	HMDB0062243	7Z-tetradecenoic acid	Lipids and lipid-like molecules	Fatty Acyls	Fatty acids and conjugates		C14H26O2	-H	0.998318562240667	0.4637684534645	0.966730955666167	0.447585465563535	**	3.94027	neg	1.72339	0	0	-1.71735	0.304108	6138.29	20184.6
225.18512	393	393-14	HMDB0062248	9E-tetradecenoic acid	Lipids and lipid-like molecules	Fatty Acyls	Fatty acids and conjugates		C14H26O2	-H	0.998318562240667	0.4637684534645	0.966730955666167	0.447585465563535	**	3.94027	neg	1.72339	0	0	-1.71735	0.304108	6138.29	20184.6
225.18512	393	393-7	HMDB0034561	Houttuynin	Lipids and lipid-like molecules	Fatty Acyls	Fatty aldehydes	C16947	C14H26O2	-H	0.998318562240667	0.4637684534645	0.966730955666167	0.447585465563535	**	3.94027	neg	1.72339	0	0	-1.71735	0.304108	6138.29	20184.6
225.18512	393	393-3	HMDB0005051	Tsuzuic acid	Lipids and lipid-like molecules	Fatty Acyls	Fatty acids and conjugates		C14H26O2	-H	0.998318562240667	0.4637684534645	0.966730955666167	0.447585465563535	**	3.94027	neg	1.72339	0	0	-1.71735	0.304108	6138.29	20184.6
225.18512	393	393-4	HMDB0010732	trans-Tetra-dec-2-enoic acid	Lipids and lipid-like molecules	Fatty Acyls	Fatty acids and conjugates		C14H26O2	-H	0.998318562240667	0.4637684534645	0.966730955666167	0.447585465563535	**	3.94027	neg	1.72339	0	0	-1.71735	0.304108	6138.29	20184.6
225.18512	393	393-9	HMDB0037189	Rhodinyl isobutyrate	Lipids and lipid-like molecules	Fatty Acyls	Fatty alcohol esters		C14H26O2	-H	0.998318562240667	0.4637684534645	0.966730955666167	0.447585465563535	**	3.94027	neg	1.72339	0	0	-1.71735	0.304108	6138.29	20184.6
511.47208	866	866-1	HMDB0032682	10-Hydroxy-16-hentriacontanone	Lipids and lipid-like molecules	Fatty Acyls	Fatty alcohols		C31H62O2	+FA-H					*	2.15085	neg	1.58089	0	0	-0.875536	0.545051	14294.2	26225.4
299.25828	573	573-1	HMDB0031039	Heptadecanal	Lipids and lipid-like molecules	Fatty Acyls	Fatty aldehydes		C17H34O	+FA-H					*	2.96352	neg	1.54996	0	0	-1.70157	0.307451	5085.36	16540.4
507.44076	859	859-1	HMDB0112154	FAHFA(16:1(9Z)/5-O-16:0)	Lipids and lipid-like molecules	Fatty Acyls	Fatty acids and conjugates		C32H60O4	-H	0.9979275255835	0.574426137530833	0.9564986656045	0.548299138182091	**	2.22127	neg	1.50879	0	0	-1.80122	0.286932	4335.01	15108.1
507.44076	859	859-2	HMDB0112155	FAHFA(16:1(9Z)/7-O-16:0)	Lipids and lipid-like molecules	Fatty Acyls	Fatty acids and conjugates		C32H60O4	-H	0.9979275255835	0.574426137530833	0.9564986656045	0.548299138182091	**	2.22127	neg	1.50879	0	0	-1.80122	0.286932	4335.01	15108.1
507.44076	859	859-3	HMDB0112156	FAHFA(16:1(9Z)/8-O-16:0)	Lipids and lipid-like molecules	Fatty Acyls	Fatty acids and conjugates		C32H60O4	-H	0.9979275255835	0.574426137530833	0.9564986656045	0.548299138182091	**	2.22127	neg	1.50879	0	0	-1.80122	0.286932	4335.01	15108.1
507.44076	859	859-4	HMDB0112157	FAHFA(16:1(9Z)/9-O-16:0)	Lipids and lipid-like molecules	Fatty Acyls	Fatty acids and conjugates		C32H60O4	-H	0.9979275255835	0.574426137530833	0.9564986656045	0.548299138182091	**	2.22127	neg	1.50879	0	0	-1.80122	0.286932	4335.01	15108.1
507.44076	859	859-5	HMDB0112158	FAHFA(16:1(9Z)/10-O-16:0)	Lipids and lipid-like molecules	Fatty Acyls	Fatty acids and conjugates		C32H60O4	-H	0.9979275255835	0.574426137530833	0.9564986656045	0.548299138182091	**	2.22127	neg	1.50879	0	0	-1.80122	0.286932	4335.01	15108.1
507.44076	859	859-6	HMDB0112159	FAHFA(16:1(9Z)/11-O-16:0)	Lipids and lipid-like molecules	Fatty Acyls	Fatty acids and conjugates		C32H60O4	-H	0.9979275255835	0.574426137530833	0.9564986656045	0.548299138182091	**	2.22127	neg	1.50879	0	0	-1.80122	0.286932	4335.01	15108.1
507.44076	859	859-7	HMDB0112160	FAHFA(16:1(9Z)/12-O-16:0)	Lipids and lipid-like molecules	Fatty Acyls	Fatty acids and conjugates		C32H60O4	-H	0.9979275255835	0.574426137530833	0.9564986656045	0.548299138182091	**	2.22127	neg	1.50879	0	0	-1.80122	0.286932	4335.01	15108.1
507.44076	859	859-8	HMDB0112161	FAHFA(16:1(9Z)/13-O-16:0)	Lipids and lipid-like molecules	Fatty Acyls	Fatty acids and conjugates		C32H60O4	-H	0.9979275255835	0.574426137530833	0.9564986656045	0.548299138182091	**	2.22127	neg	1.50879	0	0	-1.80122	0.286932	4335.01	15108.1
507.44076	859	859-9	HMDB0112174	FAHFA(16:1(9Z)/6-O-16:0)	Lipids and lipid-like molecules	Fatty Acyls	Fatty acids and conjugates		C32H60O4	-H	0.9979275255835	0.574426137530833	0.9564986656045	0.548299138182091	**	2.22127	neg	1.50879	0	0	-1.80122	0.286932	4335.01	15108.1
609.50947	954	954-1	HMDB0033753	Glycerol 1,3-didodecanoate 2-decanoate	Lipids and lipid-like molecules	Glycerolipids	Triradylcglycerols		C37H70O6	-H	0.998507433237833	0.6836550582795	0.967158787182	0.660216107400049	**	0.814311	neg	1.31738	0	0	-0.925247	0.52659	9231.52	17530.7
609.50947	954	954-2	HMDB0038058	Glycerol 1-dodecanoate 2-tetradecanoate 3-octanoate	Lipids and lipid-like molecules	Glycerolipids	Triradylcglycerols		C37H70O6	-H	0.998507433237833	0.6836550582795	0.967158787182	0.660216107400049	**	0.814311	neg	1.31738	0	0	-0.925247	0.52659	9231.52	17530.7
609.50947	954	954-3	HMDB0071115	TG(34:0)	Lipids and lipid-like molecules	Glycerolipids	Triradylcglycerols		C37H70O6	-H	0.998507433237833	0.6836550582795	0.967158787182	0.660216107400049	**	0.814311	neg	1.31738	0	0	-0.925247	0.52659	9231.52	17530.7
311.22163	606	606-1	HMDB0062281	11-HpODE	Lipids and lipid-like molecules	Fatty Acyls	Lineolic acids and derivatives	C07338	C18H32O4	-H	0.998304154328667	0.546162295665	0.967313048393667	0.527413983054686	**	3.70608	neg	1.27384	0	0	-1.07097	0.476	7283.55	15301.6
311.22163	606	606-2	HMDB0062434	(10E,12Z)-(9S)-9-Hydroperoxyoctadeca-10,12-dienoic acid	Lipids and lipid-like molecules	Fatty Acyls	Lineolic acids and derivatives	C14827	C18H32O4	-H	0.998304154328667	0.546162295665	0.967313048393667	0.527413983054686	**	3.70608	neg	1.27384	0	0	-1.07097	0.476	7283.55	15301.6
311.22163	606	606-4	HMDB0004706	8(R)-Hydroperoxylinoleic acid	Lipids and lipid-like molecules	Fatty Acyls	Lineolic acids and derivatives	C14831	C18H32O4	-H	0.998304154328667	0.546162295665	0.967313048393667	0.527413983054686	**	3.70608	neg	1.27384	0	0	-1.07097	0.476	7283.55	15301.6
311.22163	606	606-5	HMDB0006940	9(S)-HPODE	Lipids and lipid-like molecules	Fatty Acyls	Lineolic acids and derivatives	C14827	C18H32O4	-H	0.998304154328667	0.546162295665	0.967313048393667	0.527413983054686	**	3.70608	neg	1.27384	0	0	-1.07097	0.476	7283.55	15301.6
311.22163	606	606-6	HMDB0010201	12,13-DiHODE	Lipids and lipid-like molecules	Fatty Acyls	Lineolic acids and derivatives		C18H32O4	-H	0.998304154328667	0.546162295665	0.967313048393667	0.527413983054686	**	3.70608	neg	1.27384	0	0	-1.07097	0.476	7283.55	15301.6
311.22163	606	606-7	HMDB0010208	15,16-DiHODE	Lipids and lipid-like molecules	Fatty Acyls	Lineolic acids and derivatives		C18H32O4	-H	0.998304154328667	0.546162295665	0.967313048393667	0.527413983054686	**	3.70608	neg	1.27384	0	0	-1.07097	0.476	7283.55	15301.6
311.22163	606	606-8	HMDB0010221	9,10-DiHODE	Lipids and lipid-like molecules	Fatty Acyls	Lineolic acids and derivatives		C18H32O4	-H	0.998304154328667	0.546162295665	0.967313048393667	0.527413983054686	**	3.70608	neg	1.27384	0	0	-1.07097	0.476	7283.55	15301.6
311.22163	606	606-9	HMDB0040900	(±)-(E)-13-Hydroxy-10-oxo-11-octadecenoic acid	Lipids and lipid-like molecules	Fatty Acyls	Lineolic acids and derivatives		C18H32O4	-H	0.998304154328667	0.546162295665	0.967313048393667	0.527413983054686	**	3.70608	neg	1.27384	0	0	-1.07097	0.476	7283.55	15301.6
311.22163	606	606-3	HMDB0003871	13-L-Hydroperoxylinoleic acid	Lipids and lipid-like molecules	Fatty Acyls	Lineolic acids and derivatives	C04717	C18H32O4	-H	0.998304154328667	0.546162295665	0.967313048393667	0.527413983054686	**	3.70608	neg	1.27384	0	0	-1.07097	0.476	7283.55	15301.6
241.18013	442	442-2	HMDB0030982	6-Ketomyristic acid	Lipids and lipid-like molecules	Fatty Acyls	Fatty acids and conjugates		C14H26O3	-H	0.9979091067265	0.423639408258	0.9571464879405	0.404637145967363	**	3.26728	neg	1.21151	0	0	-2.43618	0.184772	1606.41	8693.98
241.18013	442	442-1	HMDB0010730	3-Oxotetradecanoic acid	Lipids and lipid-like molecules	Fatty Acyls	Fatty acids and conjugates		C14H26O3	-H	0.9979091067265	0.423639408258	0.9571464879405	0.404637145967363	**	3.26728	neg	1.21151	0	0	-2.43618	0.184772	1606.41	8693.98
241.18013	442	442-3	HMDB0032370	L-Menthyl (R,S)-3-hydroxybutyrate	Lipids and lipid-like molecules	Prenol lipids	Monoterpenoids		C14H26O3	-H	0.9979091067265	0.423639408258	0.9571464879405	0.404637145967363	**	3.26728	neg	1.21151	0	0	-2.43618	0.184772	1606.41	8693.98
637.53919	975	975-1	HMDB0011188	TG(36:0)	Lipids and lipid-like molecules	Glycerolipids	Triradylcglycerols		C39H74O6	-H	0.9981887134455	0.694732951510333	0.960202782584833	0.665876231984133	**	3.25671	neg	1.14345	0	0	-0.943909	0.519823	6822.53	13124.7
611.52444	958	958-1	HMDB0112112	FAHFA(18:0/9-O-18:0)	Lipids and lipid-like molecules	Fatty Acyls	Fatty acids and conjugates		C36H70O4	+FA-H					*	1.91181	neg	1.06267	0	0	-0.978821	0.507394	5586.84	11010.8
611.52444	958	958-2	HMDB0112120	FAHFA(18:0/12-O-18:0)	Lipids and lipid-like molecules	Fatty Acyls	Fatty acids and conjugates		C36H70O4	+FA-H					*	1.91181	neg	1.06267	0	0	-0.978821	0.507394	5586.84	11010.8
611.52444	958	958-3	HMDB0112128	FAHFA(18:0/5-O-18:0)	Lipids and lipid-like molecules	Fatty Acyls	Fatty acids and conjugates		C36H70O4	+FA-H					*	1.91181	neg	1.06267	0	0	-0.978821	0.507394	5586.84	11010.8
611.52444	958	958-4	HMDB0112129	FAHFA(18:0/7-O-18:0)	Lipids and lipid-like molecules	Fatty Acyls	Fatty acids and conjugates		C36H70O4	+FA-H					*	1.91181	neg	1.06267	0	0	-0.978821	0.507394	5586.84	11010.8
611.52444	958	958-5	HMDB0112130	FAHFA(18:0/8-O-18:0)	Lipids and lipid-like molecules	Fatty Acyls	Fatty acids and conjugates		C36H70O4	+FA-H					*	1.91181	neg	1.06267	0	0	-0.978821	0.507394	5586.84	11010.8
611.52444	958	958-6	HMDB0112131	FAHFA(18:0/10-O-18:0)	Lipids and lipid-like molecules	Fatty Acyls	Fatty acids and conjugates		C36H70O4	+FA-H					*	1.91181	neg	1.06267	0	0	-0.978821	0.507394	5586.84	11010.8
611.52444	958	958-7	HMDB0112132	FAHFA(18:0/11-O-18:0)	Lipids and lipid-like molecules	Fatty Acyls	Fatty acids and conjugates		C36H70O4	+FA-H					*	1.91181	neg	1.06267	0	0	-0.978821	0.507394	5586.84	11010.8
611.52444	958	958-8	HMDB0112133	FAHFA(18:0/13-O-18:0)	Lipids and lipid-like molecules	Fatty Acyls	Fatty acids and conjugates		C36H70O4	+FA-H					*	1.91181	neg	1.06267	0	0	-0.978821	0.507394	5586.84	11010.8
611.52444	958	958-9	HMDB0112177	FAHFA(18:0/6-O-18:0)	Lipids and lipid-like molecules	Fatty Acyls	Fatty acids and conjugates		C36H70O4	+FA-H					*	1.91181	neg	1.06267	0	0	-0.978821	0.507394	5586.84	11010.8
243.19555	449	449-1	HMDB0030928	Tridecanal	Lipids and lipid-like molecules	Fatty Acyls	Fatty aldehydes		C13H26O	+FA-H					*	4.18255	neg	1.05373	0	0	-2.80161	0.143427	888.46	6194.52
311.29475	607	607-1	HMDB0000417	3D,7D,11D-Phytanic acid	Lipids and lipid-like molecules	Prenol lipids	Diterpenoids		C20H40O2	-H	0.995801553493	0.2302592383888	0.9468792037462	0.217112306731211	**	2.58446	neg	1.0218	0	0	-2.48368	0.178788	1081.8	6050.76
311.29475	607	607-2	HMDB0000553	3L,7D,11D-Phytanic acid	Lipids and lipid-like molecules	Prenol lipids	Diterpenoids		C20H40O2	-H	0.995801553493	0.2302592383888	0.9468792037462	0.217112306731211	**	2.58446	neg	1.0218	0	0	-2.48368	0.178788	1081.8	6050.76
311.29475	607	607-4	HMDB0002212	FA(20:0)	Lipids and lipid-like molecules	Fatty Acyls	Fatty acids and conjugates	C06425	C20H40O2	-H	0.995801553493	0.2302592383888	0.9468792037462	0.217112306731211	**	2.58446	neg	1.0218	0	0	-2.48368	0.178788	1081.8	6050.76
311.29475	607	607-5	HMDB0031318	2,2,6,10,14-Pentamethylpentadecanoic acid	Lipids and lipid-like molecules	Prenol lipids	Diterpenoids		C20H40O2	-H	0.995801553493	0.2302592383888	0.9468792037462	0.217112306731211	**	2.58446	neg	1.0218	0	0	-2.48368	0.178788	1081.8	6050.76
311.29475	607	607-6	HMDB0035672	5-Hydroxy-7-eicosanone	Lipids and lipid-like molecules	Fatty Acyls	Fatty alcohols		C20H40O2	-H	0.995801553493	0.2302592383888	0.9468792037462	0.217112306731211	**	2.58446	neg	1.0218	0	0	-2.48368	0.178788	1081.8	6050.76
311.29475	607	607-3	HMDB0000801	Phytanic acid	Lipids and lipid-like molecules	Prenol lipids	Diterpenoids	C01607	C20H40O2	-H	0.995801553493	0.2302592383888	0.9468792037462	0.217112306731211	**	2.58446	neg	1.0218	0	0	-2.48368	0.178788	1081.8	6050.76
311.29475	607	607-8	HMDB0062520	3,7R,11R,15-tetramethyl-hexadecanoic acid	Lipids and lipid-like molecules	Prenol lipids	Diterpenoids		C20H40O2	-H	0.995801553493	0.2302592383888	0.9468792037462	0.217112306731211	**	2.58446	neg	1.0218	0	0	-2.48368	0.178788	1081.8	6050.76
311.29475	607	607-7	HMDB0035673	4-Hydroxy-6-eicosanone	Lipids and lipid-like molecules	Fatty Acyls	Fatty alcohols		C20H40O2	-H	0.995801553493	0.2302592383888	0.9468792037462	0.217112306731211	**	2.58446	neg	1.0218	0	0	-2.48368	0.178788	1081.8	6050.76
317.11409	932	932-1	HMDB0258715	Tanshinone IIA	Lipids and lipid-like molecules	Prenol lipids	Diterpenoids		C19H18O3	+Na	0.997801270973667	0.9446192337855	0.985674166065333	0.929039567991446	**	2.26697	pos	13.2412	0	0	-0.78258	0.581326	162442	279433
301.14003	902	902-1	HMDB0032297	Glyceryl 5-hydroxydecanoate	Lipids and lipid-like molecules	Fatty Acyls	Fatty alcohols		C13H26O5	+K	0.9976270362855	0.665631313908333	0.974602345558333	0.647186436933604	**	3.83451	pos	8.77525	1.08407e-179	1.36268e-178	-0.36499	0.776474	200091	257692
255.06282	775	775-4	HMDB0038911	(2S,3S,4S)-5,7,9,11-Tridecatetrayne-1,2,3,4-tetrol	Lipids and lipid-like molecules	Fatty Acyls	Fatty alcohols		C13H12O4	+Na	0.997724109720333	0.769691954845167	0.980354974225833	0.752854014983886	**	0.179561	pos	5.55958	0	0	-0.976561	0.50819	21120.6	41560.6
213.05181	585	585-1	HMDB0039359	Methyl (Z,Z)-10-hydroxy-2,8-decadiene-4,6-diynoate	Lipids and lipid-like molecules	Fatty Acyls	Fatty alcohols		C11H10O3	+Na	0.997162707999	0.5091644721365	0.965767018837167	0.490339060686574	**	1.89521	pos	4.65768	0	0	-1.461	0.36324	8212.05	22607.8
302.14415	904	904-1	HMDB0255321	(2S,3R,4R,6R,7S,8R,9R)-1,2,3,4,6,7,8,9-Octahydroxydecan-5-one	Lipids and lipid-like molecules	Fatty Acyls	Fatty alcohols		C10H20O9	+NH4	0.9977839444735	0.420056727877667	0.976473104452333	0.409265128542051	**	1.34695	pos	3.59158	7.20542e-175	8.50113e-174	-0.358903	0.779757	34396.9	44112.4
234.13321	687	687-2	HMDB0013125	Hydroxypropionylcarnitine	Lipids and lipid-like molecules	Fatty Acyls	Fatty acid esters		C10H19NO5	+H	0.9964370013795	0.710263254768833	0.970135062609167	0.68659619834864	**	1.64126	pos	3.06941	1.16387e-207	1.72022e-206	-1.2725	0.413942	4916.4	11877
595.26543	1912	1912-1	HMDB0250581	Cucurbitacin E	Lipids and lipid-like molecules	Steroids and steroid derivatives	Cucurbitacins		C32H44O8	+K					*	2.26724	pos	2.95855	0	0	-1.16506	0.445945	4660.5	10450.8
201.08852	524	524-2	HMDB0038179	3-(2-Hydroxy-4-methylphenyl)-2-butanone	Lipids and lipid-like molecules	Prenol lipids	Monoterpenoids		C11H14O2	+Na	0.997479495662167	0.339254630889667	0.9619188720555	0.325512902013338	**	0.363446	pos	2.90456	0	0	-1.04032	0.48622	5333.14	10968.6
183.06272	431	431-6	HMDB0061676	2,2-Dimethylglutaric acid	Lipids and lipid-like molecules	Fatty Acyls	Fatty acids and conjugates		C7H12O4	+Na	0.997580155861333	0.612889860360167	0.983201249671833	0.601135892873014	**	0.329022	pos	2.89285	1.68764e-152	1.64484e-151	-0.488162	0.712933	16304.7	22870
183.06272	431	431-5	HMDB0059738	2-Ethylglutaric acid	Lipids and lipid-like molecules	Fatty Acyls	Fatty acids and conjugates		C7H12O4	+Na	0.997580155861333	0.612889860360167	0.983201249671833	0.601135892873014	**	0.329022	pos	2.89285	1.68764e-152	1.64484e-151	-0.488162	0.712933	16304.7	22870
183.06272	431	431-3	HMDB0002441	3,3-Dimethylglutaric acid	Lipids and lipid-like molecules	Fatty Acyls	Fatty acids and conjugates		C7H12O4	+Na	0.997580155861333	0.612889860360167	0.983201249671833	0.601135892873014	**	0.329022	pos	2.89285	1.68764e-152	1.64484e-151	-0.488162	0.712933	16304.7	22870
183.06272	431	431-4	HMDB0029167	2-Methyladipic acid	Lipids and lipid-like molecules	Fatty Acyls	Fatty acids and conjugates		C7H12O4	+Na	0.997580155861333	0.612889860360167	0.983201249671833	0.601135892873014	**	0.329022	pos	2.89285	1.68764e-152	1.64484e-151	-0.488162	0.712933	16304.7	22870
183.06272	431	431-1	HMDB0000555	3-Methyladipic acid	Lipids and lipid-like molecules	Fatty Acyls	Fatty acids and conjugates		C7H12O4	+Na	0.997580155861333	0.612889860360167	0.983201249671833	0.601135892873014	**	0.329022	pos	2.89285	1.68764e-152	1.64484e-151	-0.488162	0.712933	16304.7	22870
183.06272	431	431-2	HMDB0000857	Pimelic acid	Lipids and lipid-like molecules	Fatty Acyls	Fatty acids and conjugates	C02656	C7H12O4	+Na	0.997580155861333	0.612889860360167	0.983201249671833	0.601135892873014	**	0.329022	pos	2.89285	1.68764e-152	1.64484e-151	-0.488162	0.712933	16304.7	22870
118.08625	142	142-5	HMDB0032459	2-Pentenoic acid	Lipids and lipid-like molecules	Fatty Acyls	Fatty acids and conjugates		C5H8O2	+NH4					*	0.0609713	pos	2.88283	1.48909e-160	1.57702e-159	-0.497003	0.708577	14951.3	21100.4
118.08625	142	142-2	HMDB0031602	4-Pentenoic acid	Lipids and lipid-like molecules	Fatty Acyls	Fatty acids and conjugates		C5H8O2	+NH4					*	0.0609713	pos	2.88283	1.48909e-160	1.57702e-159	-0.497003	0.708577	14951.3	21100.4
118.08625	142	142-1	HMDB0000509	Senecioic acid	Lipids and lipid-like molecules	Fatty Acyls	Fatty acids and conjugates		C5H8O2	+NH4					*	0.0609713	pos	2.88283	1.48909e-160	1.57702e-159	-0.497003	0.708577	14951.3	21100.4
175.09615	398	398-2	HMDB0002023	Ethyladipic acid	Lipids and lipid-like molecules	Fatty Acyls	Fatty acids and conjugates		C8H14O4	+H					*	1.88558	pos	2.83842	8.43938e-178	1.03191e-176	-1.18968	0.438399	4816.31	10986.1
175.09615	398	398-5	HMDB0060684	2-Propylglutaric acid	Lipids and lipid-like molecules	Fatty Acyls	Fatty acids and conjugates	C16658	C8H14O4	+H					*	1.88558	pos	2.83842	8.43938e-178	1.03191e-176	-1.18968	0.438399	4816.31	10986.1
175.09615	398	398-4	HMDB0059757	3-Methylpimelic acid	Lipids and lipid-like molecules	Fatty Acyls	Fatty acids and conjugates		C8H14O4	+H					*	1.88558	pos	2.83842	8.43938e-178	1.03191e-176	-1.18968	0.438399	4816.31	10986.1
175.09615	398	398-1	HMDB0000893	Suberic acid	Lipids and lipid-like molecules	Fatty Acyls	Fatty acids and conjugates	C08278	C8H14O4	+H					*	1.88558	pos	2.83842	8.43938e-178	1.03191e-176	-1.18968	0.438399	4816.31	10986.1
175.09615	398	398-3	HMDB0059727	2,4-Dimethyladipic acid	Lipids and lipid-like molecules	Fatty Acyls	Fatty acids and conjugates		C8H14O4	+H					*	1.88558	pos	2.83842	8.43938e-178	1.03191e-176	-1.18968	0.438399	4816.31	10986.1
393.23952	1021	1021-1	HMDB0000476	3-Oxo-4,6-choladienoic acid	Lipids and lipid-like molecules	Steroids and steroid derivatives	Bile acids, alcohols and derivatives		C24H34O3	+Na	0.99521343137925	0.2436981833585	0.93314426238375	0.226317069229207	**	1.25522	pos	2.7535	0	0	2.15428	4.45146	6609.86	1484.87
226.10454	650	650-3	HMDB0240771	Acetyl-D-carnitine	Lipids and lipid-like molecules	Fatty Acyls	Fatty acid esters		C9H17NO4	+Na					*	1.94074	pos	2.60214	0	0	-2.6986	0.154043	831.153	5395.6
226.10454	650	650-6	HMDB0240773	DL-Acetylcarnitine	Lipids and lipid-like molecules	Fatty Acyls	Fatty acid esters		C9H17NO4	+Na					*	1.94074	pos	2.60214	0	0	-2.6986	0.154043	831.153	5395.6
205.12616	544	544-3	HMDB0038948	3-Mercaptohexyl butyrate	Lipids and lipid-like molecules	Fatty Acyls	Fatty acid esters		C10H20O2S	+H	0.988183421517	0.101480612166	0.959372017488	0.0962072252036782	**	2.33501	pos	2.57634	3.48148e-261	7.31654e-260	-1.51615	0.349618	2459.59	7035.08
205.12616	544	544-1	HMDB0032327	Hexyl 3-mercaptobutanoate	Lipids and lipid-like molecules	Fatty Acyls	Fatty acid esters		C10H20O2S	+H	0.988183421517	0.101480612166	0.959372017488	0.0962072252036782	**	2.33501	pos	2.57634	3.48148e-261	7.31654e-260	-1.51615	0.349618	2459.59	7035.08
205.12616	544	544-2	HMDB0037765	(S)-3-Mercaptohexyl butyrate	Lipids and lipid-like molecules	Fatty Acyls	Fatty acid esters		C10H20O2S	+H	0.988183421517	0.101480612166	0.959372017488	0.0962072252036782	**	2.33501	pos	2.57634	3.48148e-261	7.31654e-260	-1.51615	0.349618	2459.59	7035.08
919.71244	5490	5490-1	HMDB0112539	PS(44:1)	Lipids and lipid-like molecules	Glycerophospholipids	Glycerophosphoserines		C50H96NO10P	+NH4	0.997701366051	0.543923169496167	0.943276389167333	0.511890523454817	**	1.55659	pos	2.53543	5.14329e-290	1.68725e-288	0.529511	1.44344	14901.1	10323.3
893.69764	5396	5396-1	HMDB0115454	PA(48:1)	Lipids and lipid-like molecules	Glycerophospholipids	Glycerophosphates		C51H99O8P	+Na	0.997984405445	0.6331791956655	0.951884222503667	0.601498460753315	**	0.745228	pos	2.43929	2.30167e-180	2.92052e-179	0.325967	1.2535	23088.9	18419.5
657.48388	3218	3218-1	HMDB0011155	PA(34:3)	Lipids and lipid-like molecules	Glycerophospholipids	Glycerophosphates	C15647	C37H69O7P	+H	0.9933932547142	0.263762204327	0.9000522246114	0.2358313190358	**	2.26741	pos	2.3543	0	0	1.75816	3.38266	5433.22	1606.2
120.10187	148	148-5	HMDB0033742	(S)-2-Methylbutanoic acid	Lipids and lipid-like molecules	Fatty Acyls	Fatty acids and conjugates		C5H10O2	+NH4					*	0.283899	pos	2.22823	8.23525e-306	3.25777e-304	-2.37621	0.192615	802.427	4165.96
120.10187	148	148-1	HMDB0000718	Isovaleric acid	Lipids and lipid-like molecules	Fatty Acyls	Fatty acids and conjugates	C08262	C5H10O2	+NH4					*	0.283899	pos	2.22823	8.23525e-306	3.25777e-304	-2.37621	0.192615	802.427	4165.96
120.10187	148	148-2	HMDB0000892	Valeric acid	Lipids and lipid-like molecules	Fatty Acyls	Fatty acids and conjugates	C00803	C5H10O2	+NH4					*	0.283899	pos	2.22823	8.23525e-306	3.25777e-304	-2.37621	0.192615	802.427	4165.96
120.10187	148	148-3	HMDB0002176	Ethylmethylacetic acid	Lipids and lipid-like molecules	Fatty Acyls	Fatty acids and conjugates	C18319	C5H10O2	+NH4					*	0.283899	pos	2.22823	8.23525e-306	3.25777e-304	-2.37621	0.192615	802.427	4165.96
218.13850	609	609-1	HMDB0240784	O-Propanoyl-D-carnitine	Lipids and lipid-like molecules	Fatty Acyls	Fatty acid esters		C10H19NO4	+H	0.993932626717	0.13370077304575	0.96905448135275	0.12877722417351	**	0.861212	pos	2.2203	0	0	-1.6283	0.323469	1617.25	4999.69
895.71311	5403	5403-1	HMDB0115453	PA(48:0)	Lipids and lipid-like molecules	Glycerophospholipids	Glycerophosphates		C51H101O8P	+Na	0.998020420988667	0.664368819855667	0.960750136543833	0.637028884085582	**	0.545781	pos	2.18068	7.83142e-98	4.72344e-97	0.200444	1.14905	34845.6	30325.5
921.72799	5501	5501-1	HMDB0112538	PS(44:0)	Lipids and lipid-like molecules	Glycerophospholipids	Glycerophosphoserines		C50H98NO10P	+NH4	0.997851796672167	0.587423571448167	0.958006730895	0.561546821590322	**	1.44984	pos	2.16665	6.23067e-175	7.41615e-174	0.311685	1.24116	19006	15313.1
146.11738	250	250-1	HMDB0001161	4-Trimethylammoniobutanoic acid	Lipids and lipid-like molecules	Fatty Acyls	Fatty acids and conjugates	C01181	C7H15NO2	+H	0.997529697667	0.129769161684333	0.980176287542	0.126882440943252	**	1.22586	pos	2.10058	2.90081e-259	6.00244e-258	-0.582035	0.668021	6102	9134.44
395.25478	1024	1024-1	HMDB0013627	Cervonoyl ethanolamide	Lipids and lipid-like molecules	Fatty Acyls	Fatty acid esters	C13828	C24H36O3	+Na	0.977607852026	0.211404213888	0.930728446374	0.192354038404572	**	2.23432	pos	2.03331	0	0	4.33432	20.1725	2942.59	145.871
655.46822	3172	3172-1	HMDB0007031	DG(36:4)	Lipids and lipid-like molecules	Glycerolipids	Diradylglycerols		C39H68O5	+K	0.989484115415667	0.203528213936667	0.878057571281333	0.176830200853732	**	2.4545	pos	1.97679	0	0	2.83434	7.13217	3084.95	432.54
225.10915	646	646-1	HMDB0000985	Dihydrolipoamide	Lipids and lipid-like molecules	Fatty Acyls	Fatty amides	C00579	C8H17NOS2	+NH4	0.9974876436314	0.289051927812	0.9614788468512	0.277219086898441	**	0.751951	pos	1.82262	1.75898e-152	1.70204e-151	-0.405529	0.754959	8063.01	10680.1
917.69642	5485	5485-1	HMDB0112566	PS(44:2)	Lipids and lipid-like molecules	Glycerophospholipids	Glycerophosphoserines		C50H94NO10P	+NH4	0.9948069276495	0.375087375361833	0.898374487067167	0.335219024420766	**	1.16213	pos	1.78598	6.11509e-280	1.61271e-278	0.806042	1.74841	5315.2	3040.02
163.13285	338	338-1	HMDB0033625	(3R,7R)-1,3,7-Octanetriol	Lipids and lipid-like molecules	Fatty Acyls	Fatty alcohols		C8H18O3	+H	0.997145587919667	0.6630351285615	0.979055591756167	0.647295313541753	**	0.154838	pos	1.68375	6.95979e-103	4.41553e-102	-0.538442	0.688514	5637.53	8187.96
223.07280	634	634-2	HMDB0036460	Safynol	Lipids and lipid-like molecules	Fatty Acyls	Fatty alcohols	C08458	C13H12O2	+Na	0.994633642931	0.121592412678	0.949375004517	0.114817322262006	**	0.640331	pos	1.61447	4.81876e-264	1.0625e-262	-1.37562	0.385386	1125.4	2920.19
267.09902	822	822-3	HMDB0034723	Encelin	Lipids and lipid-like molecules	Prenol lipids	Terpene lactones	C09404	C15H16O3	+Na	0.993273059911	0.157478391090667	0.943568282997667	0.147592048198213	**	0.551239	pos	1.59477	3.23767e-280	8.70933e-279	-1.72138	0.303258	753.01	2483.07
267.09902	822	822-4	HMDB0038548	Glandulone B	Lipids and lipid-like molecules	Prenol lipids	Sesquiterpenoids		C15H16O3	+Na	0.993273059911	0.157478391090667	0.943568282997667	0.147592048198213	**	0.551239	pos	1.59477	3.23767e-280	8.70933e-279	-1.72138	0.303258	753.01	2483.07
381.29669	1010	1010-1	HMDB0011131	MG(18:0)	Lipids and lipid-like molecules	Glycerolipids	Monoradylglycerols		C21H42O4	+Na	0.980282156287	0.2388666198995	0.939494617193	0.219988945344011	**	2.19803	pos	1.55879	0	0	5.59812	48.4397	1680.27	34.6878
381.29669	1010	1010-2	HMDB0072842	MG(i-18:0/0:0/0:0)	Lipids and lipid-like molecules	Glycerolipids	Monoradylglycerols		C21H42O4	+Na	0.980282156287	0.2388666198995	0.939494617193	0.219988945344011	**	2.19803	pos	1.55879	0	0	5.59812	48.4397	1680.27	34.6878
381.29669	1010	1010-3	HMDB0072877	MG(0:0/i-18:0/0:0)	Lipids and lipid-like molecules	Glycerolipids	Monoradylglycerols		C21H42O4	+Na	0.980282156287	0.2388666198995	0.939494617193	0.219988945344011	**	2.19803	pos	1.55879	0	0	5.59812	48.4397	1680.27	34.6878
848.76785	5175	5175-3	HMDB0005362	TG(50:2)	Lipids and lipid-like molecules	Glycerolipids	Triradylcglycerols	C00422	C53H98O6	+NH4	0.994854851156	0.6817284443795	0.942444456316167	0.63918548029895	**	2.73129	pos	1.51914	7.07874e-100	4.36739e-99	-0.72546	0.604804	3212.76	5312.07
848.76785	5175	5175-2	HMDB0031122	Glycerol 1,3-dihexadecanoate 2-(9Z,12Z-octadecadienoate)	Lipids and lipid-like molecules	Glycerolipids	Triradylcglycerols		C53H98O6	+NH4	0.994854851156	0.6817284443795	0.942444456316167	0.63918548029895	**	2.73129	pos	1.51914	7.07874e-100	4.36739e-99	-0.72546	0.604804	3212.76	5312.07
848.76785	5175	5175-1	HMDB0031121	Glycerol 1,2-dihexadecanoate 3-(9Z,12Z-octadecadienoate)	Lipids and lipid-like molecules	Glycerolipids	Triradylcglycerols		C53H98O6	+NH4	0.994854851156	0.6817284443795	0.942444456316167	0.63918548029895	**	2.73129	pos	1.51914	7.07874e-100	4.36739e-99	-0.72546	0.604804	3212.76	5312.07
253.11943	770	770-2	HMDB0036768	Furanodienone	Lipids and lipid-like molecules	Prenol lipids	Sesquiterpenoids	C16960	C15H18O2	+Na	0.99287280384125	0.14199631390625	0.9421830767585	0.132833001125149	**	1.84157	pos	1.49489	1.54403e-245	2.96674e-244	-1.4242	0.372627	919.504	2467.63
253.11943	770	770-1	HMDB0033235	8,12-Epoxy-4(15),7,11-eudesmatrien-1-one	Lipids and lipid-like molecules	Prenol lipids	Sesquiterpenoids		C15H18O2	+Na	0.99287280384125	0.14199631390625	0.9421830767585	0.132833001125149	**	1.84157	pos	1.49489	1.54403e-245	2.96674e-244	-1.4242	0.372627	919.504	2467.63
283.12987	871	871-1	HMDB0036456	10-Hydroxy-3-methoxy-1,3,5,7-cadinatetraen-9-one	Lipids and lipid-like molecules	Prenol lipids	Sesquiterpenoids	C09695	C16H20O3	+Na	0.9928626097684	0.1557401093202	0.9522005318926	0.147237369830825	**	2.07836	pos	1.48227	4.24577e-238	7.5139e-237	-1.261	0.417255	1098.54	2632.78
629.45250	2645	2645-1	HMDB0112169	FAHFA(O-31:15-31:15(O-10E,12Z))	Lipids and lipid-like molecules	Fatty Acyls	Lineolic acids and derivatives		C40H62O4	+Na	0.997614752455	0.229965212234	0.880966897303	0.202108508060111	**	2.42126	pos	1.46912	2.18237e-281	5.99039e-280	2.82673	7.09462	1745.58	246.042
629.45250	2645	2645-2	HMDB0112170	FAHFA(22:6(4Z,7Z,10Z,13Z,16Z,19Z)/13-O-18:2(9Z,11E))	Lipids and lipid-like molecules	Fatty Acyls	Lineolic acids and derivatives		C40H62O4	+Na	0.997614752455	0.229965212234	0.880966897303	0.202108508060111	**	2.42126	pos	1.46912	2.18237e-281	5.99039e-280	2.82673	7.09462	1745.58	246.042
843.68082	5139	5139-1	HMDB0115268	PA(46:1)	Lipids and lipid-like molecules	Glycerophospholipids	Glycerophosphates		C49H95O8P	+H	0.994118820643833	0.401947238459	0.926221392334167	0.370102614055948	**	3.44994	pos	1.38792	3.57961e-137	3.08626e-136	-0.377728	0.769649	5222.86	6786.03
186.14860	452	452-1	HMDB0243943	1-Methylpiperidin-4-yl butanoate	Lipids and lipid-like molecules	Fatty Acyls	Fatty acid esters		C10H19NO2	+H	0.991751862504167	0.326848557886	0.973873434831667	0.315683670286452	**	1.38614	pos	1.31838	7.51672e-154	7.54477e-153	-1.98214	0.253114	468.289	1850.11
151.11173	278	278-2	HMDB0035089	(R)-Carvone	Lipids and lipid-like molecules	Prenol lipids	Monoterpenoids	C01767	C10H14O	+H	0.994208155989167	0.560788638653667	0.973948028684167	0.543015605618208	**	0.0817461	pos	1.31631	1.105e-81	5.58733e-81	0.696253	1.62029	4321.46	2667.09
151.11173	278	278-1	HMDB0004487	(S)-Carvone	Lipids and lipid-like molecules	Prenol lipids	Monoterpenoids	C11383	C10H14O	+H	0.994208155989167	0.560788638653667	0.973948028684167	0.543015605618208	**	0.0817461	pos	1.31631	1.105e-81	5.58733e-81	0.696253	1.62029	4321.46	2667.09
151.11173	278	278-3	HMDB0038913	4,6-Decadiyn-1-ol	Lipids and lipid-like molecules	Fatty Acyls	Fatty alcohols		C10H14O	+H	0.994208155989167	0.560788638653667	0.973948028684167	0.543015605618208	**	0.0817461	pos	1.31631	1.105e-81	5.58733e-81	0.696253	1.62029	4321.46	2667.09
151.11173	278	278-4	HMDB0035824	Carvone	Lipids and lipid-like molecules	Prenol lipids	Monoterpenoids		C10H14O	+H	0.994208155989167	0.560788638653667	0.973948028684167	0.543015605618208	**	0.0817461	pos	1.31631	1.105e-81	5.58733e-81	0.696253	1.62029	4321.46	2667.09
172.16950	384	384-1	HMDB0036195	N,2,3-Trimethyl-2-(1-methylethyl)butanamide	Lipids and lipid-like molecules	Fatty Acyls	Fatty amides		C10H21NO	+H	0.9973044847645	0.299532275369167	0.972552598362	0.290525659754016	**	0.510097	pos	1.28874	1.44917e-162	1.5593e-161	-0.718701	0.607644	2002.53	3295.56
279.19095	860	860-1	HMDB0062555	hydroxyisovaleroyl carnitine	Lipids and lipid-like molecules	Fatty Acyls	Fatty acid esters		C12H23NO5	+NH4					*	1.78117	pos	1.28805	1.45196e-267	3.36705e-266	-1.83548	0.280197	446.857	1594.79
297.14565	898	898-3	HMDB0060354	2-Polyprenyl-6-methoxy-1,4-benzoquinone	Lipids and lipid-like molecules	Prenol lipids	Quinone and hydroquinone lipids	C17560	C17H22O3	+Na	0.994561068702	0.106853396805	0.948141193464	0.100761077581809	**	1.55816	pos	1.26474	2.27943e-251	4.50858e-250	-1.99847	0.250266	369.367	1475.9
297.14565	898	898-1	HMDB0032697	1b-Furanoeudesm-4(15)-en-1-ol acetate	Lipids and lipid-like molecules	Prenol lipids	Sesquiterpenoids		C17H22O3	+Na	0.994561068702	0.106853396805	0.948141193464	0.100761077581809	**	1.55816	pos	1.26474	2.27943e-251	4.50858e-250	-1.99847	0.250266	369.367	1475.9
297.14565	898	898-2	HMDB0040926	2-Butyl-5-[2-(4-hydroxy-3-methoxyphenyl)ethyl]furan	Lipids and lipid-like molecules	Fatty Acyls	Fatty acids and conjugates		C17H22O3	+Na	0.994561068702	0.106853396805	0.948141193464	0.100761077581809	**	1.55816	pos	1.26474	2.27943e-251	4.50858e-250	-1.99847	0.250266	369.367	1475.9
297.14565	898	898-4	HMDB0060388	4-Hydroxy-3-polyprenylbenzoate	Lipids and lipid-like molecules	Prenol lipids	Monoterpenoids	C18131	C17H22O3	+Na	0.994561068702	0.106853396805	0.948141193464	0.100761077581809	**	1.55816	pos	1.26474	2.27943e-251	4.50858e-250	-1.99847	0.250266	369.367	1475.9
325.17711	948	948-4	HMDB0003955	19-Hydroxyandrost-4-ene-3,17-dione	Lipids and lipid-like molecules	Steroids and steroid derivatives	Androstane steroids	C05290	C19H26O3	+Na	0.9950804158064	0.2806405929972	0.946249717986	0.264249656475606	**	0.915591	pos	1.25071	4.71891e-133	3.91786e-132	-0.61442	0.653192	2321.14	3553.53
325.17711	948	948-5	HMDB0003959	19-Oxotestosterone	Lipids and lipid-like molecules	Steroids and steroid derivatives	Androstane steroids	C05295	C19H26O3	+Na	0.9950804158064	0.2806405929972	0.946249717986	0.264249656475606	**	0.915591	pos	1.25071	4.71891e-133	3.91786e-132	-0.61442	0.653192	2321.14	3553.53
325.17711	948	948-6	HMDB0006771	7a-Hydroxyandrost-4-ene-3,17-dione	Lipids and lipid-like molecules	Steroids and steroid derivatives	Androstane steroids	C05296	C19H26O3	+Na	0.9950804158064	0.2806405929972	0.946249717986	0.264249656475606	**	0.915591	pos	1.25071	4.71891e-133	3.91786e-132	-0.61442	0.653192	2321.14	3553.53
325.17711	948	948-1	HMDB0012782	4-Methoxy-17beta-estradiol	Lipids and lipid-like molecules	Steroids and steroid derivatives	Estrane steroids		C19H26O3	+Na	0.9950804158064	0.2806405929972	0.946249717986	0.264249656475606	**	0.915591	pos	1.25071	4.71891e-133	3.91786e-132	-0.61442	0.653192	2321.14	3553.53
325.17711	948	948-9	HMDB0031038	(2Z,8S,9Z)-2,9-Heptadecadiene-8-hydroxy-4,6-diyne-1-yl acetate	Lipids and lipid-like molecules	Fatty Acyls	Fatty alcohol esters		C19H26O3	+Na	0.9950804158064	0.2806405929972	0.946249717986	0.264249656475606	**	0.915591	pos	1.25071	4.71891e-133	3.91786e-132	-0.61442	0.653192	2321.14	3553.53
325.17711	948	948-10	HMDB0034167	Falcarindiol 3-acetate	Lipids and lipid-like molecules	Fatty Acyls	Fatty alcohol esters		C19H26O3	+Na	0.9950804158064	0.2806405929972	0.946249717986	0.264249656475606	**	0.915591	pos	1.25071	4.71891e-133	3.91786e-132	-0.61442	0.653192	2321.14	3553.53
325.17711	948	948-3	HMDB0000405	2-Methoxyestradiol	Lipids and lipid-like molecules	Steroids and steroid derivatives	Estrane steroids	C05302	C19H26O3	+Na	0.9950804158064	0.2806405929972	0.946249717986	0.264249656475606	**	0.915591	pos	1.25071	4.71891e-133	3.91786e-132	-0.61442	0.653192	2321.14	3553.53
325.17711	948	948-8	HMDB0006774	16a-Hydroxyandrost-4-ene-3,17-dione	Lipids and lipid-like molecules	Steroids and steroid derivatives	Androstane steroids	C05140	C19H26O3	+Na	0.9950804158064	0.2806405929972	0.946249717986	0.264249656475606	**	0.915591	pos	1.25071	4.71891e-133	3.91786e-132	-0.61442	0.653192	2321.14	3553.53
203.12771	536	536-3	HMDB0059719	Heptylmalonic acid	Lipids and lipid-like molecules	Fatty Acyls	Fatty acids and conjugates		C10H18O4	+H					*	0.366296	pos	1.23586	2.54274e-136	2.16455e-135	-2.23233	0.212815	340.764	1601.22
203.12771	536	536-4	HMDB0059754	3-Methylazelaic acid	Lipids and lipid-like molecules	Fatty Acyls	Fatty acids and conjugates		C10H18O4	+H					*	0.366296	pos	1.23586	2.54274e-136	2.16455e-135	-2.23233	0.212815	340.764	1601.22
203.12771	536	536-1	HMDB0000792	Sebacic acid	Lipids and lipid-like molecules	Fatty Acyls	Fatty acids and conjugates	C08277	C10H18O4	+H					*	0.366296	pos	1.23586	2.54274e-136	2.16455e-135	-2.23233	0.212815	340.764	1601.22
203.12771	536	536-2	HMDB0059708	2-Ethylsuberic acid	Lipids and lipid-like molecules	Fatty Acyls	Fatty acids and conjugates		C10H18O4	+H					*	0.366296	pos	1.23586	2.54274e-136	2.16455e-135	-2.23233	0.212815	340.764	1601.22
475.22909	1077	1077-1	HMDB0032798	(R)-1-O-[b-D-Apiofuranosyl-(1->2)-b-D-glucopyranoside]-1,3-octanediol	Lipids and lipid-like molecules	Fatty Acyls	Fatty alcohols		C21H40O9	+K	0.991537705098333	0.149034869585	0.921778127197667	0.13621455758436	**	2.74037	pos	1.22555	1.21661e-220	1.9251e-219	-1.53328	0.34549	575.237	1664.99
391.28323	1017	1017-1	HMDB0000328	12-Ketodeoxycholic acid	Lipids and lipid-like molecules	Steroids and steroid derivatives	Bile acids, alcohols and derivatives		C24H38O4	+H	0.989677466443333	0.553378454559667	0.949456557059	0.519985252225	**	2.707	pos	1.20982	6.35083e-143	5.65686e-142	-1.95194	0.258468	415.517	1607.61
391.28323	1017	1017-2	HMDB0000460	7-Hydroxy-3-oxocholanoic acid	Lipids and lipid-like molecules	Steroids and steroid derivatives	Bile acids, alcohols and derivatives		C24H38O4	+H	0.989677466443333	0.553378454559667	0.949456557059	0.519985252225	**	2.707	pos	1.20982	6.35083e-143	5.65686e-142	-1.95194	0.258468	415.517	1607.61
391.28323	1017	1017-4	HMDB0000503	7alpha-Hydroxy-3-oxo-5beta-cholan-24-oic acid	Lipids and lipid-like molecules	Steroids and steroid derivatives	Bile acids, alcohols and derivatives		C24H38O4	+H	0.989677466443333	0.553378454559667	0.949456557059	0.519985252225	**	2.707	pos	1.20982	6.35083e-143	5.65686e-142	-1.95194	0.258468	415.517	1607.61
391.28323	1017	1017-5	HMDB0062742	12alpha-hydroxy-3-oxo-5beta-cholan-24-oic Acid	Lipids and lipid-like molecules	Steroids and steroid derivatives	Bile acids, alcohols and derivatives		C24H38O4	+H	0.989677466443333	0.553378454559667	0.949456557059	0.519985252225	**	2.707	pos	1.20982	6.35083e-143	5.65686e-142	-1.95194	0.258468	415.517	1607.61
391.28323	1017	1017-3	HMDB0000467	Nutriacholic acid	Lipids and lipid-like molecules	Steroids and steroid derivatives	Bile acids, alcohols and derivatives		C24H38O4	+H	0.989677466443333	0.553378454559667	0.949456557059	0.519985252225	**	2.707	pos	1.20982	6.35083e-143	5.65686e-142	-1.95194	0.258468	415.517	1607.61
876.79765	5324	5324-1	HMDB0031116	Glycerol 2,3-di-(9Z-octadecenoate) 1-hexadecanoate	Lipids and lipid-like molecules	Glycerolipids	Triradylcglycerols		C55H102O6	+NH4	0.990129345009	0.624936102333667	0.908846714008833	0.562364876070752	**	4.35225	pos	1.17353	7.62808e-71	3.36386e-70	-0.607956	0.656126	2715.5	4138.69
304.24747	907	907-2	HMDB0041287	16-Hydroxy-10-oxohexadecanoic acid	Lipids and lipid-like molecules	Fatty Acyls	Fatty acids and conjugates		C16H30O4	+NH4	0.9883651674154	0.3387757332086	0.9564350542978	0.320247103390321	**	2.49739	pos	1.17332	2.26862e-147	2.08992e-146	-1.92946	0.262527	394.681	1503.4
304.24747	907	907-1	HMDB0000672	Hexadecanedioic acid	Lipids and lipid-like molecules	Fatty Acyls	Fatty acids and conjugates	C19615	C16H30O4	+NH4	0.9883651674154	0.3387757332086	0.9564350542978	0.320247103390321	**	2.49739	pos	1.17332	2.26862e-147	2.08992e-146	-1.92946	0.262527	394.681	1503.4
891.68105	5382	5382-1	HMDB0112385	PS(42:1)	Lipids and lipid-like molecules	Glycerophospholipids	Glycerophosphoserines		C48H92NO10P	+NH4	0.994816661264333	0.3542042728605	0.900107442185833	0.317169340141053	**	1.50629	pos	1.15789	1.11821e-124	8.79525e-124	0.421982	1.33977	4607.18	3438.79
841.66562	5124	5124-1	HMDB0115295	Phosphatidate(46:2)	Lipids and lipid-like molecules	Glycerophospholipids	Glycerophosphates		C49H93O8P	+H	0.9960791832075	0.4020550928515	0.930961722163667	0.372830348147535	**	2.92284	pos	1.13249	8.75472e-95	5.14197e-94	-0.296162	0.814416	5092.91	6253.45
850.78204	5188	5188-1	HMDB0030969	Glycerol 1,3-dihexadecanoate 2-(9Z-octadecenoate)	Lipids and lipid-like molecules	Glycerolipids	Triradylcglycerols		C53H100O6	+NH4	0.985918941295833	0.617696145003667	0.901137783189833	0.548791404453821	**	4.44099	pos	1.11446	8.39738e-81	4.21436e-80	-0.831052	0.562119	1574.68	2801.34
850.78204	5188	5188-3	HMDB0005360	TG(50:1)	Lipids and lipid-like molecules	Glycerolipids	Triradylcglycerols	C00422	C53H100O6	+NH4	0.985918941295833	0.617696145003667	0.901137783189833	0.548791404453821	**	4.44099	pos	1.11446	8.39738e-81	4.21436e-80	-0.831052	0.562119	1574.68	2801.34
850.78204	5188	5188-2	HMDB0031119	Glycerol 1,2-dihexadecanoate 3-(9Z-octadecenoate)	Lipids and lipid-like molecules	Glycerolipids	Triradylcglycerols		C53H100O6	+NH4	0.985918941295833	0.617696145003667	0.901137783189833	0.548791404453821	**	4.44099	pos	1.11446	8.39738e-81	4.21436e-80	-0.831052	0.562119	1574.68	2801.34
903.73834	5440	5440-3	HMDB0005385	TG(54:5)	Lipids and lipid-like molecules	Glycerolipids	Triradylcglycerols	C00422	C57H100O6	+Na					*	3.17495	pos	1.1118	2.14498e-140	1.88562e-139	0.711916	1.63798	2613.81	1595.75
903.73834	5440	5440-1	HMDB0031115	Glycerol 1,2-di-(9Z,12Z-octadecadienoate) 3-(9Z-octadecenoate)	Lipids and lipid-like molecules	Glycerolipids	Triradylcglycerols		C57H100O6	+Na					*	3.17495	pos	1.1118	2.14498e-140	1.88562e-139	0.711916	1.63798	2613.81	1595.75
903.73834	5440	5440-2	HMDB0034298	Glycerol 1,3-di-(9Z,12Z-octadecadienoate) 2-(9Z-octadecenoate)	Lipids and lipid-like molecules	Glycerolipids	Triradylcglycerols		C57H100O6	+Na					*	3.17495	pos	1.1118	2.14498e-140	1.88562e-139	0.711916	1.63798	2613.81	1595.75
229.11980	665	665-3	HMDB0034469	2-Phenylpropyl butyrate	Lipids and lipid-like molecules	Fatty Acyls	Fatty acid esters		C13H18O2	+Na					*	0.445771	pos	1.0901	2.75809e-221	4.46944e-220	-2.56962	0.168448	170.209	1010.45
229.11980	665	665-10	HMDB0037720	2-Phenylethyl 2-methylbutanoate	Lipids and lipid-like molecules	Fatty Acyls	Fatty acid esters		C13H18O2	+Na					*	0.445771	pos	1.0901	2.75809e-221	4.46944e-220	-2.56962	0.168448	170.209	1010.45
229.11980	665	665-8	HMDB0037194	Ethyl (±)-2-ethyl-3-phenylpropanoate	Lipids and lipid-like molecules	Fatty Acyls	Fatty acid esters		C13H18O2	+Na					*	0.445771	pos	1.0901	2.75809e-221	4.46944e-220	-2.56962	0.168448	170.209	1010.45
229.11980	665	665-4	HMDB0035016	2-Phenylethyl pentanoate	Lipids and lipid-like molecules	Fatty Acyls	Fatty acid esters		C13H18O2	+Na					*	0.445771	pos	1.0901	2.75809e-221	4.46944e-220	-2.56962	0.168448	170.209	1010.45
229.11980	665	665-5	HMDB0035017	2-Phenylethyl 3-methylbutanoate	Lipids and lipid-like molecules	Fatty Acyls	Fatty acid esters		C13H18O2	+Na					*	0.445771	pos	1.0901	2.75809e-221	4.46944e-220	-2.56962	0.168448	170.209	1010.45
269.11428	830	830-2	HMDB0036488	Annuolide C	Lipids and lipid-like molecules	Prenol lipids	Terpene lactones		C15H18O3	+Na	0.986328910334	0.101657611849	0.939943433732	0.0942460992532547	**	1.96843	pos	1.08837	1.08234e-216	1.69273e-215	-1.79433	0.288306	339.999	1179.3
269.11428	830	830-1	HMDB0036455	Lacinilene C	Lipids and lipid-like molecules	Prenol lipids	Sesquiterpenoids		C15H18O3	+Na	0.986328910334	0.101657611849	0.939943433732	0.0942460992532547	**	1.96843	pos	1.08837	1.08234e-216	1.69273e-215	-1.79433	0.288306	339.999	1179.3
269.11428	830	830-6	HMDB0038202	Zedoarol	Lipids and lipid-like molecules	Prenol lipids	Sesquiterpenoids	C17490	C15H18O3	+Na	0.986328910334	0.101657611849	0.939943433732	0.0942460992532547	**	1.96843	pos	1.08837	1.08234e-216	1.69273e-215	-1.79433	0.288306	339.999	1179.3
269.11428	830	830-5	HMDB0038188	Curcolone	Lipids and lipid-like molecules	Prenol lipids	Sesquiterpenoids		C15H18O3	+Na	0.986328910334	0.101657611849	0.939943433732	0.0942460992532547	**	1.96843	pos	1.08837	1.08234e-216	1.69273e-215	-1.79433	0.288306	339.999	1179.3
269.11428	830	830-4	HMDB0037801	Annuolide A	Lipids and lipid-like molecules	Prenol lipids	Terpene lactones		C15H18O3	+Na	0.986328910334	0.101657611849	0.939943433732	0.0942460992532547	**	1.96843	pos	1.08837	1.08234e-216	1.69273e-215	-1.79433	0.288306	339.999	1179.3
269.11428	830	830-3	HMDB0037558	3-Oxo-1,4,11(13)-eudesmatrien-12-oic acid	Lipids and lipid-like molecules	Prenol lipids	Sesquiterpenoids		C15H18O3	+Na	0.986328910334	0.101657611849	0.939943433732	0.0942460992532547	**	1.96843	pos	1.08837	1.08234e-216	1.69273e-215	-1.79433	0.288306	339.999	1179.3
656.47165	3197	3197-3	HMDB0039555	Ginsenoside F1	Lipids and lipid-like molecules	Prenol lipids	Triterpenoids		C36H62O9	+NH4					*	2.37397	pos	1.05282	7.49412e-270	1.76835e-268	4.43904	21.6913	816.148	37.6257
656.47165	3197	3197-2	HMDB0039554	Ginsenoside Rh1	Lipids and lipid-like molecules	Prenol lipids	Triterpenoids		C36H62O9	+NH4					*	2.37397	pos	1.05282	7.49412e-270	1.76835e-268	4.43904	21.6913	816.148	37.6257
656.47165	3197	3197-1	HMDB0037129	Sanchinoside B1	Lipids and lipid-like molecules	Prenol lipids	Triterpenoids		C36H62O9	+NH4					*	2.37397	pos	1.05282	7.49412e-270	1.76835e-268	4.43904	21.6913	816.148	37.6257
245.17448	742	742-1	HMDB0002327	1,11-Undecanedicarboxylic acid	Lipids and lipid-like molecules	Fatty Acyls	Fatty acids and conjugates		C13H24O4	+H	0.9855588505004	0.2444454679184	0.9638269918168	0.232200759839625	**	1.02356	pos	1.04916	3.86494e-132	3.15051e-131	-2.36009	0.194778	222.186	1140.71
245.17448	742	742-2	HMDB0036141	Menthyl ethylene glycol carbonate	Lipids and lipid-like molecules	Prenol lipids	Monoterpenoids		C13H24O4	+H	0.9855588505004	0.2444454679184	0.9638269918168	0.232200759839625	**	1.02356	pos	1.04916	3.86494e-132	3.15051e-131	-2.36009	0.194778	222.186	1140.71
245.17448	742	742-3	HMDB0037184	(±)-1,4-Nonanediol diacetate	Lipids and lipid-like molecules	Fatty Acyls	Fatty alcohol esters		C13H24O4	+H	0.9855588505004	0.2444454679184	0.9638269918168	0.232200759839625	**	1.02356	pos	1.04916	3.86494e-132	3.15051e-131	-2.36009	0.194778	222.186	1140.71
274.27335	841	841-6	HMDB0032324	Hexyl decanoate	Lipids and lipid-like molecules	Fatty Acyls	Fatty acid esters		C16H32O2	+NH4	0.997758390855833	0.778404922124333	0.982486651752833	0.763058124738495	**	2.54805	pos	1.02995	5.83321e-29	1.51461e-28	-0.102463	0.931441	21370.4	22943.4
274.27335	841	841-1	HMDB0000220	FA(16:0)	Lipids and lipid-like molecules	Fatty Acyls	Fatty acids and conjugates	C00249	C16H32O2	+NH4	0.997758390855833	0.778404922124333	0.982486651752833	0.763058124738495	**	2.54805	pos	1.02995	5.83321e-29	1.51461e-28	-0.102463	0.931441	21370.4	22943.4
274.27335	841	841-7	HMDB0033166	Octyl octanoate	Lipids and lipid-like molecules	Fatty Acyls	Fatty alcohol esters		C16H32O2	+NH4	0.997758390855833	0.778404922124333	0.982486651752833	0.763058124738495	**	2.54805	pos	1.02995	5.83321e-29	1.51461e-28	-0.102463	0.931441	21370.4	22943.4
274.27335	841	841-3	HMDB0031068	Isopalmitic acid	Lipids and lipid-like molecules	Fatty Acyls	Fatty acids and conjugates		C16H32O2	+NH4	0.997758390855833	0.778404922124333	0.982486651752833	0.763058124738495	**	2.54805	pos	1.02995	5.83321e-29	1.51461e-28	-0.102463	0.931441	21370.4	22943.4
274.27335	841	841-8	HMDB0034153	Ethyl tetradecanoate	Lipids and lipid-like molecules	Fatty Acyls	Fatty acid esters		C16H32O2	+NH4	0.997758390855833	0.778404922124333	0.982486651752833	0.763058124738495	**	2.54805	pos	1.02995	5.83321e-29	1.51461e-28	-0.102463	0.931441	21370.4	22943.4
274.27335	841	841-9	HMDB0036210	Dodecyl 2-methylpropanoate	Lipids and lipid-like molecules	Fatty Acyls	Fatty alcohol esters		C16H32O2	+NH4	0.997758390855833	0.778404922124333	0.982486651752833	0.763058124738495	**	2.54805	pos	1.02995	5.83321e-29	1.51461e-28	-0.102463	0.931441	21370.4	22943.4
274.27335	841	841-5	HMDB0032249	Dodecyl butyrate	Lipids and lipid-like molecules	Fatty Acyls	Fatty alcohol esters		C16H32O2	+NH4	0.997758390855833	0.778404922124333	0.982486651752833	0.763058124738495	**	2.54805	pos	1.02995	5.83321e-29	1.51461e-28	-0.102463	0.931441	21370.4	22943.4
274.27335	841	841-2	HMDB0002396	Trimethyltridecanoic acid	Lipids and lipid-like molecules	Prenol lipids	Sesquiterpenoids		C16H32O2	+NH4	0.997758390855833	0.778404922124333	0.982486651752833	0.763058124738495	**	2.54805	pos	1.02995	5.83321e-29	1.51461e-28	-0.102463	0.931441	21370.4	22943.4
274.27335	841	841-4	HMDB0032065	Butyl dodecanoate	Lipids and lipid-like molecules	Fatty Acyls	Fatty acid esters		C16H32O2	+NH4	0.997758390855833	0.778404922124333	0.982486651752833	0.763058124738495	**	2.54805	pos	1.02995	5.83321e-29	1.51461e-28	-0.102463	0.931441	21370.4	22943.4
923.74211	5503	5503-1	HMDB0115762	PA(50:0)	Lipids and lipid-like molecules	Glycerophospholipids	Glycerophosphates		C53H105O8P	+Na	0.996944747478667	0.546089374254833	0.953419374469	0.519061465691179	**	1.96052	pos	1.0111	2.52728e-55	9.16223e-55	0.15358	1.11233	12123	10898.8
195.04159	494	494-2	HMDB0033765	Methyl (Z)-2-decene-4,6,8-triynoate	Lipids and lipid-like molecules	Fatty Acyls	Fatty acid esters	C08446	C11H8O2	+Na					*	0.31884	pos	1.00324	6.41331e-205	9.17649e-204	-2.21276	0.215722	198.638	920.809
318.11734	934	934-2	HMDB0255293	N2-Ethyl-2'-deoxyguanosine	Nucleosides, nucleotides, and analogues	Purine nucleosides	Purine 2'-deoxyribonucleosides		C12H17N5O4	+Na	0.997751151326333	0.501846817915833	0.966403210962167	0.483895715276042	**	0.216523	pos	5.53532	0	0	-0.792254	0.577441	27941.1	48387.9
318.11734	934	934-1	HMDB0255287	N(6),O(2)-Dimethyladenosine	Nucleosides, nucleotides, and analogues	Purine nucleosides	Unclassified		C12H17N5O4	+Na	0.997751151326333	0.501846817915833	0.966403210962167	0.483895715276042	**	0.216523	pos	5.53532	0	0	-0.792254	0.577441	27941.1	48387.9
287.16150	878	878-1	HMDB0015182	Abacavir	Nucleosides, nucleotides, and analogues	Nucleoside and nucleotide analogues	Cyclopentyl nucleosides	C07624	C14H18N6O	+H					*	0.0404225	pos	1.32558	6.54788e-255	1.31446e-253	-1.35658	0.390506	777.922	1992.09
188.03762	276	276-2	HMDB0031200	2-Methyl-2-[(1-oxo-2-propenyl)amino]-1-propanesulfonic acid	Organic acids and derivatives	Organic sulfonic acids and derivatives	Organosulfonic acids and derivatives		C7H13NO4S	-H2O-H	0.998402194027	0.319821224927	0.9748600810425	0.311282779794856	**	2.77363	neg	1.4952	0	0	-2.18112	0.220505	3072.76	13935.1
188.03762	276	276-1	HMDB0030411	(2R,2'S)-Isobuteine	Organic acids and derivatives	Carboxylic acids and derivatives	Amino acids, peptides, and analogues		C7H13NO4S	-H2O-H	0.998402194027	0.319821224927	0.9748600810425	0.311282779794856	**	2.77363	neg	1.4952	0	0	-2.18112	0.220505	3072.76	13935.1
138.01844	119	119-1	HMDB0001241	2-Aminomuconic acid	Organic acids and derivatives	Carboxylic acids and derivatives	Amino acids, peptides, and analogues	C02220	C6H7NO4	-H2O-H					*	4.92064	neg	1.13318	3.78015e-137	1.13964e-136	-0.199017	0.871144	50398.8	57853.6
328.23521	645	645-1	HMDB0303208	Carrageenan, potassium salt of	Organic acids and derivatives	Carboxylic acids and derivatives	Amino acids, peptides, and analogues		C15H33N5O4	-H2O-H	0.9980606243652	0.2034665219062	0.9414010415686	0.191172120664438	**	1.05815	neg	1.07287	0	0	-0.89183	0.53893	6462.32	11991
500.27661	848	848-1	HMDB0033617	Vignatic acid B	Organic acids and derivatives	Carboxylic acids and derivatives	Amino acids, peptides, and analogues		C27H41N3O7	-H2O-H	0.9977661296115	0.477543641792	0.9447111086755	0.450132993241446	**	1.09558	neg	1.01629	0	0	-0.765221	0.588363	7169.65	12185.7
162.11244	330	330-1	HMDB0244982	beta-Hydroxy-gamma-trimethylaminobutyric acid	Organic acids and derivatives	Carboxylic acids and derivatives	Amino acids, peptides, and analogues		C7H15NO3	+H	0.998233784544	0.914817754544333	0.996575853385667	0.910075051787015	**	0.151274	pos	5.62237	2.33588e-52	8.2461e-52	-0.146021	0.90374	312201	345455
162.11244	330	330-2	HMDB0254990	N-(2-Hydroxyethyl)valine	Organic acids and derivatives	Carboxylic acids and derivatives	Amino acids, peptides, and analogues		C7H15NO3	+H	0.998233784544	0.914817754544333	0.996575853385667	0.910075051787015	**	0.151274	pos	5.62237	2.33588e-52	8.2461e-52	-0.146021	0.90374	312201	345455
160.13308	321	321-1	HMDB0000991	DL-2-Aminooctanoic acid	Organic acids and derivatives	Carboxylic acids and derivatives	Amino acids, peptides, and analogues		C8H17NO2	+H	0.9981298977625	0.724722099231	0.992030118233	0.71760164698284	**	0.758032	pos	4.47458	3.16616e-263	6.86852e-262	-0.391498	0.762338	44130.6	57888.5
156.04201	296	296-1	HMDB0060173	N-Methylethanolaminium phosphate	Organic acids and derivatives	Organic phosphoric acids and derivatives	Phosphate esters	C01210	C3H10NO4P	+H	0.998174229038667	0.3625935858575	0.992750453523333	0.359307733257711	**	0.0909407	pos	3.97421	1.66166e-128	1.33829e-127	-0.382111	0.767314	41097.7	53560.5
217.10629	604	604-1	HMDB0248804	Azimexon	Organic acids and derivatives	Carboxylic acids and derivatives	Amino acids, peptides, and analogues		C9H14N4O	+Na	0.995703903313667	0.744401429537333	0.989428412502167	0.733367712330421	**	1.41794	pos	3.3572	7.67693e-158	8.00424e-157	-1.11946	0.460266	7572.79	16453
170.03259	369	369-1	HMDB0000064	Creatine	Organic acids and derivatives	Carboxylic acids and derivatives	Amino acids, peptides, and analogues	C00300	C4H9N3O2	+K	0.998636899460167	0.69469800572	0.978320264663333	0.678710723068994	**	0.271172	pos	3.32011	8.15152e-203	1.14206e-201	-0.738558	0.599338	11799.3	19687.3
234.13321	687	687-1	HMDB0246316	4-[(2,4-Dihydroxy-3,3-dimethylbutanoyl)amino]butanoic acid	Organic acids and derivatives	Carboxylic acids and derivatives	Amino acids, peptides, and analogues		C10H19NO5	+H	0.9964370013795	0.710263254768833	0.970135062609167	0.68659619834864	**	1.64126	pos	3.06941	1.16387e-207	1.72022e-206	-1.2725	0.413942	4916.4	11877
118.08625	142	142-4	HMDB0032385	Methyl methacrylate	Organic acids and derivatives	Carboxylic acids and derivatives	Carboxylic acid derivatives	C19504	C5H8O2	+NH4					*	0.0609713	pos	2.88283	1.48909e-160	1.57702e-159	-0.497003	0.708577	14951.3	21100.4
118.08625	142	142-3	HMDB0032351	Isopropenyl acetate	Organic acids and derivatives	Carboxylic acids and derivatives	Carboxylic acid derivatives		C5H8O2	+NH4					*	0.0609713	pos	2.88283	1.48909e-160	1.57702e-159	-0.497003	0.708577	14951.3	21100.4
226.10454	650	650-5	HMDB0252807	Glutamic acid diethyl ester	Organic acids and derivatives	Carboxylic acids and derivatives	Amino acids, peptides, and analogues		C9H17NO4	+Na					*	1.94074	pos	2.60214	0	0	-2.6986	0.154043	831.153	5395.6
226.10454	650	650-1	HMDB0062176	N-Lactoylleucine	Organic acids and derivatives	Carboxylic acids and derivatives	Amino acids, peptides, and analogues		C9H17NO4	+Na					*	1.94074	pos	2.60214	0	0	-2.6986	0.154043	831.153	5395.6
226.10454	650	650-2	HMDB0240626	1-Carboxyethylleucine	Organic acids and derivatives	Carboxylic acids and derivatives	Amino acids, peptides, and analogues		C9H17NO4	+Na					*	1.94074	pos	2.60214	0	0	-2.6986	0.154043	831.153	5395.6
226.10454	650	650-4	HMDB0242158	1-Carboxyethylisoleucine	Organic acids and derivatives	Carboxylic acids and derivatives	Amino acids, peptides, and analogues		C9H17NO4	+Na					*	1.94074	pos	2.60214	0	0	-2.6986	0.154043	831.153	5395.6
163.97766	339	339-1	HMDB0000251	Taurine	Organic acids and derivatives	Organic sulfonic acids and derivatives	Organosulfonic acids and derivatives	C00245	C2H7NO3S	+K					*	0.974513	pos	2.50467	0	0	-1.02282	0.492155	4033.65	8195.9
111.05301	115	115-1	HMDB0029198	Dimethylurea	Organic acids and derivatives	Organic carbonic acids and derivatives	Ureas	C16364	C3H8N2O	+Na					*	1.12237	pos	1.69528	1.98179e-264	4.4425e-263	-1.01705	0.494127	1945.75	3937.74
136.04800	213	213-1	HMDB0000562	Creatinine	Organic acids and derivatives	Carboxylic acids and derivatives	Amino acids, peptides, and analogues	C00791	C4H7N3O	+Na	0.994789766062	0.128679947872	0.9884557668	0.126531723775587	**	0.971267	pos	1.65799	1.05277e-222	1.7268e-221	-1.36169	0.389125	1231.65	3165.17
229.15423	667	667-1	HMDB0011174	Isoleucylproline	Organic acids and derivatives	Carboxylic acids and derivatives	Amino acids, peptides, and analogues		C11H20N2O3	+H	0.995157575498	0.4589821872695	0.974514921636	0.445119046463048	**	1.92735	pos	1.48548	2.54581e-174	2.95182e-173	-3.05083	0.120673	226.994	1881.07
229.15423	667	667-2	HMDB0011175	Leucylproline	Organic acids and derivatives	Carboxylic acids and derivatives	Amino acids, peptides, and analogues		C11H20N2O3	+H	0.995157575498	0.4589821872695	0.974514921636	0.445119046463048	**	1.92735	pos	1.48548	2.54581e-174	2.95182e-173	-3.05083	0.120673	226.994	1881.07
231.09882	675	675-3	HMDB0029159	gamma-Glutamylthreonine	Organic acids and derivatives	Carboxylic acids and derivatives	Amino acids, peptides, and analogues		C9H16N2O6	+H-H2O					*	0.779623	pos	1.39299	7.75984e-223	1.28852e-221	-0.93266	0.523892	1490.53	2845.12
231.09882	675	675-1	HMDB0028829	Glutamylthreonine	Organic acids and derivatives	Carboxylic acids and derivatives	Amino acids, peptides, and analogues		C9H16N2O6	+H-H2O					*	0.779623	pos	1.39299	7.75984e-223	1.28852e-221	-0.93266	0.523892	1490.53	2845.12
231.09882	675	675-2	HMDB0029060	Threonylglutamic acid	Organic acids and derivatives	Carboxylic acids and derivatives	Amino acids, peptides, and analogues		C9H16N2O6	+H-H2O					*	0.779623	pos	1.39299	7.75984e-223	1.28852e-221	-0.93266	0.523892	1490.53	2845.12
233.02057	680	680-1	HMDB0256496	Phosphovanillin	Organic acids and derivatives	Organic phosphoric acids and derivatives	Phosphate esters		C8H9O6P	+H	0.995351200342	0.1174055004285	0.9751601973705	0.113956933751387	**	1.64371	pos	1.3864	2.33632e-207	3.37887e-206	-1.13818	0.454333	1135.63	2499.55
171.14910	378	378-1	HMDB0246938	2-Amino-3-methyl-1-pyrrolidin-1-YL-butan-1-one	Organic acids and derivatives	Carboxylic acids and derivatives	Amino acids, peptides, and analogues		C9H18N2O	+H	0.993931315371833	0.2819934679105	0.9752866692965	0.273355433307846	**	0.496085	pos	1.33912	1.22351e-144	1.11947e-143	-1.07073	0.476077	1319.12	2770.82
186.14860	452	452-2	HMDB0244939	2-(Diethylamino)ethyl methacrylate	Organic acids and derivatives	Carboxylic acids and derivatives	Carboxylic acid derivatives		C10H19NO2	+H	0.991751862504167	0.326848557886	0.973873434831667	0.315683670286452	**	1.38614	pos	1.31838	7.51672e-154	7.54477e-153	-1.98214	0.253114	468.289	1850.11
366.96049	997	997-1	HMDB0041856	Chlorpyrifos	Organic acids and derivatives	Organic thiophosphoric acids and derivatives	Thiophosphoric acid esters	C14322	C9H11Cl3NO3PS	+NH4	0.9877262795984	0.1908602194024	0.6919334821032	0.130441677070215	**	1.05419	pos	1.26109	9.32527e-225	1.56781e-223	-1.72706	0.302066	482.348	1596.83
325.17711	948	948-2	HMDB0000380	2-Hydroxyestradiol-3-methyl ether	Organic acids and derivatives	Carboxylic acids and derivatives	Tricarboxylic acids and derivatives		C19H26O3	+Na	0.9950804158064	0.2806405929972	0.946249717986	0.264249656475606	**	0.915591	pos	1.25071	4.71891e-133	3.91786e-132	-0.61442	0.653192	2321.14	3553.53
281.16444	868	868-1	HMDB0255539	N(6)-L-Homocysteinyl-L-lysine	Organic acids and derivatives	Carboxylic acids and derivatives	Amino acids, peptides, and analogues		C10H21N3O3S	+NH4	0.98774681497075	0.148351813451	0.957343726159	0.14028343546813	**	0.895895	pos	1.25035	1.86225e-157	1.912e-156	-2.47173	0.180275	271.795	1507.67
176.12788	404	404-5	HMDB0060685	3-Oxovalproic acid	Organic acids and derivatives	Keto acids and derivatives	Short-chain keto acids and derivatives	C16652	C8H14O3	+NH4					*	1.36801	pos	1.22647	8.6954e-205	1.23109e-203	-0.813189	0.569123	1429.44	2511.65
176.12788	404	404-3	HMDB0010721	3-Oxooctanoic acid	Organic acids and derivatives	Keto acids and derivatives	Medium-chain keto acids and derivatives		C8H14O3	+NH4					*	1.36801	pos	1.22647	8.6954e-205	1.23109e-203	-0.813189	0.569123	1429.44	2511.65
176.12788	404	404-4	HMDB0060683	2-n-Propyl-4-oxopentanoic acid	Organic acids and derivatives	Keto acids and derivatives	Gamma-keto acids and derivatives	C16655	C8H14O3	+NH4					*	1.36801	pos	1.22647	8.6954e-205	1.23109e-203	-0.813189	0.569123	1429.44	2511.65
327.00757	952	952-1	HMDB0258828	Terbufos	Organic acids and derivatives	Organic dithiophosphoric acids and derivatives	Dithiophosphate O-esters	C18693	C9H21O2PS3	+K	0.990175697737667	0.639770530800333	0.8058711735155	0.510507487096751	**	0.855341	pos	1.19496	1.56348e-122	1.20165e-121	-1.51451	0.350015	653.436	1866.88
192.12288	481	481-1	HMDB0254994	N-(2,3-Dihydroxypropyl)valine	Organic acids and derivatives	Carboxylic acids and derivatives	Amino acids, peptides, and analogues		C8H17NO4	+H	0.987996238235	0.16422786650025	0.93247188351075	0.151299637515763	**	0.776105	pos	1.1845	4.36665e-151	4.19511e-150	-2.50289	0.176423	239.119	1355.37
324.21615	945	945-1	HMDB0029391	N-Jasmonoylisoleucine	Organic acids and derivatives	Carboxylic acids and derivatives	Amino acids, peptides, and analogues	C18699	C18H29NO4	+H	0.996101970092167	0.396122906865	0.950968490406833	0.375232013320736	**	2.42634	pos	1.18413	1.24934e-134	1.05683e-133	-0.466379	0.723779	3003.08	4149.17
203.05249	533	533-6	HMDB0000346	3-Deoxyarabinohexonic acid	Organic acids and derivatives	Hydroxy acids and derivatives	Medium-chain hydroxy acids and derivatives		C6H12O6	+Na					*	0.592318	pos	1.1788	3.23259e-167	3.59325e-166	-0.656644	0.634352	1871.39	2950.08
435.23457	1053	1053-1	HMDB0250026	(2s)-2-[[(2s)-2-Acetamido-5-[[n-(Methylcarbamoyl)carbamimidoyl]amino]pentanoyl]-Methyl-Amino]-3-Phenyl-Propanoic Acid	Organic acids and derivatives	Carboxylic acids and derivatives	Amino acids, peptides, and analogues		C20H30N6O5	+H	0.994592670943	0.265839791837667	0.941919877808	0.249045790215029	**	1.08818	pos	1.12583	4.08638e-194	5.60834e-193	0.761906	1.69573	2334.67	1376.79
241.06789	718	718-1	HMDB0249419	Bucillamine	Organic acids and derivatives	Carboxylic acids and derivatives	Amino acids, peptides, and analogues		C7H13NO3S2	+NH4	0.993247889746	0.137095159142	0.960321461913333	0.130766471712475	**	1.57285	pos	1.02743	1.56405e-117	1.14953e-116	-0.678096	0.624989	1480.5	2368.84
179.06782	414	414-1	HMDB0031101	8-Hydroxy-5,6-octadienoic acid	Organic acids and derivatives	Hydroxy acids and derivatives	Medium-chain hydroxy acids and derivatives		C8H12O3	+Na	0.9971130627914	0.2070934705286	0.9703679274768	0.200376711949188	**	0.222997	pos	1.02044	1.27814e-100	7.92211e-100	-0.270457	0.829057	4454.36	5372.8
279.23246	525	525-1	HMDB0251000	N1,N11-Bis(ethyl)norspermine	Organic nitrogen compounds	Organonitrogen compounds	Amines		C13H32N4	+Cl	0.998487374242167	0.273863717624667	0.890800227520667	0.243588845023867	**	1.27485	neg	7.89822	0	0	-0.549639	0.683191	658076	963239
104.10711	91	91-1	HMDB0244984	2-Amino-3-methyl-1-butanol	Organic nitrogen compounds	Organonitrogen compounds	Amines		C5H13NO	+H	0.998556941786833	0.953703369900667	0.9991302426485	0.951498826905789	**	1.12134	pos	6.54506	1.05024e-33	2.91855e-33	0.0943012	1.06755	1.05255e+06	985952
112.08699	121	121-1	HMDB0000870	Histamine	Organic nitrogen compounds	Organonitrogen compounds	Amines	C00388	C5H9N3	+H	0.9979586222675	0.5700936341995	0.988170268638667	0.56219957036859	**	0.575391	pos	4.0389	0	0	-1.98036	0.253427	3705.98	14623.5
170.03259	369	369-2	HMDB0013222	Beta-Guanidinopropionic acid	Organic nitrogen compounds	Organonitrogen compounds	Guanidines	C03065	C4H9N3O2	+K	0.998636899460167	0.69469800572	0.978320264663333	0.678710723068994	**	0.271172	pos	3.32011	8.15152e-203	1.14206e-201	-0.738558	0.599338	11799.3	19687.3
146.16488	251	251-1	HMDB0001257	Spermidine	Organic nitrogen compounds	Organonitrogen compounds	Amines	C00315	C7H19N3	+H	0.9980263798288	0.183603062513	0.9800709892568	0.179588893930318	**	2.02083	pos	2.57908	1.87695e-281	5.25937e-280	-0.499035	0.70758	10973.6	15508.7
203.22277	537	537-1	HMDB0001256	Spermine	Organic nitrogen compounds	Organonitrogen compounds	Amines	C00750	C10H26N4	+H	0.997837477788	0.1408143847055	0.969415929378	0.136212506669238	**	1.25367	pos	2.39866	0	0	-1.04464	0.484765	3606.97	7440.65
171.09866	376	376-1	HMDB0258082	Methylglyoxal-bis-guanylhydrazone	Organic nitrogen compounds	Organonitrogen compounds	Guanidines		C5H10N6O	+H	0.998011031477833	0.425431588273667	0.9882395892665	0.419592119326342	**	1.29589	pos	2.33468	1.4961e-127	1.19068e-126	0.289717	1.2224	25324.9	20717.3
249.15511	756	756-1	HMDB0244416	2-[(Z)-[(4Z)-4-(Diaminomethylidenehydrazinylidene)hexan-3-ylidene]amino]guanidine	Organic nitrogen compounds	Organonitrogen compounds	Guanidines		C8H18N8	+Na	0.9937019720088	0.191299578006	0.9582200504882	0.182152618103318	**	1.78573	pos	1.84343	2.04727e-278	5.29535e-277	-2.52759	0.173428	487.776	2812.56
90.09163	48	48-1	HMDB0032231	Dimethylethanolamine	Organic nitrogen compounds	Organonitrogen compounds	Amines	C04308	C4H11NO	+H	0.992297342751	0.127684734721	0.987848461501	0.125161608184682	**	3.17562	pos	1.02836	2.3347e-123	1.8047e-122	-0.77314	0.585143	1236.22	2112.68
271.22678	514	514-2	HMDB0031081	2-Pentadecanone	Organic oxygen compounds	Organooxygen compounds	Carbonyl compounds		C15H30O	+FA-H					*	4.004	neg	2.71438	0	0	-1.85144	0.277116	13464.7	48588.7
299.25828	573	573-2	HMDB0031040	2-Heptadecanone	Organic oxygen compounds	Organooxygen compounds	Carbonyl compounds		C17H34O	+FA-H					*	2.96352	neg	1.54996	0	0	-1.70157	0.307451	5085.36	16540.4
218.10252	369	369-1	HMDB0000210	Pantothenic acid	Organic oxygen compounds	Organooxygen compounds	Alcohols and polyols	C00864	C9H17NO5	-H	0.998053154096	0.419702012371	0.9798597206	0.410448457957911	**	4.02718	neg	1.1014	0	0	-0.755219	0.592456	8624.09	14556.5
347.03849	679	679-1	HMDB0012152	2-O-(6-Phospho-alpha-mannosyl)-D-glycerate	Organic oxygen compounds	Organooxygen compounds	Carbohydrates and carbohydrate conjugates	C16699	C9H17O12P	-H	0.9982744815545	0.253304006594	0.97099300541125	0.245532016308257	**	0.0234289	neg	1.07852	0	0	-0.95605	0.515466	5949.99	11542.9
243.19555	449	449-2	HMDB0034148	2-Tridecanone	Organic oxygen compounds	Organooxygen compounds	Carbonyl compounds		C13H26O	+FA-H					*	4.18255	neg	1.05373	0	0	-2.80161	0.143427	888.46	6194.52
319.11203	936	936-1	HMDB0244855	2-Nitrophenyl a-D-galactopyranoside	Organic oxygen compounds	Organooxygen compounds	Carbohydrates and carbohydrate conjugates		C12H15NO8	+NH4	0.9961898842718	0.1671712510738	0.9753327685064	0.162426368902618	**	4.87793	pos	3.35191	0	0	-0.77376	0.584891	10614.1	18147.2
319.11203	936	936-2	HMDB0245678	4-Nitrophenyl beta-D-glucopyranoside	Organic oxygen compounds	Organooxygen compounds	Carbohydrates and carbohydrate conjugates		C12H15NO8	+NH4	0.9961898842718	0.1671712510738	0.9753327685064	0.162426368902618	**	4.87793	pos	3.35191	0	0	-0.77376	0.584891	10614.1	18147.2
137.03621	218	218-1	HMDB0003315	Cyclohexanone	Organic oxygen compounds	Organooxygen compounds	Carbonyl compounds	C00414	C6H10O	+K	0.997169256672	0.292550742636667	0.967219505679333	0.282159795325842	**	0.817722	pos	2.93228	2.16556e-179	2.67219e-178	-0.837037	0.559792	8342.07	14902.1
120.10187	148	148-4	HMDB0031516	3-Hydroxy-2-pentanone	Organic oxygen compounds	Organooxygen compounds	Carbonyl compounds		C5H10O2	+NH4					*	0.283899	pos	2.22823	8.23525e-306	3.25777e-304	-2.37621	0.192615	802.427	4165.96
189.05218	464	464-3	HMDB0029665	Ethyl vanillin	Organic oxygen compounds	Organooxygen compounds	Carbonyl compounds		C9H10O3	+Na	0.997865442739	0.249686586915833	0.969126950046667	0.241461484547451	**	0.183947	pos	2.14713	1.28718e-210	1.94524e-209	-0.472424	0.720752	8366.09	11607.4
173.07810	386	386-1	HMDB0259193	TRIETHYLENE GLYCOL	Organic oxygen compounds	Organooxygen compounds	Ethers		C6H14O4	+Na	0.998373277691	0.393593219655667	0.980395024778833	0.385249119882156	**	1.87863	pos	1.50964	2.0983e-99	1.28868e-98	0.185242	1.13701	17828.2	15680
102.09158	85	85-1	HMDB0012815	5-Aminopentanal	Organic oxygen compounds	Organooxygen compounds	Carbonyl compounds	C12455	C5H11NO	+H					*	2.31122	pos	1.50776	3.15785e-272	7.58449e-271	-1.8865	0.270463	581.29	2149.24
257.06037	783	783-1	HMDB0032660	(2Z,4'Z)-2-(5-Methylthio-4-penten-2-ynylidene)-1,6-dioxaspiro[4.4]non-3-ene	Organic oxygen compounds	Organooxygen compounds	Ethers		C13H14O2S	+Na	0.994004589788	0.11438836611	0.956740445837	0.108783838838594	**	1.1433	pos	1.50471	1.19543e-303	4.46627e-302	-2.05775	0.24019	483.719	2013.9
325.17711	948	948-11	HMDB0036696	Yucalexin B'11	Organic oxygen compounds	Organooxygen compounds	Alcohols and polyols		C19H26O3	+Na	0.9950804158064	0.2806405929972	0.946249717986	0.264249656475606	**	0.915591	pos	1.25071	4.71891e-133	3.91786e-132	-0.61442	0.653192	2321.14	3553.53
176.12788	404	404-1	HMDB0000451	cis-4-Hydroxycyclohexylacetic acid	Organic oxygen compounds	Organooxygen compounds	Alcohols and polyols		C8H14O3	+NH4					*	1.36801	pos	1.22647	8.6954e-205	1.23109e-203	-0.813189	0.569123	1429.44	2511.65
176.12788	404	404-2	HMDB0000909	trans-4-Hydroxycyclohexylacetic acid	Organic oxygen compounds	Organooxygen compounds	Alcohols and polyols		C8H14O3	+NH4					*	1.36801	pos	1.22647	8.6954e-205	1.23109e-203	-0.813189	0.569123	1429.44	2511.65
379.28091	1009	1009-1	HMDB0251243	Diethylaminoethyl-Sephacel	Organic oxygen compounds	Organooxygen compounds	Carbohydrates and carbohydrate conjugates		C18H38N2O6	+H					*	1.69797	pos	1.19495	2.77779e-292	9.34033e-291	4.87846	29.4146	1025.06	34.8489
203.05249	533	533-2	HMDB0000122	D-Glucose	Organic oxygen compounds	Organooxygen compounds	Carbohydrates and carbohydrate conjugates	C00221	C6H12O6	+Na					*	0.592318	pos	1.1788	3.23259e-167	3.59325e-166	-0.656644	0.634352	1871.39	2950.08
203.05249	533	533-5	HMDB0000211	myo-Inositol	Organic oxygen compounds	Organooxygen compounds	Alcohols and polyols	C00137	C6H12O6	+Na					*	0.592318	pos	1.1788	3.23259e-167	3.59325e-166	-0.656644	0.634352	1871.39	2950.08
203.05249	533	533-10	HMDB0003345	alpha-D-Glucose	Organic oxygen compounds	Organooxygen compounds	Carbohydrates and carbohydrate conjugates	C00267	C6H12O6	+Na					*	0.592318	pos	1.1788	3.23259e-167	3.59325e-166	-0.656644	0.634352	1871.39	2950.08
203.05249	533	533-4	HMDB0000169	D-Mannose	Organic oxygen compounds	Organooxygen compounds	Carbohydrates and carbohydrate conjugates	C00936	C6H12O6	+Na					*	0.592318	pos	1.1788	3.23259e-167	3.59325e-166	-0.656644	0.634352	1871.39	2950.08
203.05249	533	533-3	HMDB0000143	D-Galactose	Organic oxygen compounds	Organooxygen compounds	Carbohydrates and carbohydrate conjugates	C00984	C6H12O6	+Na					*	0.592318	pos	1.1788	3.23259e-167	3.59325e-166	-0.656644	0.634352	1871.39	2950.08
203.05249	533	533-8	HMDB0001151	Allose	Organic oxygen compounds	Organooxygen compounds	Carbohydrates and carbohydrate conjugates	C01487	C6H12O6	+Na					*	0.592318	pos	1.1788	3.23259e-167	3.59325e-166	-0.656644	0.634352	1871.39	2950.08
203.05249	533	533-7	HMDB0000660	D-Fructose	Organic oxygen compounds	Organooxygen compounds	Carbohydrates and carbohydrate conjugates	C02336	C6H12O6	+Na					*	0.592318	pos	1.1788	3.23259e-167	3.59325e-166	-0.656644	0.634352	1871.39	2950.08
203.05249	533	533-1	HMDB0003418	D-Tagatose	Organic oxygen compounds	Organooxygen compounds	Carbohydrates and carbohydrate conjugates	C00795	C6H12O6	+Na					*	0.592318	pos	1.1788	3.23259e-167	3.59325e-166	-0.656644	0.634352	1871.39	2950.08
203.05249	533	533-9	HMDB0001266	L-Sorbose	Organic oxygen compounds	Organooxygen compounds	Carbohydrates and carbohydrate conjugates	C08356	C6H12O6	+Na					*	0.592318	pos	1.1788	3.23259e-167	3.59325e-166	-0.656644	0.634352	1871.39	2950.08
203.05249	533	533-11	HMDB0003449	beta-D-Galactose	Organic oxygen compounds	Organooxygen compounds	Carbohydrates and carbohydrate conjugates	C00962	C6H12O6	+Na					*	0.592318	pos	1.1788	3.23259e-167	3.59325e-166	-0.656644	0.634352	1871.39	2950.08
329.00421	957	957-1	HMDB0001068	D-Sedoheptulose 7-phosphate	Organic oxygen compounds	Organooxygen compounds	Carbohydrates and carbohydrate conjugates	C05382	C7H15O10P	+K	0.988936718705167	0.399808301356667	0.945935518819	0.374008818834572	**	2.34619	pos	1.16978	3.98004e-132	3.22479e-131	-1.66057	0.316314	526.63	1664.89
684.20197	3572	3572-1	HMDB0260026	ZINOSTATIN	Organic oxygen compounds	Organooxygen compounds	Carbohydrates and carbohydrate conjugates		C35H35NO12	+Na	0.989693251534	0.107213073542	0.886566254425	0.0940718212054881	**	4.63105	pos	1.13883	2.48845e-86	1.34416e-85	-0.53012	0.692497	2770.38	4000.57
229.11980	665	665-1	HMDB0029669	Eremopetasinorone A	Organic oxygen compounds	Organooxygen compounds	Carbonyl compounds		C13H18O2	+Na					*	0.445771	pos	1.0901	2.75809e-221	4.46944e-220	-2.56962	0.168448	170.209	1010.45
229.11980	665	665-9	HMDB0037604	10beta-12,13-Dinor-8-oxo-6-eremophilen-11-al	Organic oxygen compounds	Organooxygen compounds	Carbonyl compounds		C13H18O2	+Na					*	0.445771	pos	1.0901	2.75809e-221	4.46944e-220	-2.56962	0.168448	170.209	1010.45
236.11267	696	696-1	HMDB0255309	(2R,3R,4R,5R)-2-Amino-4,5,6-trihydroxy-3-[(2R)-1-oxopropan-2-yl]oxyhexanal	Organic oxygen compounds	Organooxygen compounds	Carbohydrates and carbohydrate conjugates		C9H17NO6	+H	0.98623031968825	0.2003161640895	0.88103103714825	0.174054619110455	**	0.822329	pos	1.08904	2.64182e-143	2.36883e-142	-2.22294	0.214204	262.217	1224.15
305.09886	909	909-1	HMDB0252307	Flobufen	Organic oxygen compounds	Organooxygen compounds	Carbonyl compounds		C17H14F2O3	+H	0.9835921577765	0.166351252498	0.9476170903855	0.155050802093343	**	1.59102	pos	1.07256	4.59583e-231	8.02778e-230	-2.84787	0.138901	129.788	934.392
130.96634	194	194-1	HMDB0062193	2,2-dichloro-1,1-ethanediol	Organohalogen compounds	Halohydrins	Chlorohydrins	C14860	C2H4Cl2O2	+H					*	1.76161	pos	1.07126	2.95192e-157	3.00783e-156	-3.58651	0.083244	83.7143	1005.65
253.21660	476	476-6	HMDB0031145	5-Dodecyldihydro-2(3H)-furanone	Organoheterocyclic compounds	Lactones	Gamma butyrolactones		C16H30O2	-H	0.998509766187167	0.903981475139167	0.993547390958833	0.896809984931217	**	2.78793	neg	7.4825	0	0	-1.3218	0.400034	177196	442952
227.20100	401	401-4	HMDB0032318	Hexanal octane-1,3-diol acetal	Organoheterocyclic compounds	Dioxanes	1,3-dioxanes		C14H28O2	-H	0.998496030667833	0.797825417556833	0.991655990020333	0.789978461369243	**	2.88972	neg	2.53413	0	0	-0.988804	0.503895	30963.8	61448.8
227.20100	401	401-5	HMDB0032548	Undecanal propyleneglycol acetal	Organoheterocyclic compounds	Dioxolanes	1,3-dioxolanes		C14H28O2	-H	0.998496030667833	0.797825417556833	0.991655990020333	0.789978461369243	**	2.88972	neg	2.53413	0	0	-0.988804	0.503895	30963.8	61448.8
225.18512	393	393-12	HMDB0038056	delta-Tetradecalactone	Organoheterocyclic compounds	Lactones	Delta valerolactones		C14H26O2	-H	0.998318562240667	0.4637684534645	0.966730955666167	0.447585465563535	**	3.94027	neg	1.72339	0	0	-1.71735	0.304108	6138.29	20184.6
200.06805	519	519-2	HMDB0012490	1,2-Dehydrosalsolinol	Organoheterocyclic compounds	Dihydroisoquinolines	Unclassified		C10H11NO2	+Na	0.998051939369667	0.683564601829667	0.989298176986333	0.674931839971529	**	0.713532	pos	5.93795	0	0	-0.760361	0.590349	33794.5	57245
200.06805	519	519-1	HMDB0001855	5-Hydroxytryptophol	Organoheterocyclic compounds	Indoles and derivatives	Hydroxyindoles		C10H11NO2	+Na	0.998051939369667	0.683564601829667	0.989298176986333	0.674931839971529	**	0.713532	pos	5.93795	0	0	-0.760361	0.590349	33794.5	57245
197.07813	506	506-1	HMDB0000704	Isoxanthopterin	Organoheterocyclic compounds	Pteridines and derivatives	Pterins and derivatives	C03975	C6H5N5O2	+NH4	0.997655070478667	0.594242843674	0.990680376818667	0.587324253205412	**	0.0954024	pos	5.60119	1.6061e-246	3.13072e-245	-0.672671	0.627344	37461.8	59714.8
255.06282	775	775-5	HMDB0041325	Salfredin B11	Organoheterocyclic compounds	Benzopyrans	1-benzopyrans		C13H12O4	+Na	0.997724109720333	0.769691954845167	0.980354974225833	0.752854014983886	**	0.179561	pos	5.55958	0	0	-0.976561	0.50819	21120.6	41560.6
255.06282	775	775-2	HMDB0030813	Cassiachromone	Organoheterocyclic compounds	Benzopyrans	1-benzopyrans		C13H12O4	+Na	0.997724109720333	0.769691954845167	0.980354974225833	0.752854014983886	**	0.179561	pos	5.55958	0	0	-0.976561	0.50819	21120.6	41560.6
255.06282	775	775-3	HMDB0033330	Dihydrocoriandrin	Organoheterocyclic compounds	Benzopyrans	2-benzopyrans		C13H12O4	+Na	0.997724109720333	0.769691954845167	0.980354974225833	0.752854014983886	**	0.179561	pos	5.55958	0	0	-0.976561	0.50819	21120.6	41560.6
191.10379	475	475-1	HMDB0251288	Dihydralazine	Organoheterocyclic compounds	Diazanaphthalenes	Benzodiazines		C8H10N6	+H	0.9980583616965	0.653870828989333	0.989673408609333	0.645862101909557	**	0.93003	pos	4.28419	2.77884e-188	3.73754e-187	0.599263	1.51494	40560.7	26773.8
132.07662	199	199-1	HMDB0000076	Dihydrouracil	Organoheterocyclic compounds	Diazines	Pyrimidines and pyrimidine derivatives	C00429	C4H6N2O2	+NH4	0.998620068517333	0.564357089107667	0.988930864365833	0.557339990183809	**	0.964136	pos	3.98213	1.90812e-274	4.66623e-273	-1.2383	0.423873	7961.54	18782.8
132.07662	199	199-2	HMDB0003646	N-Methylhydantoin	Organoheterocyclic compounds	Azolines	Imidazolines	C02565	C4H6N2O2	+NH4	0.998620068517333	0.564357089107667	0.988930864365833	0.557339990183809	**	0.964136	pos	3.98213	1.90812e-274	4.66623e-273	-1.2383	0.423873	7961.54	18782.8
149.02296	262	262-1	HMDB0256501	Phthalic anhydride	Organoheterocyclic compounds	Benzofurans	Benzofuranones		C8H4O3	+H	0.9969892599495	0.9166830814495	0.995714826756333	0.91000686779494	**	2.44347	pos	3.70089	3.31655e-52	1.15265e-51	-0.337863	0.791213	60708	76727.8
239.08885	708	708-1	HMDB0255307	N7-(2-Carbamoyl-2-hydroxyethyl)guanine	Organoheterocyclic compounds	Imidazopyrimidines	Purines and purine derivatives		C8H10N6O3	+H	0.997706647067833	0.663377638940667	0.989747853011833	0.655070832020823	**	0.561462	pos	3.4233	3.46315e-150	3.28024e-149	-0.273084	0.827549	44078.9	53264.5
242.07823	726	726-1	HMDB0247512	7-Methyl-6,8-bis(methylthio)pyrrolo(1,2-a)pyrazine	Organoheterocyclic compounds	Pyrrolopyrazines	Unclassified		C10H12N2S2	+NH4	0.991085179262	0.213325096164667	0.930042492649333	0.196632691229199	**	0.874741	pos	3.06959	0	0	-2.85221	0.138484	1017.46	7347.15
140.06814	228	228-1	HMDB0253424	Imidazotetrazine	Organoheterocyclic compounds	Tetrazines	Unclassified		C3H2N6	+NH4	0.997861418005	0.180460223469833	0.983012699103	0.177015318260874	**	1.61111	pos	2.99524	2.18988e-160	2.30108e-159	-0.464125	0.72491	17650.3	24348.3
229.08322	663	663-1	HMDB0015023	Pemirolast	Organoheterocyclic compounds	Pyridopyrimidines	Unclassified		C10H8N6O	+H	0.996963414193333	0.168272384601333	0.967193956466667	0.162257822911935	**	0.0635342	pos	2.46898	0	0	-1.93223	0.262024	1438.82	5491.19
213.10932	587	587-1	HMDB0247221	7-(2-Hydroxyethyl)guanine	Organoheterocyclic compounds	Imidazopyrimidines	Purines and purine derivatives		C7H9N5O2	+NH4	0.9975209773305	0.2891078349715	0.978594256438	0.282217903518314	**	0.610358	pos	2.41292	6.17272e-276	1.53747e-274	-0.678436	0.624842	6773.66	10840.6
213.10932	587	587-2	HMDB0304227	6-hydroxymethyl-7,8-dihydropterin	Organoheterocyclic compounds	Pteridines and derivatives	Pterins and derivatives	C01300	C7H9N5O2	+NH4	0.9975209773305	0.2891078349715	0.978594256438	0.282217903518314	**	0.610358	pos	2.41292	6.17272e-276	1.53747e-274	-0.678436	0.624842	6773.66	10840.6
210.19600	575	575-3	HMDB0259120	Trenbolone acetate	Organoheterocyclic compounds	Pyrrolidines	N-alkylpyrrolidines		C12H20N2	+NH4	0.996833241809	0.216566782494	0.965412498362	0.208414184532111	**	2.26692	pos	2.38385	0	0	3.45572	10.9718	4249.38	387.301
203.06784	534	534-2	HMDB0032174	Benzaldehyde glyceryl acetal	Organoheterocyclic compounds	Dioxanes	1,3-dioxanes		C10H12O3	+Na	0.997379912664	0.112284897266	0.961867321132	0.107720195590122	**	0.116285	pos	2.03208	0	0	-1.09485	0.468184	2405.15	5137.19
239.06746	707	707-1	HMDB0256529	Picartamide	Organoheterocyclic compounds	Pyridines and derivatives	Unclassified		C11H14N2S2	+H	0.995906432749	0.122777264059	0.94503882178	0.115554307302963	**	1.41631	pos	2.02143	0	0	-1.38537	0.382791	1698.52	4437.21
95.06066	60	60-1	HMDB0033112	Methylpyrazine	Organoheterocyclic compounds	Diazines	Pyrazines		C5H6N2	+H					*	3.02743	pos	1.81686	2.81851e-295	9.97604e-294	-1.92694	0.262987	807.43	3070.23
557.09350	1280	1280-1	HMDB0257286	Rocepafant	Organoheterocyclic compounds	Thienodiazepines	Unclassified		C26H23ClN6OS2	+Na	0.992471685383667	0.189101377384333	0.82086469539	0.154058049527452	**	3.6741	pos	1.81115	0	0	-1.44532	0.36721	1271.48	3462.54
377.26560	1007	1007-1	HMDB0252698	Gepirone	Organoheterocyclic compounds	Diazinanes	Piperazines		C19H29N5O2	+NH4	0.997755070444	0.206899260088	0.947567602438	0.195610915062968	**	0.930505	pos	1.80395	0	0	4.78385	27.5474	2288.6	83.0786
377.26560	1007	1007-2	HMDB0254182	Lavoltidine	Organoheterocyclic compounds	Piperidines	Benzylpiperidines	C11805	C19H29N5O2	+NH4	0.997755070444	0.206899260088	0.947567602438	0.195610915062968	**	0.930505	pos	1.80395	0	0	4.78385	27.5474	2288.6	83.0786
233.15076	684	684-1	HMDB0253447	Indanidine	Organoheterocyclic compounds	Benzopyrazoles	Indazoles		C11H13N5	+NH4	0.997948232323	0.409908252098	0.973168223786	0.398091215610459	**	0.663268	pos	1.76569	9.75865e-305	3.75011e-303	2.82451	7.08372	2496.4	352.413
176.11808	403	403-1	HMDB0006543	Debrisoquine	Organoheterocyclic compounds	Tetrahydroisoquinolines	Unclassified	C13650	C10H13N3	+H	0.995224358974	0.143779567426	0.969357389359	0.138708186952275	**	0.795623	pos	1.70022	0	0	5.85104	57.7215	2008.76	34.8008
126.10252	174	174-4	HMDB0035289	2,5-Dimethylpyrazine	Organoheterocyclic compounds	Diazines	Pyrazines		C6H8N2	+NH4					*	0.39531	pos	1.62237	1.83345e-282	5.24679e-281	-2.28537	0.205133	463.73	2260.64
126.10252	174	174-3	HMDB0035248	2,6-Dimethylpyrazine	Organoheterocyclic compounds	Diazines	Pyrazines		C6H8N2	+NH4					*	0.39531	pos	1.62237	1.83345e-282	5.24679e-281	-2.28537	0.205133	463.73	2260.64
126.10252	174	174-1	HMDB0031849	2-Ethylpyrazine	Organoheterocyclic compounds	Diazines	Pyrazines		C6H8N2	+NH4					*	0.39531	pos	1.62237	1.83345e-282	5.24679e-281	-2.28537	0.205133	463.73	2260.64
126.10252	174	174-2	HMDB0032971	2,3-Dimethylpyrazine	Organoheterocyclic compounds	Diazines	Pyrazines		C6H8N2	+NH4					*	0.39531	pos	1.62237	1.83345e-282	5.24679e-281	-2.28537	0.205133	463.73	2260.64
267.09902	822	822-2	HMDB0031925	5-Hydroxy-2-(5-methyl-1-oxo-4-hexenyl)benzofuran	Organoheterocyclic compounds	Benzofurans	Unclassified		C15H16O3	+Na	0.993273059911	0.157478391090667	0.943568282997667	0.147592048198213	**	0.551239	pos	1.59477	3.23767e-280	8.70933e-279	-1.72138	0.303258	753.01	2483.07
155.06748	293	293-1	HMDB0247423	8-Azahypoxanthine	Organoheterocyclic compounds	Triazolopyrimidines	Unclassified		C4H3N5O	+NH4	0.996655954739667	0.137684998157333	0.984177804142333	0.135053379216718	**	0.654414	pos	1.58552	2.78025e-166	3.0402e-165	-0.647105	0.63856	3362.23	5265.32
225.08853	645	645-1	HMDB0030816	6-Acetyl-2,2-dimethyl-2H-1-benzopyran	Organoheterocyclic compounds	Benzopyrans	1-benzopyrans		C13H14O2	+Na	0.995814190914	0.11345734112	0.94866768254	0.107182780368504	**	0.278674	pos	1.55505	5.31779e-284	1.62555e-282	-2.01273	0.247804	542.834	2190.57
225.08853	645	645-2	HMDB0031663	3-(3-Methylbutylidene)-1(3H)-isobenzofuranone	Organoheterocyclic compounds	Isocoumarans	Isobenzofuranones		C13H14O2	+Na	0.995814190914	0.11345734112	0.94866768254	0.107182780368504	**	0.278674	pos	1.55505	5.31779e-284	1.62555e-282	-2.01273	0.247804	542.834	2190.57
265.11140	815	815-1	HMDB0000235	Thiamine	Organoheterocyclic compounds	Diazines	Pyrimidines and pyrimidine derivatives	C00378	C12H17N4OS	+					*	3.40717	pos	1.49812	2.02537e-267	4.61716e-266	-2.23975	0.211722	414.159	1956.14
239.16152	712	712-1	HMDB0012215	Dihydrozeatin	Organoheterocyclic compounds	Imidazopyrimidines	Purines and purine derivatives		C10H15N5O	+NH4	0.996694624331	0.3011957224292	0.972299689785	0.291884519929642	**	0.138143	pos	1.4797	2.40944e-120	1.82062e-119	0.450207	1.36624	7132.51	5220.56
257.04185	782	782-3	HMDB0040408	7-Hydroxy-2-methyl-4-oxo-4H-1-benzopyran-5-acetic acid	Organoheterocyclic compounds	Benzopyrans	1-benzopyrans		C12H10O5	+Na					*	0.751604	pos	1.44381	9.57657e-278	2.43028e-276	-2.10831	0.231919	429.401	1851.51
320.11575	939	939-2	HMDB0060957	8-hydroxymirtazapine	Organoheterocyclic compounds	Piperazinoazepines	Unclassified		C17H19N3O	+K					*	0.678334	pos	1.41756	1.37665e-243	2.57166e-242	-1.4105	0.376181	839.801	2232.44
320.11575	939	939-1	HMDB0060955	mirtazapine-N-oxide	Organoheterocyclic compounds	Piperazinoazepines	Unclassified		C17H19N3O	+K					*	0.678334	pos	1.41756	1.37665e-243	2.57166e-242	-1.4105	0.376181	839.801	2232.44
369.23941	1000	1000-1	HMDB0260327	N-[1-[4-[(4-Pyrimidin-2-ylpiperazin-1-yl)methyl]phenyl]cyclopropyl]acetamide	Organoheterocyclic compounds	Diazinanes	Piperazines		C20H25N5O	+NH4	0.996439426835	0.38383286631	0.949884397238	0.36329867709181	**	0.876427	pos	1.32476	4.9998e-303	1.81749e-301	4.35876	20.5171	1272.57	62.0248
245.15083	741	741-1	HMDB0032928	2-Amino-3,4,8-trimethyl-3H-imidazo[4,5-f]quinoxaline	Organoheterocyclic compounds	Diazanaphthalenes	Benzodiazines		C12H13N5	+NH4	0.997416125541	0.256258811103	0.96537880674	0.246747608779893	**	0.341064	pos	1.3109	1.45529e-292	5.01887e-291	3.29714	9.82965	1324.41	134.736
245.15083	741	741-2	HMDB0040300	2-Amino-1,7,9-trimethylimidazo[4,5-g]quinoxaline	Organoheterocyclic compounds	Diazanaphthalenes	Benzodiazines		C12H13N5	+NH4	0.997416125541	0.256258811103	0.96537880674	0.246747608779893	**	0.341064	pos	1.3109	1.45529e-292	5.01887e-291	3.29714	9.82965	1324.41	134.736
239.12480	710	710-1	HMDB0000389	2'-Deoxysepiapterin	Organoheterocyclic compounds	Pteridines and derivatives	Pterins and derivatives		C9H11N5O2	+NH4	0.996297381258667	0.128937426862667	0.970786229542667	0.12470721917097	**	1.24686	pos	1.30872	1.21388e-174	1.41972e-173	-0.67611	0.62585	2182.68	3487.55
83.06065	26	26-1	HMDB0015344	Fomepizole	Organoheterocyclic compounds	Azoles	Pyrazoles	C07837	C4H6N2	+H	0.9970043914784	0.1891840916828	0.9877954577614	0.186315381543996	**	3.29322	pos	1.29424	4.90869e-101	3.07078e-100	-0.324633	0.798501	5835.99	7308.68
205.08572	542	542-1	HMDB0033303	Anofinic acid	Organoheterocyclic compounds	Benzopyrans	1-benzopyrans		C12H12O3	+H	0.997042919411167	0.861229397521833	0.981311814017333	0.842635451298736	**	0.998208	pos	1.27732	1.5181e-38	4.63003e-38	-0.296216	0.814385	9599.15	11787
219.12350	615	615-1	HMDB0253348	(E)-4,5-Dihydro-6-(2-(4-pyridinyl)ethenyl)-3(2H)-pyridazinone	Organoheterocyclic compounds	Diazines	Pyridazines and derivatives		C11H11N3O	+NH4	0.987862220167	0.2114377266715	0.966530252223	0.201880470958949	**	2.42362	pos	1.25466	1.11022e-157	1.14865e-156	-2.92333	0.131823	192.075	1457.07
325.17711	948	948-7	HMDB0006773	11b-Hydroxyandrost-4-ene-3,17-dione	Organoheterocyclic compounds	Oxazinanes	Morpholines	C07432	C19H26O3	+Na	0.9950804158064	0.2806405929972	0.946249717986	0.264249656475606	**	0.915591	pos	1.25071	4.71891e-133	3.91786e-132	-0.61442	0.653192	2321.14	3553.53
319.12107	937	937-1	HMDB0247442	8-Hydroxymianserin	Organoheterocyclic compounds	Benzazepines	Dibenzazepines		C18H20N2O	+K					*	1.09746	pos	1.23297	1.94815e-214	3.0118e-213	-1.40124	0.378605	662.74	1750.48
203.05249	533	533-12	HMDB0032222	Dihydroxyacetone (dimer)	Organoheterocyclic compounds	Dioxanes	1,4-dioxanes		C6H12O6	+Na					*	0.592318	pos	1.1788	3.23259e-167	3.59325e-166	-0.656644	0.634352	1871.39	2950.08
289.14061	881	881-1	HMDB0259987	zaprinast	Organoheterocyclic compounds	Triazolopyrimidines	Unclassified		C13H13N5O2	+NH4					*	0.475464	pos	1.14835	5.25378e-239	9.42178e-238	-1.69452	0.308957	412.343	1334.63
130.06512	191	191-1	HMDB0011664	3-Methylene-indolenine	Organoheterocyclic compounds	Indoles and derivatives	Unclassified		C9H7N	+H	0.994848068616	0.2850837225214	0.9760281842822	0.276816224451347	**	0.063537	pos	1.13603	1.53939e-90	8.62699e-90	-0.667805	0.629464	2031.16	3226.81
129.10230	186	186-1	HMDB0031163	N-Acetyl-2,3-dihydro-1H-pyrrole	Organoheterocyclic compounds	Pyrrolines	Unclassified		C6H9NO	+NH4	0.988739879369667	0.143441221865667	0.963057810572	0.13658669136259	**	0.481384	pos	1.10984	1.24929e-149	1.17503e-148	-1.80396	0.286388	395.077	1379.52
129.10230	186	186-2	HMDB0031308	5-Acetyl-3,4-dihydro-2H-pyrrole	Organoheterocyclic compounds	Pyrrolines	Unclassified		C6H9NO	+NH4	0.988739879369667	0.143441221865667	0.963057810572	0.13658669136259	**	0.481384	pos	1.10984	1.24929e-149	1.17503e-148	-1.80396	0.286388	395.077	1379.52
226.08368	649	649-1	HMDB0002096	3-Indolebutyric acid	Organoheterocyclic compounds	Indoles and derivatives	Indoles	C11284	C12H13NO2	+Na	0.9841556823022	0.1762793933044	0.9814662150978	0.170271007591405	**	0.751112	pos	1.09807	6.76603e-210	1.01115e-208	-1.50741	0.351743	461.746	1312.74
226.08368	649	649-2	HMDB0039656	5-(2-Furanyl)-1,2,3,4,5,6-hexahydro-7H-cyclopenta[b]pyridin-7-one	Organoheterocyclic compounds	Pyridines and derivatives	Hydropyridines		C12H13NO2	+Na	0.9841556823022	0.1762793933044	0.9814662150978	0.170271007591405	**	0.751112	pos	1.09807	6.76603e-210	1.01115e-208	-1.50741	0.351743	461.746	1312.74
114.09144	128	128-1	HMDB0031199	2,5-Dihydro-2,4,5-trimethyloxazole	Organoheterocyclic compounds	Azolines	Oxazolines		C6H11NO	+H	0.996899426713833	0.765048066369167	0.990986157506	0.755801337625341	**	0.886918	pos	1.09107	1.07694e-20	2.32128e-20	0.231153	1.17377	13936.2	11873
114.09144	128	128-2	HMDB0031702	1-Piperidinecarboxaldehyde	Organoheterocyclic compounds	Piperidines	Unclassified		C6H11NO	+H	0.996899426713833	0.765048066369167	0.990986157506	0.755801337625341	**	0.886918	pos	1.09107	1.07694e-20	2.32128e-20	0.231153	1.17377	13936.2	11873
240.09176	713	713-4	HMDB0040262	2,4,6-Triethyl-1,3,5-trithiane	Organoheterocyclic compounds	Trithianes	Unclassified		C9H18S3	+NH4	0.995507282166667	0.158738867251	0.941101357149333	0.148718199145196	**	3.65442	pos	1.09026	8.47595e-113	6.00008e-112	-0.306912	0.80837	4257.18	5266.38
175.00157	396	396-1	HMDB0000157	Hypoxanthine	Organoheterocyclic compounds	Imidazopyrimidines	Purines and purine derivatives	C00262	C5H4N4O	+K					*	0.569679	pos	1.06409	1.26459e-207	1.84877e-206	-1.95215	0.25843	284.834	1102.17
143.07018	242	242-1	HMDB0033736	Homofureanol	Organoheterocyclic compounds	Dihydrofurans	Furanones		C7H10O3	+H	0.990499619008833	0.2685458871595	0.9810960603655	0.260966253076827	**	0.645867	pos	1.06162	7.43988e-78	3.54845e-77	-0.990417	0.503332	1136.14	2257.23
350.98627	981	981-1	HMDB0258411	N-Succinimidyl 3-(2-pyridyldithio)propionate	Organoheterocyclic compounds	Pyridines and derivatives	Unclassified		C12H12N2O4S2	+K	0.9914427700452	0.1694196541638	0.941585938414	0.15815808765369	**	2.10999	pos	1.0271	1.01067e-166	1.11422e-165	-1.14821	0.451185	667.63	1479.72
179.06782	414	414-2	HMDB0032232	2,5-Dimethyl-4-ethoxy-3(2H)-furanone	Organoheterocyclic compounds	Dihydrofurans	Furanones		C8H12O3	+Na	0.9971130627914	0.2070934705286	0.9703679274768	0.200376711949188	**	0.222997	pos	1.02044	1.27814e-100	7.92211e-100	-0.270457	0.829057	4454.36	5372.8
240.09176	713	713-2	HMDB0033072	(E)-1-Propenyl 1-(propylthio)propyl disulfide	Organosulfur compounds	Organic disulfides	Unclassified		C9H18S3	+NH4	0.995507282166667	0.158738867251	0.941101357149333	0.148718199145196	**	3.65442	pos	1.09026	8.47595e-113	6.00008e-112	-0.306912	0.80837	4257.18	5266.38
240.09176	713	713-1	HMDB0033041	1-(1-Propenylthio)propyl propyl disulfide	Organosulfur compounds	Organic disulfides	Dialkyldisulfides		C9H18S3	+NH4	0.995507282166667	0.158738867251	0.941101357149333	0.148718199145196	**	3.65442	pos	1.09026	8.47595e-113	6.00008e-112	-0.306912	0.80837	4257.18	5266.38
240.09176	713	713-3	HMDB0040243	2,2,4,4,6,6-Hexamethyl-1,3,5-trithiane	Organosulfur compounds	Thioacetals	Dithioacetals		C9H18S3	+NH4	0.995507282166667	0.158738867251	0.941101357149333	0.148718199145196	**	3.65442	pos	1.09026	8.47595e-113	6.00008e-112	-0.306912	0.80837	4257.18	5266.38
253.21660	476	476-7	HMDB0031711	15-Hexadecanolide	Phenylpropanoids and polyketides	Macrolides and analogues	Unclassified		C16H30O2	-H	0.998509766187167	0.903981475139167	0.993547390958833	0.896809984931217	**	2.78793	neg	7.4825	0	0	-1.3218	0.400034	177196	442952
225.18512	393	393-6	HMDB0031073	12-Methyl-13-tridecanolide	Phenylpropanoids and polyketides	Macrolides and analogues	Unclassified		C14H26O2	-H	0.998318562240667	0.4637684534645	0.966730955666167	0.447585465563535	**	3.94027	neg	1.72339	0	0	-1.71735	0.304108	6138.29	20184.6
225.18512	393	393-5	HMDB0030921	(R)-14-Methyloxacyclotetradecan-2-one	Phenylpropanoids and polyketides	Macrolides and analogues	Unclassified		C14H26O2	-H	0.998318562240667	0.4637684534645	0.966730955666167	0.447585465563535	**	3.94027	neg	1.72339	0	0	-1.71735	0.304108	6138.29	20184.6
317.11409	932	932-2	HMDB0033331	(E)-1-[4-Hydroxy-3-(3-methyl-1,3-butadienyl)phenyl]-2-(3,5-dihydroxyphenyl)ethylene	Phenylpropanoids and polyketides	Stilbenes	Unclassified		C19H18O3	+Na	0.997801270973667	0.9446192337855	0.985674166065333	0.929039567991446	**	2.26697	pos	13.2412	0	0	-0.78258	0.581326	162442	279433
317.11409	932	932-4	HMDB0302014	3-Isopentadienyl-3',4,5'-trihydroxystilbene	Phenylpropanoids and polyketides	Stilbenes	Unclassified		C19H18O3	+Na	0.997801270973667	0.9446192337855	0.985674166065333	0.929039567991446	**	2.26697	pos	13.2412	0	0	-0.78258	0.581326	162442	279433
199.03654	511	511-1	HMDB0029758	Herniarin	Phenylpropanoids and polyketides	Coumarins and derivatives	Unclassified	C09268	C10H8O3	+Na	0.9965828259535	0.2168421586315	0.96258347399775	0.208015416142212	**	0.105959	pos	2.60913	0	0	-1.51154	0.350737	2465.4	7029.19
705.13058	3844	3844-1	HMDB0037460	Tricin 7-diglucuronoside	Phenylpropanoids and polyketides	Flavonoids	Flavonoid glycosides		C29H30O19	+Na	0.988858445583333	0.3338058247555	0.958831265850667	0.316497457025568	**	4.58359	pos	2.0367	0	0	-1.29941	0.406293	1893.22	4659.73
187.07298	456	456-2	HMDB0032586	3-(4-Methoxyphenyl)-2-propen-1-ol	Phenylpropanoids and polyketides	Cinnamyl alcohols	Unclassified		C10H12O2	+Na	0.996963381436	0.1705155541048	0.9632511988808	0.163750549409574	**	0.18341	pos	1.97348	1.4561e-244	2.7584e-243	-0.886454	0.540942	3169.45	5859.13
223.07280	634	634-1	HMDB0030646	(Z)-3-(1-Butenyl)-1H-2-benzopyran-1-one	Phenylpropanoids and polyketides	Isocoumarins and derivatives	Unclassified		C13H12O2	+Na	0.994633642931	0.121592412678	0.949375004517	0.114817322262006	**	0.640331	pos	1.61447	4.81876e-264	1.0625e-262	-1.37562	0.385386	1125.4	2920.19
267.09902	822	822-1	HMDB0030731	3-(1,1-Dimethylallyl)herniarin	Phenylpropanoids and polyketides	Coumarins and derivatives	Unclassified		C15H16O3	+Na	0.993273059911	0.157478391090667	0.943568282997667	0.147592048198213	**	0.551239	pos	1.59477	3.23767e-280	8.70933e-279	-1.72138	0.303258	753.01	2483.07
173.05721	385	385-4	HMDB0011743	2-Phenylpropionate	Phenylpropanoids and polyketides	Phenylpropanoic acids	Unclassified		C9H10O2	+Na	0.996493832301	0.178907456613	0.9743964043475	0.173715563501021	**	0.532578	pos	1.5803	9.45219e-227	1.60927e-225	-0.87288	0.546056	2079.36	3807.96
173.05721	385	385-1	HMDB0000764	Hydrocinnamic acid	Phenylpropanoids and polyketides	Phenylpropanoic acids	Unclassified	C05629	C9H10O2	+Na	0.996493832301	0.178907456613	0.9743964043475	0.173715563501021	**	0.532578	pos	1.5803	9.45219e-227	1.60927e-225	-0.87288	0.546056	2079.36	3807.96
633.11189	2733	2733-1	HMDB0039183	Methyl 3,4,6-tri-O-galloyl-beta-D-glucopyranoside	Phenylpropanoids and polyketides	Tannins	Unclassified		C28H26O18	+H-H2O					*	3.41813	pos	1.5041	2.90071e-287	9.28919e-286	-1.60175	0.329478	762.458	2314.14
255.09869	776	776-1	HMDB0029504	Marindinin	Phenylpropanoids and polyketides	Kavalactones	Unclassified		C14H16O3	+Na	0.989213589926	0.100395431897	0.944035501691	0.0937545499280547	**	1.83565	pos	1.47766	3.23393e-285	1.01154e-283	-2.21761	0.214997	408.747	1901.18
257.04185	782	782-1	HMDB0248606	Armillarisin A	Phenylpropanoids and polyketides	Coumarins and derivatives	Hydroxycoumarins		C12H10O5	+Na					*	0.751604	pos	1.44381	9.57657e-278	2.43028e-276	-2.10831	0.231919	429.401	1851.51
257.04185	782	782-2	HMDB0034345	7-Acetoxy-6-methoxycoumarin	Phenylpropanoids and polyketides	Coumarins and derivatives	Unclassified		C12H10O5	+Na					*	0.751604	pos	1.44381	9.57657e-278	2.43028e-276	-2.10831	0.231919	429.401	1851.51
261.07304	799	799-1	HMDB0002511	3,4,5-Trimethoxycinnamic acid	Phenylpropanoids and polyketides	Cinnamic acids and derivatives	Hydroxycinnamic acids and derivatives		C12H14O5	+Na					*	1.1403	pos	1.43138	4.18083e-283	1.22244e-281	-2.16517	0.222957	399.709	1792.77
261.07304	799	799-2	HMDB0011721	Trans-2, 3, 4-Trimethoxycinnamate	Phenylpropanoids and polyketides	Cinnamic acids and derivatives	Hydroxycinnamic acids and derivatives		C12H14O5	+Na					*	1.1403	pos	1.43138	4.18083e-283	1.22244e-281	-2.16517	0.222957	399.709	1792.77
217.04697	602	602-1	HMDB0303721	Sodium ferulate	Phenylpropanoids and polyketides	Cinnamic acids and derivatives	Hydroxycinnamic acids and derivatives		C10H9NaO4	+H	0.997440924169667	0.3082361766075	0.966561287723167	0.297166732482891	**	0.72928	pos	1.41618	5.481e-102	3.44483e-101	0.329773	1.25682	9067.5	7214.66
205.08572	542	542-2	HMDB0035095	7-Ethoxy-4-methyl-2H-1-benzopyran-2-one	Phenylpropanoids and polyketides	Coumarins and derivatives	Unclassified		C12H12O3	+H	0.997042919411167	0.861229397521833	0.981311814017333	0.842635451298736	**	0.998208	pos	1.27732	1.5181e-38	4.63003e-38	-0.296216	0.814385	9599.15	11787
