# Supplementary material for: Spatial Metabolomics Reveals the Effects of Dietary Capsaicin Intervention on Interscapular Adipose Tissue Metabolome in Mice
Source: Foods. 2024 Dec 6;13(23):3943. doi: 10.3390/foods13233943 (PMC11641047; doi:10.3390/foods13233943)
Supplement: Supplementary file 1 [file foods-13-03943-s001.zip › Supplementary Table S6 (Con_W vs Cap_W).xlsx]

## Sheet: C-W_E-W-all
mz	ID	ID-num	Compound ID	Metabolites	Super Class	Class	Sub Class	KEGG	Formula	Adduct	moc	spec	spat	msm	level	ppm	Ion mode	VIP	P-value	adj.P-value	log2(FC)	FC	average(C-W)	average(E-W)
134.10446	208	208-1	HMDB0251604	Doxyl	Organoheterocyclic compounds	Azolidines	Oxazolidines		C5H10NO2	+NH4					*	3.81568	pos	1.26524	0	0	7.74124	213.966	2839.31	13.2699
134.10446	208	208-2	HMDB0304421	N,N-dimethyl-beta-alanine	Organic acids and derivatives	Carboxylic acids and derivatives	Carboxylic acid derivatives		C5H10NO2	+NH4					*	3.81568	pos	1.26524	0	0	7.74124	213.966	2839.31	13.2699
282.27876	870	870-1	HMDB0002117	Oleamide	Lipids and lipid-like molecules	Fatty Acyls	Fatty amides	C19670	C18H35NO	+H	0.993690248566	0.329550051748	0.956150650172	0.313111296744794	**	1.35027	pos	1.50267	0	0	7.19103	146.122	4010.48	27.446
397.27054	1026	1026-1	HMDB0000308	3b-Hydroxy-5-cholenoic acid	Lipids and lipid-like molecules	Steroids and steroid derivatives	Bile acids, alcohols and derivatives		C24H38O3	+Na	0.994351334575	0.230346673349	0.929379355594	0.21287017969334	**	1.95298	pos	1.27607	0	0	7.05063	132.572	2904.44	21.9084
381.29669	1010	1010-1	HMDB0011131	MG(18:0)	Lipids and lipid-like molecules	Glycerolipids	Monoradylglycerols		C21H42O4	+Na	0.980282156287	0.2388666198995	0.939494617193	0.219988945344011	**	2.19803	pos	1.73317	0	0	6.63366	99.2955	5352.5	53.9047
381.29669	1010	1010-2	HMDB0072842	MG(i-18:0/0:0/0:0)	Lipids and lipid-like molecules	Glycerolipids	Monoradylglycerols		C21H42O4	+Na	0.980282156287	0.2388666198995	0.939494617193	0.219988945344011	**	2.19803	pos	1.73317	0	0	6.63366	99.2955	5352.5	53.9047
381.29669	1010	1010-3	HMDB0072877	MG(0:0/i-18:0/0:0)	Lipids and lipid-like molecules	Glycerolipids	Monoradylglycerols		C21H42O4	+Na	0.980282156287	0.2388666198995	0.939494617193	0.219988945344011	**	2.19803	pos	1.73317	0	0	6.63366	99.2955	5352.5	53.9047
105.06986	94	94-1	HMDB0034240	Styrene	Benzenoids	Benzene and substituted derivatives	Styrenes	C19506	C8H8	+H	0.994903086863	0.191254069096	0.979147926834	0.186311546589685	**	0.144172	pos	1.80211	0	0	6.49691	90.3158	5790.65	64.1156
193.15835	492	492-1	HMDB0031733	4-(4-Methyl-3-pentenyl)-3-cyclohexene-1-carboxaldehyde	Lipids and lipid-like molecules	Prenol lipids	Monoterpenoids		C13H20O	+H					*	1.78071	pos	1.6592	0	0	6.27059	77.2033	4921.34	63.7452
193.15835	492	492-2	HMDB0033545	(2E,4Z,7Z)-2,4,7-Tridecatrienal	Lipids and lipid-like molecules	Fatty Acyls	Fatty aldehydes		C13H20O	+H					*	1.78071	pos	1.6592	0	0	6.27059	77.2033	4921.34	63.7452
193.15835	492	492-3	HMDB0034671	(E)-5,8-Megastigmadien-4-one	Organic oxygen compounds	Organooxygen compounds	Carbonyl compounds		C13H20O	+H					*	1.78071	pos	1.6592	0	0	6.27059	77.2033	4921.34	63.7452
193.15835	492	492-4	HMDB0036022	Isospirene	Organoheterocyclic compounds	Dihydrofurans	Unclassified		C13H20O	+H					*	1.78071	pos	1.6592	0	0	6.27059	77.2033	4921.34	63.7452
193.15835	492	492-5	HMDB0036684	2,4,5,7alpha-Tetrahydro-1,4,4,7a-tetramethyl-1H-inden-2-ol	Organic oxygen compounds	Organooxygen compounds	Alcohols and polyols		C13H20O	+H					*	1.78071	pos	1.6592	0	0	6.27059	77.2033	4921.34	63.7452
119.08541	144	144-1	HMDB0059837	Indane	Benzenoids	Indanes	Unclassified		C9H10	+H					*	0.974317	pos	1.03113	0	0	5.97384	62.8501	1914.33	30.4586
119.08541	144	144-2	HMDB0059899	alpha-Methylstyrene	Benzenoids	Benzene and substituted derivatives	Phenylpropenes	C14395	C9H10	+H					*	0.974317	pos	1.03113	0	0	5.97384	62.8501	1914.33	30.4586
86.06044	33	33-1	HMDB0002039	2-Pyrrolidinone	Organoheterocyclic compounds	Pyrrolidines	Pyrrolidones	C11118	C4H7NO	+H					*	4.64374	pos	1.02966	0	0	5.43204	43.1726	1923.63	44.5566
369.23941	1000	1000-1	HMDB0260327	N-[1-[4-[(4-Pyrimidin-2-ylpiperazin-1-yl)methyl]phenyl]cyclopropyl]acetamide	Organoheterocyclic compounds	Diazinanes	Piperazines		C20H25N5O	+NH4	0.996439426835	0.38383286631	0.949884397238	0.36329867709181	**	0.876427	pos	1.69321	0	0	5.34032	40.5132	5197.88	128.301
223.06325	633	633-1	HMDB0029834	Harmalan	Alkaloids and derivatives	Harmala alkaloids	Unclassified		C12H12N2	+K					*	0.188154	pos	1.21313	0	0	5.31979	39.9407	2667.51	66.7866
625.23546	2561	2561-1	HMDB0253735	N-[1-[4-[(2,4-Dimethoxyphenyl)methyl]-5-(2-phenylethyl)-1,2,4-triazol-3-yl]-2-(1H-indol-3-yl)ethyl]pyridine-2-carboxamide	Benzenoids	Benzene and substituted derivatives	Methoxybenzenes		C35H34N6O3	+K	0.974370529687667	0.279252436459	0.935212157914	0.254466874221917	**	4.90549	pos	1.46144	0	0	5.16155	35.7916	3879.41	108.389
137.09585	220	220-1	HMDB0031312	Benzyl ethyl ether	Benzenoids	Benzene and substituted derivatives	Benzylethers		C9H12O	+H					*	1.7745	pos	1.09047	0	0	5.04388	32.9882	2172.13	65.8456
137.09585	220	220-2	HMDB0031627	1-Phenyl-1-propanol	Benzenoids	Benzene and substituted derivatives	Phenylpropanes		C9H12O	+H					*	1.7745	pos	1.09047	0	0	5.04388	32.9882	2172.13	65.8456
137.09585	220	220-3	HMDB0032441	Nona-2,4,6-trienal	Organic oxygen compounds	Organooxygen compounds	Carbonyl compounds		C9H12O	+H					*	1.7745	pos	1.09047	0	0	5.04388	32.9882	2172.13	65.8456
137.09585	220	220-4	HMDB0032621	(2-Methoxyethyl)benzene	Benzenoids	Benzene and substituted derivatives	Unclassified		C9H12O	+H					*	1.7745	pos	1.09047	0	0	5.04388	32.9882	2172.13	65.8456
137.09585	220	220-5	HMDB0032624	2-Propylphenol	Benzenoids	Benzene and substituted derivatives	Phenylpropanes		C9H12O	+H					*	1.7745	pos	1.09047	0	0	5.04388	32.9882	2172.13	65.8456
137.09585	220	220-6	HMDB0032625	4-Propylphenol	Benzenoids	Benzene and substituted derivatives	Phenylpropanes	C14311	C9H12O	+H					*	1.7745	pos	1.09047	0	0	5.04388	32.9882	2172.13	65.8456
163.07505	333	333-1	HMDB0029714	4,5-Dihydro-1-benzoxepin-3(2H)-one	Organoheterocyclic compounds	Benzoxepines	Unclassified		C10H10O2	+H					*	1.84664	pos	1.08261	0	0	4.95346	30.9841	2144.82	69.2233
163.07505	333	333-2	HMDB0032611	3-(4-Methoxyphenyl)-2-propenal	Phenylpropanoids and polyketides	Cinnamaldehydes	Unclassified	C10475	C10H10O2	+H					*	1.84664	pos	1.08261	0	0	4.95346	30.9841	2144.82	69.2233
245.15083	741	741-1	HMDB0032928	2-Amino-3,4,8-trimethyl-3H-imidazo[4,5-f]quinoxaline	Organoheterocyclic compounds	Diazanaphthalenes	Benzodiazines		C12H13N5	+NH4	0.997416125541	0.256258811103	0.96537880674	0.246747608779893	**	0.341064	pos	1.76353	0	0	4.94172	30.7331	5675.56	184.672
245.15083	741	741-2	HMDB0040300	2-Amino-1,7,9-trimethylimidazo[4,5-g]quinoxaline	Organoheterocyclic compounds	Diazanaphthalenes	Benzodiazines		C12H13N5	+NH4	0.997416125541	0.256258811103	0.96537880674	0.246747608779893	**	0.341064	pos	1.76353	0	0	4.94172	30.7331	5675.56	184.672
109.06492	108	108-1	HMDB0001858	p-Cresol	Benzenoids	Phenols	Cresols	C01468	C7H8O	+H					*	1.19571	pos	1.00603	0	0	4.60754	24.3785	1874.22	76.8799
109.06492	108	108-2	HMDB0002048	m-Cresol	Benzenoids	Phenols	Cresols	C01467	C7H8O	+H					*	1.19571	pos	1.00603	0	0	4.60754	24.3785	1874.22	76.8799
109.06492	108	108-3	HMDB0003119	Benzyl alcohol	Benzenoids	Benzene and substituted derivatives	Benzyl alcohols	C03485	C7H8O	+H					*	1.19571	pos	1.00603	0	0	4.60754	24.3785	1874.22	76.8799
111.11689	119	119-1	HMDB0040966	1,3-Octadiene	Hydrocarbons	Unsaturated hydrocarbons	Olefins		C8H14	+H					*	0.540001	pos	1.42329	0	0	4.60428	24.3235	3732.46	153.451
111.11689	119	119-2	HMDB0061899	2-(Methylenebutyl)-cyclopropane	Hydrocarbons	Saturated hydrocarbons	Unclassified		C8H14	+H					*	0.540001	pos	1.42329	0	0	4.60428	24.3235	3732.46	153.451
111.11689	119	119-3	HMDB0061900	2,4-Octadiene	Hydrocarbons	Unsaturated hydrocarbons	Olefins		C8H14	+H					*	0.540001	pos	1.42329	0	0	4.60428	24.3235	3732.46	153.451
111.11689	119	119-4	HMDB0061901	Dimethylhexa-1,4-diene	Hydrocarbons	Unsaturated hydrocarbons	Branched unsaturated hydrocarbons		C8H14	+H					*	0.540001	pos	1.42329	0	0	4.60428	24.3235	3732.46	153.451
111.11689	119	119-5	HMDB0061902	2,5-Dimethyl-2,4-hexadiene	Hydrocarbons	Unsaturated hydrocarbons	Branched unsaturated hydrocarbons		C8H14	+H					*	0.540001	pos	1.42329	0	0	4.60428	24.3235	3732.46	153.451
127.11160	176	176-1	HMDB0030966	(3xi,5Z)-1,5-Octadien-3-ol	Lipids and lipid-like molecules	Fatty Acyls	Fatty alcohols		C8H14O	+H					*	1.10928	pos	1.11983	0	0	4.51639	22.886	2322.66	101.488
127.11160	176	176-2	HMDB0031197	2,4,4-Trimethylcyclopentanone	Organic oxygen compounds	Organooxygen compounds	Carbonyl compounds		C8H14O	+H					*	1.10928	pos	1.11983	0	0	4.51639	22.886	2322.66	101.488
127.11160	176	176-3	HMDB0031301	2-Octen-4-one	Organic oxygen compounds	Organooxygen compounds	Carbonyl compounds		C8H14O	+H					*	1.10928	pos	1.11983	0	0	4.51639	22.886	2322.66	101.488
127.11160	176	176-4	HMDB0040146	2,5-Octadien-1-ol	Lipids and lipid-like molecules	Fatty Acyls	Fatty alcohols		C8H14O	+H					*	1.10928	pos	1.11983	0	0	4.51639	22.886	2322.66	101.488
127.11160	176	176-5	HMDB0040149	(3E,5Z)-3,5-Octadien-1-ol	Lipids and lipid-like molecules	Fatty Acyls	Fatty alcohols		C8H14O	+H					*	1.10928	pos	1.11983	0	0	4.51639	22.886	2322.66	101.488
127.11160	176	176-6	HMDB0040151	(2E,4E)-2,4-Octadien-1-ol	Lipids and lipid-like molecules	Fatty Acyls	Fatty alcohols		C8H14O	+H					*	1.10928	pos	1.11983	0	0	4.51639	22.886	2322.66	101.488
133.10122	207	207-1	HMDB0029641	p-Mentha-1,3,5,8-tetraene	Benzenoids	Benzene and substituted derivatives	Phenylpropenes		C10H12	+H	0.990980754635667	0.350901840784333	0.969281917382167	0.337055157979557	**	0.35029	pos	4.03236	0	0	4.29789	19.6696	30179.9	1534.34
147.08034	255	255-1	HMDB0029602	4-Phenyl-2-butenal	Benzenoids	Benzene and substituted derivatives	Unclassified		C10H10O	+H					*	0.704844	pos	1.26639	0	0	4.2792	19.4163	2987.73	153.877
147.08034	255	255-2	HMDB0029640	3-(4-Methylphenyl)-2-propenal	Phenylpropanoids and polyketides	Cinnamaldehydes	Unclassified		C10H10O	+H					*	0.704844	pos	1.26639	0	0	4.2792	19.4163	2987.73	153.877
147.08034	255	255-3	HMDB0031566	2-Methyl-3-phenyl-2-propenal	Phenylpropanoids and polyketides	Cinnamaldehydes	Unclassified		C10H10O	+H					*	0.704844	pos	1.26639	0	0	4.2792	19.4163	2987.73	153.877
147.08034	255	255-4	HMDB0031617	Benzylideneacetone	Benzenoids	Benzene and substituted derivatives	Styrenes		C10H10O	+H					*	0.704844	pos	1.26639	0	0	4.2792	19.4163	2987.73	153.877
147.08034	255	255-5	HMDB0035925	4-(1-Methylethenyl)benzaldehyde	Benzenoids	Benzene and substituted derivatives	Phenylpropenes		C10H10O	+H					*	0.704844	pos	1.26639	0	0	4.2792	19.4163	2987.73	153.877
99.04419	73	73-1	HMDB0013742	2-Furanmethanol	Organoheterocyclic compounds	Heteroaromatic compounds	Unclassified	C20441	C5H6O2	+H					*	1.34168	pos	1.06615	0	0	4.21362	18.5535	2131.49	114.883
99.04419	73	73-2	HMDB0029609	5-Methyl-2(3H)-furanone	Organoheterocyclic compounds	Dihydrofurans	Furanones		C5H6O2	+H					*	1.34168	pos	1.06615	0	0	4.21362	18.5535	2131.49	114.883
128.10693	179	179-1	HMDB0029721	2,3,5-Trimethylfuran	Organoheterocyclic compounds	Heteroaromatic compounds	Unclassified		C7H10O	+NH4					*	0.480246	pos	1.15292	0	0	4.09514	17.0908	2501.67	146.376
128.10693	179	179-2	HMDB0029728	2-Ethyl-5-methylfuran	Organoheterocyclic compounds	Heteroaromatic compounds	Unclassified		C7H10O	+NH4					*	0.480246	pos	1.15292	0	0	4.09514	17.0908	2501.67	146.376
128.10693	179	179-3	HMDB0031541	3-Methyl-2-cyclohexen-1-one	Organic oxygen compounds	Organooxygen compounds	Carbonyl compounds		C7H10O	+NH4					*	0.480246	pos	1.15292	0	0	4.09514	17.0908	2501.67	146.376
211.16904	582	582-1	HMDB0030425	Linalyl propionate	Lipids and lipid-like molecules	Prenol lipids	Monoterpenoids		C13H22O2	+H					*	1.02859	pos	1.6576	0	0	4.00297	16.0329	5172.35	322.608
211.16904	582	582-2	HMDB0031014	Methyl (2E,6Z)-dodecadienoate	Lipids and lipid-like molecules	Fatty Acyls	Fatty acid esters		C13H22O2	+H					*	1.02859	pos	1.6576	0	0	4.00297	16.0329	5172.35	322.608
211.16904	582	582-3	HMDB0032052	alpha-Terpineol propanoate	Lipids and lipid-like molecules	Prenol lipids	Monoterpenoids		C13H22O2	+H					*	1.02859	pos	1.6576	0	0	4.00297	16.0329	5172.35	322.608
211.16904	582	582-4	HMDB0032098	Cepanone	Organoheterocyclic compounds	Dihydrofurans	Furanones		C13H22O2	+H					*	1.02859	pos	1.6576	0	0	4.00297	16.0329	5172.35	322.608
211.16904	582	582-5	HMDB0037286	Citral propylene glycol acetal	Organoheterocyclic compounds	Dioxolanes	1,3-dioxolanes		C13H22O2	+H					*	1.02859	pos	1.6576	0	0	4.00297	16.0329	5172.35	322.608
211.16904	582	582-6	HMDB0037307	Propyl 2,4-decadienoate	Lipids and lipid-like molecules	Fatty Acyls	Fatty acid esters		C13H22O2	+H					*	1.02859	pos	1.6576	0	0	4.00297	16.0329	5172.35	322.608
211.16904	582	582-7	HMDB0038249	Isobornyl propionate	Lipids and lipid-like molecules	Prenol lipids	Monoterpenoids		C13H22O2	+H					*	1.02859	pos	1.6576	0	0	4.00297	16.0329	5172.35	322.608
211.16904	582	582-8	HMDB0038258	Neryl propionate	Lipids and lipid-like molecules	Fatty Acyls	Fatty alcohol esters		C13H22O2	+H					*	1.02859	pos	1.6576	0	0	4.00297	16.0329	5172.35	322.608
211.16904	582	582-9	HMDB0038291	2-Propenyl cyclohexanebutanoate	Lipids and lipid-like molecules	Fatty Acyls	Fatty acid esters		C13H22O2	+H					*	1.02859	pos	1.6576	0	0	4.00297	16.0329	5172.35	322.608
211.16904	582	582-10	HMDB0041554	Artemisyl propionate	Organic acids and derivatives	Carboxylic acids and derivatives	Carboxylic acid derivatives		C13H22O2	+H					*	1.02859	pos	1.6576	0	0	4.00297	16.0329	5172.35	322.608
160.90116	322	322-1	HMDB0303534	Potassium carbonate (K2CO3)	Organic acids and derivatives	Organic carbonic acids and derivatives	Organic carbonic acids		CK2O3	+Na	0.9886226448395	0.1678494227745	0.9607759964845	0.15943091932208	**	1.34972	pos	1.23831	0	0	3.99921	15.9912	2923.74	182.834
117.09094	140	140-1	HMDB0244061	1,2-Cyclohexanediol	Organic oxygen compounds	Organooxygen compounds	Alcohols and polyols		C6H12O2	+H					*	0.51956	pos	1.27783	0	0	3.92896	15.2312	3093.2	203.083
117.09094	140	140-2	HMDB0245333	2,2-Dimethylbutyric acid	Lipids and lipid-like molecules	Fatty Acyls	Fatty acids and conjugates		C6H12O2	+H					*	0.51956	pos	1.27783	0	0	3.92896	15.2312	3093.2	203.083
117.09094	140	140-3	HMDB0249469	Butoxyacetaldehyde	Organic oxygen compounds	Organooxygen compounds	Ethers		C6H12O2	+H					*	0.51956	pos	1.27783	0	0	3.92896	15.2312	3093.2	203.083
117.09094	140	140-4	HMDB0258840	Tert-butyl acetate	Organic acids and derivatives	Carboxylic acids and derivatives	Carboxylic acid derivatives		C6H12O2	+H					*	0.51956	pos	1.27783	0	0	3.92896	15.2312	3093.2	203.083
117.09094	140	140-5	HMDB0000535	FA(6:0)	Lipids and lipid-like molecules	Fatty Acyls	Fatty acids and conjugates	C01585	C6H12O2	+H					*	0.51956	pos	1.27783	0	0	3.92896	15.2312	3093.2	203.083
117.09094	140	140-6	HMDB0000689	Isocaproic acid	Lipids and lipid-like molecules	Fatty Acyls	Fatty acids and conjugates		C6H12O2	+H					*	0.51956	pos	1.27783	0	0	3.92896	15.2312	3093.2	203.083
117.09094	140	140-7	HMDB0029762	Methyl (S)-2-Methylbutanoate	Lipids and lipid-like molecules	Fatty Acyls	Fatty acid esters		C6H12O2	+H					*	0.51956	pos	1.27783	0	0	3.92896	15.2312	3093.2	203.083
117.09094	140	140-8	HMDB0030027	Methyl 3-methylbutanoate	Lipids and lipid-like molecules	Fatty Acyls	Fatty acid esters		C6H12O2	+H					*	0.51956	pos	1.27783	0	0	3.92896	15.2312	3093.2	203.083
117.09094	140	140-9	HMDB0030056	Isopropyl propionate	Organic acids and derivatives	Carboxylic acids and derivatives	Carboxylic acid derivatives		C6H12O2	+H					*	0.51956	pos	1.27783	0	0	3.92896	15.2312	3093.2	203.083
117.09094	140	140-10	HMDB0030059	Propyl propionate	Organic acids and derivatives	Carboxylic acids and derivatives	Carboxylic acid derivatives		C6H12O2	+H					*	0.51956	pos	1.27783	0	0	3.92896	15.2312	3093.2	203.083
117.09094	140	140-11	HMDB0031207	Methyl pentanoate	Lipids and lipid-like molecules	Fatty Acyls	Fatty acid esters		C6H12O2	+H					*	0.51956	pos	1.27783	0	0	3.92896	15.2312	3093.2	203.083
117.09094	140	140-12	HMDB0031221	2-Ethylbutanoic acid	Lipids and lipid-like molecules	Fatty Acyls	Fatty acids and conjugates		C6H12O2	+H					*	0.51956	pos	1.27783	0	0	3.92896	15.2312	3093.2	203.083
117.09094	140	140-13	HMDB0031246	2-Methylpropyl acetate	Organic acids and derivatives	Carboxylic acids and derivatives	Carboxylic acid derivatives		C6H12O2	+H					*	0.51956	pos	1.27783	0	0	3.92896	15.2312	3093.2	203.083
117.09094	140	140-14	HMDB0031248	Ethyl 2-methylpropanoate	Organic acids and derivatives	Carboxylic acids and derivatives	Carboxylic acid derivatives		C6H12O2	+H					*	0.51956	pos	1.27783	0	0	3.92896	15.2312	3093.2	203.083
117.09094	140	140-15	HMDB0031325	n-Butyl acetate	Organic acids and derivatives	Carboxylic acids and derivatives	Carboxylic acid derivatives	C12304	C6H12O2	+H					*	0.51956	pos	1.27783	0	0	3.92896	15.2312	3093.2	203.083
117.09094	140	140-16	HMDB0031511	Diacetone alcohol	Organic oxygen compounds	Organooxygen compounds	Carbonyl compounds		C6H12O2	+H					*	0.51956	pos	1.27783	0	0	3.92896	15.2312	3093.2	203.083
117.09094	140	140-17	HMDB0031580	(±)-2-Methylpentanoic acid	Lipids and lipid-like molecules	Fatty Acyls	Fatty acids and conjugates		C6H12O2	+H					*	0.51956	pos	1.27783	0	0	3.92896	15.2312	3093.2	203.083
117.09094	140	140-18	HMDB0033774	3-Methylpentanoic acid	Lipids and lipid-like molecules	Fatty Acyls	Fatty acids and conjugates		C6H12O2	+H					*	0.51956	pos	1.27783	0	0	3.92896	15.2312	3093.2	203.083
117.09094	140	140-19	HMDB0033889	Ethyl butyrate	Lipids and lipid-like molecules	Fatty Acyls	Fatty acid esters		C6H12O2	+H					*	0.51956	pos	1.27783	0	0	3.92896	15.2312	3093.2	203.083
117.09094	140	140-20	HMDB0034163	3-Methylbutyl formate	Organic acids and derivatives	Carboxylic acids and derivatives	Carboxylic acid derivatives	C12293	C6H12O2	+H					*	0.51956	pos	1.27783	0	0	3.92896	15.2312	3093.2	203.083
117.09094	140	140-21	HMDB0037266	2,2,4-Trimethyl-1,3-dioxolane	Organic oxygen compounds	Organooxygen compounds	Ethers		C6H12O2	+H					*	0.51956	pos	1.27783	0	0	3.92896	15.2312	3093.2	203.083
117.09094	140	140-22	HMDB0040279	2,4,5-Trimethyl-1,3-dioxolane	Organoheterocyclic compounds	Dioxolanes	1,3-dioxolanes		C6H12O2	+H					*	0.51956	pos	1.27783	0	0	3.92896	15.2312	3093.2	203.083
117.09094	140	140-23	HMDB0040327	Pentyl formate	Organic acids and derivatives	Carboxylic acids and derivatives	Carboxylic acid derivatives		C6H12O2	+H					*	0.51956	pos	1.27783	0	0	3.92896	15.2312	3093.2	203.083
117.09094	140	140-24	HMDB0258198	Sec-butyl acetate	Organic acids and derivatives	Carboxylic acids and derivatives	Carboxylic acid derivatives		C6H12O2	+H					*	0.51956	pos	1.27783	0	0	3.92896	15.2312	3093.2	203.083
230.24757	672	672-1	HMDB0304813	Xestoaminol C	Organic nitrogen compounds	Organonitrogen compounds	Amines		C14H31NO	+H	0.982208899274	0.1388894922425	0.9591495956215	0.130845744598673	**	1.16563	pos	1.50995	0	0	3.91871	15.1234	4309.78	284.973
233.15076	684	684-1	HMDB0253447	Indanidine	Organoheterocyclic compounds	Benzopyrazoles	Indazoles		C11H13N5	+NH4	0.997948232323	0.409908252098	0.973168223786	0.398091215610459	**	0.663268	pos	2.19902	0	0	3.87382	14.6601	9157.9	624.683
89.06000	41	41-1	HMDB0000039	FA(4:0)	Lipids and lipid-like molecules	Fatty Acyls	Fatty acids and conjugates	C00246	C4H8O2	+H					*	3.2714	pos	1.33352	0	0	3.8505	14.425	3376.21	234.053
89.06000	41	41-2	HMDB0001873	Isobutyric acid	Organic acids and derivatives	Carboxylic acids and derivatives	Carboxylic acids	C02632	C4H8O2	+H					*	3.2714	pos	1.33352	0	0	3.8505	14.425	3376.21	234.053
107.08577	104	104-1	HMDB0059810	m-Xylene	Benzenoids	Benzene and substituted derivatives	Xylenes	C07208	C8H10	+H	0.9901716166525	0.2727633723035	0.9806673845765	0.264861147258794	**	2.30551	pos	2.43273	0	0	3.84473	14.3675	11216.3	780.676
107.08577	104	104-2	HMDB0059851	o-Xylene	Benzenoids	Benzene and substituted derivatives	Xylenes	C07212	C8H10	+H	0.9901716166525	0.2727633723035	0.9806673845765	0.264861147258794	**	2.30551	pos	2.43273	0	0	3.84473	14.3675	11216.3	780.676
107.08577	104	104-3	HMDB0059905	Ethylbenzene	Benzenoids	Benzene and substituted derivatives	Unclassified	C07111	C8H10	+H	0.9901716166525	0.2727633723035	0.9806673845765	0.264861147258794	**	2.30551	pos	2.43273	0	0	3.84473	14.3675	11216.3	780.676
107.08577	104	104-4	HMDB0059924	p-Xylene	Benzenoids	Benzene and substituted derivatives	Xylenes	C06756	C8H10	+H	0.9901716166525	0.2727633723035	0.9806673845765	0.264861147258794	**	2.30551	pos	2.43273	0	0	3.84473	14.3675	11216.3	780.676
93.07023	54	54-1	HMDB0034168	Toluene	Benzenoids	Benzene and substituted derivatives	Toluenes	C01455	C7H8	+H	0.987385133982	0.2287480252315	0.9819679025095	0.221789626733355	**	3.77664	pos	2.34272	0	0	3.79046	13.837	10433.8	754.051
655.46822	3172	3172-1	HMDB0007031	DG(36:4)	Lipids and lipid-like molecules	Glycerolipids	Diradylglycerols		C39H68O5	+K	0.989484115415667	0.203528213936667	0.878057571281333	0.176830200853732	**	2.4545	pos	1.08289	0	0	3.74462	13.4042	2279.09	170.027
139.11146	225	225-1	HMDB0013824	2-Pentylfuran	Organoheterocyclic compounds	Heteroaromatic compounds	Unclassified		C9H14O	+H					*	2.02379	pos	1.16048	0	0	3.6981	12.9789	2588.53	199.441
139.11146	225	225-2	HMDB0031152	(3Z,6Z)-3,6-Nonadienal	Organic oxygen compounds	Organooxygen compounds	Carbonyl compounds	C16323	C9H14O	+H					*	2.02379	pos	1.16048	0	0	3.6981	12.9789	2588.53	199.441
139.11146	225	225-3	HMDB0031195	3,5,5-Trimethyl-2-cyclohexen-1-one	Organic oxygen compounds	Organooxygen compounds	Carbonyl compounds	C14743	C9H14O	+H					*	2.02379	pos	1.16048	0	0	3.6981	12.9789	2588.53	199.441
139.11146	225	225-4	HMDB0031261	(2E,6E)-2,6-Nonadienal	Organic oxygen compounds	Organooxygen compounds	Carbonyl compounds		C9H14O	+H					*	2.02379	pos	1.16048	0	0	3.6981	12.9789	2588.53	199.441
139.11146	225	225-5	HMDB0031685	2,4-Nonadienal	Organic oxygen compounds	Organooxygen compounds	Carbonyl compounds		C9H14O	+H					*	2.02379	pos	1.16048	0	0	3.6981	12.9789	2588.53	199.441
139.11146	225	225-6	HMDB0033857	Violet-leaf aldehyde	Organic oxygen compounds	Organooxygen compounds	Carbonyl compounds	C08499	C9H14O	+H					*	2.02379	pos	1.16048	0	0	3.6981	12.9789	2588.53	199.441
139.11146	225	225-7	HMDB0036069	Pulegenone	Organic oxygen compounds	Organooxygen compounds	Carbonyl compounds		C9H14O	+H					*	2.02379	pos	1.16048	0	0	3.6981	12.9789	2588.53	199.441
139.11146	225	225-8	HMDB0036092	exo-2-Methyl-3-methylenebicyclo[2.2.1]heptan-2-ol	Lipids and lipid-like molecules	Prenol lipids	Monoterpenoids		C9H14O	+H					*	2.02379	pos	1.16048	0	0	3.6981	12.9789	2588.53	199.441
139.11146	225	225-9	HMDB0040338	3,5,5-Trimethyl-3-cyclohexen-1-one	Organic oxygen compounds	Organooxygen compounds	Carbonyl compounds		C9H14O	+H					*	2.02379	pos	1.16048	0	0	3.6981	12.9789	2588.53	199.441
115.09470	133	133-1	HMDB0032303	2-Heptanethiol	Organosulfur compounds	Thiols	Alkylthiols		C7H16S	+H-H2O					*	3.28577	pos	1.70823	0	0	3.62455	12.3338	5606.89	454.594
115.09470	133	133-2	HMDB0032304	Heptane-1-thiol	Organosulfur compounds	Thiols	Alkylthiols		C7H16S	+H-H2O					*	3.28577	pos	1.70823	0	0	3.62455	12.3338	5606.89	454.594
182.19003	429	429-1	HMDB0251214	Dicyclohexylamine	Organic nitrogen compounds	Organonitrogen compounds	Cyclohexylamines	C14686	C12H23N	+H	0.9955922890815	0.661635601597	0.972483707458333	0.640593790083956	**	1.6004	pos	2.14177	3.48342e-268	1.83015e-267	3.60833	12.1959	9252.04	758.618
123.11693	161	161-1	HMDB0038140	Santene	Hydrocarbons	Unsaturated hydrocarbons	Branched unsaturated hydrocarbons		C9H14	+H	0.98687603805	0.255559961165667	0.971015940139333	0.244896048101375	**	0.815255	pos	2.45389	0	0	3.55412	11.7462	11601	987.646
123.11693	161	161-2	HMDB0061784	3-Allyl-1-cyclohexene	Hydrocarbons	Unsaturated hydrocarbons	Olefins		C9H14	+H	0.98687603805	0.255559961165667	0.971015940139333	0.244896048101375	**	0.815255	pos	2.45389	0	0	3.55412	11.7462	11601	987.646
141.09095	233	233-1	HMDB0036176	3-Ethyl-2-hydroxy-4-methyl-2-cyclopenten-1-one	Organic oxygen compounds	Organooxygen compounds	Carbonyl compounds		C8H12O2	+H	0.993460264901	0.133107009607	0.977461921738	0.129256167874256	**	0.373556	pos	1.61214	0	0	3.48321	11.1828	5042.94	450.956
141.09095	233	233-2	HMDB0039652	2-Hydroxy-3,4,5-trimethyl-2-cyclopenten-1-one	Organic oxygen compounds	Organooxygen compounds	Carbonyl compounds		C8H12O2	+H	0.993460264901	0.133107009607	0.977461921738	0.129256167874256	**	0.373556	pos	1.61214	0	0	3.48321	11.1828	5042.94	450.956
141.09095	233	233-3	HMDB0039673	4-Ethyl-2-hydroxy-3-methyl-2-cyclopenten-1-one	Organic oxygen compounds	Organooxygen compounds	Carbonyl compounds		C8H12O2	+H	0.993460264901	0.133107009607	0.977461921738	0.129256167874256	**	0.373556	pos	1.61214	0	0	3.48321	11.1828	5042.94	450.956
141.09095	233	233-4	HMDB0040526	3,4,4-Trimethyl-1,2-cyclopentanedione	Organic oxygen compounds	Organooxygen compounds	Carbonyl compounds		C8H12O2	+H	0.993460264901	0.133107009607	0.977461921738	0.129256167874256	**	0.373556	pos	1.61214	0	0	3.48321	11.1828	5042.94	450.956
141.09095	233	233-5	HMDB0060682	2-Propyl-2,4-pentadienoic acid	Lipids and lipid-like molecules	Fatty Acyls	Fatty acids and conjugates	C16656	C8H12O2	+H	0.993460264901	0.133107009607	0.977461921738	0.129256167874256	**	0.373556	pos	1.61214	0	0	3.48321	11.1828	5042.94	450.956
113.05969	124	124-1	HMDB0001164	trans-1,2-Dihydrobenzene-1,2-diol	Organic oxygen compounds	Organooxygen compounds	Alcohols and polyols	C04221	C6H8O2	+H					*	0.135623	pos	1.23775	0	0	3.44804	10.9134	2989.23	273.903
113.05969	124	124-2	HMDB0029581	(2E,4E)-2,4-Hexadienoic acid	Lipids and lipid-like molecules	Fatty Acyls	Fatty acids and conjugates		C6H8O2	+H					*	0.135623	pos	1.23775	0	0	3.44804	10.9134	2989.23	273.903
113.05969	124	124-3	HMDB0032233	2,5-Dimethyl-3(2H)-furanone	Organoheterocyclic compounds	Dihydrofurans	Furanones		C6H8O2	+H					*	0.135623	pos	1.23775	0	0	3.44804	10.9134	2989.23	273.903
113.05969	124	124-4	HMDB0040260	5,5-Dimethyl-2(5H)-furanone	Organoheterocyclic compounds	Dihydrofurans	Furanones		C6H8O2	+H					*	0.135623	pos	1.23775	0	0	3.44804	10.9134	2989.23	273.903
523.24479	1109	1109-1	HMDB0030505	Bargustanine	Organoheterocyclic compounds	Isoquinolines and derivatives	Benzylisoquinolines		C29H34N2O7	+H	0.981157361663	0.208688362909333	0.910499124432333	0.186430271225261	**	1.74795	pos	1.31941	0	0	3.36033	10.2698	3415.43	332.571
229.15423	667	667-1	HMDB0011174	Isoleucylproline	Organic acids and derivatives	Carboxylic acids and derivatives	Amino acids, peptides, and analogues		C11H20N2O3	+H	0.995157575498	0.4589821872695	0.974514921636	0.445119046463048	**	1.92735	pos	1.20798	2.02036e-171	6.57962e-171	3.36009	10.268	3356.51	326.889
229.15423	667	667-2	HMDB0011175	Leucylproline	Organic acids and derivatives	Carboxylic acids and derivatives	Amino acids, peptides, and analogues		C11H20N2O3	+H	0.995157575498	0.4589821872695	0.974514921636	0.445119046463048	**	1.92735	pos	1.20798	2.02036e-171	6.57962e-171	3.36009	10.268	3356.51	326.889
151.11173	278	278-1	HMDB0004487	(S)-Carvone	Lipids and lipid-like molecules	Prenol lipids	Monoterpenoids	C11383	C10H14O	+H	0.994208155989167	0.560788638653667	0.973948028684167	0.543015605618208	**	0.0817461	pos	4.58071	0	0	3.35525	10.2337	40976.3	4004.07
151.11173	278	278-2	HMDB0035089	(R)-Carvone	Lipids and lipid-like molecules	Prenol lipids	Monoterpenoids	C01767	C10H14O	+H	0.994208155989167	0.560788638653667	0.973948028684167	0.543015605618208	**	0.0817461	pos	4.58071	0	0	3.35525	10.2337	40976.3	4004.07
151.11173	278	278-3	HMDB0038913	4,6-Decadiyn-1-ol	Lipids and lipid-like molecules	Fatty Acyls	Fatty alcohols		C10H14O	+H	0.994208155989167	0.560788638653667	0.973948028684167	0.543015605618208	**	0.0817461	pos	4.58071	0	0	3.35525	10.2337	40976.3	4004.07
151.11173	278	278-4	HMDB0035824	Carvone	Lipids and lipid-like molecules	Prenol lipids	Monoterpenoids		C10H14O	+H	0.994208155989167	0.560788638653667	0.973948028684167	0.543015605618208	**	0.0817461	pos	4.58071	0	0	3.35525	10.2337	40976.3	4004.07
181.12193	426	426-1	HMDB0030007	2,2,7,7-Tetramethyl-1,6-dioxaspiro[4.4]nona-3,8-diene	Organic oxygen compounds	Organooxygen compounds	Ethers		C11H16O2	+H	0.9760581617535	0.110931356575	0.957868959361	0.103713698343341	**	2.0713	pos	1.34451	0	0	3.32158	9.99756	3562.57	356.344
181.12193	426	426-2	HMDB0030039	Jasmolone	Organic oxygen compounds	Organooxygen compounds	Alcohols and polyols		C11H16O2	+H	0.9760581617535	0.110931356575	0.957868959361	0.103713698343341	**	2.0713	pos	1.34451	0	0	3.32158	9.99756	3562.57	356.344
181.12193	426	426-3	HMDB0036669	(+)-Myrtenyl formate	Lipids and lipid-like molecules	Prenol lipids	Monoterpenoids		C11H16O2	+H	0.9760581617535	0.110931356575	0.957868959361	0.103713698343341	**	2.0713	pos	1.34451	0	0	3.32158	9.99756	3562.57	356.344
181.12193	426	426-4	HMDB0036817	Norecasantalic acid	Lipids and lipid-like molecules	Prenol lipids	Monoterpenoids		C11H16O2	+H	0.9760581617535	0.110931356575	0.957868959361	0.103713698343341	**	2.0713	pos	1.34451	0	0	3.32158	9.99756	3562.57	356.344
249.12483	754	754-1	HMDB0249257	Bis(ethylphenyl)ether	Benzenoids	Benzene and substituted derivatives	Unclassified		C16H18O	+Na	0.994901675164	0.173689942014	0.93894645016	0.16225409134973	**	0.622164	pos	1.26436	0	0	3.30439	9.87914	3177.84	321.671
95.08585	61	61-1	HMDB0031532	1-Methyl-1,3-cyclohexadiene	Hydrocarbons	Unsaturated hydrocarbons	Branched unsaturated hydrocarbons		C7H10	+H					*	3.38726	pos	1.30339	0	0	3.29407	9.80872	3351.85	341.721
95.08585	61	61-2	HMDB0032395	2-Methyl-1,3-cyclohexadiene	Hydrocarbons	Unsaturated hydrocarbons	Branched unsaturated hydrocarbons		C7H10	+H					*	3.38726	pos	1.30339	0	0	3.29407	9.80872	3351.85	341.721
143.10663	243	243-1	HMDB0000392	2-Octenoic acid	Lipids and lipid-like molecules	Fatty Acyls	Fatty acids and conjugates		C8H14O2	+H					*	0.195159	pos	1.66443	0	0	3.26663	9.62396	5463.5	567.697
143.10663	243	243-2	HMDB0001568	trans-2-Octenoic acid	Lipids and lipid-like molecules	Fatty Acyls	Fatty acids and conjugates		C8H14O2	+H					*	0.195159	pos	1.66443	0	0	3.26663	9.62396	5463.5	567.697
143.10663	243	243-3	HMDB0013897	4-ene-Valproic acid	Lipids and lipid-like molecules	Fatty Acyls	Fatty acids and conjugates	C16648	C8H14O2	+H					*	0.195159	pos	1.66443	0	0	3.26663	9.62396	5463.5	567.697
143.10663	243	243-4	HMDB0013903	(3Z)-2-Propylpent-3-enoic acid	Lipids and lipid-like molecules	Fatty Acyls	Fatty acids and conjugates	C16654	C8H14O2	+H					*	0.195159	pos	1.66443	0	0	3.26663	9.62396	5463.5	567.697
143.10663	243	243-5	HMDB0013904	(3E)-2-Propylpent-3-enoic acid	Lipids and lipid-like molecules	Fatty Acyls	Fatty acids and conjugates		C8H14O2	+H					*	0.195159	pos	1.66443	0	0	3.26663	9.62396	5463.5	567.697
143.10663	243	243-6	HMDB0031403	Cyclohexaneacetic acid	Organic acids and derivatives	Carboxylic acids and derivatives	Carboxylic acids		C8H14O2	+H					*	0.195159	pos	1.66443	0	0	3.26663	9.62396	5463.5	567.697
143.10663	243	243-7	HMDB0032207	cis-5-Octenoic acid	Lipids and lipid-like molecules	Fatty Acyls	Fatty acids and conjugates		C8H14O2	+H					*	0.195159	pos	1.66443	0	0	3.26663	9.62396	5463.5	567.697
143.10663	243	243-8	HMDB0039793	(E)-4-Octenoic acid	Lipids and lipid-like molecules	Fatty Acyls	Fatty acids and conjugates		C8H14O2	+H					*	0.195159	pos	1.66443	0	0	3.26663	9.62396	5463.5	567.697
824.76702	5029	5029-1	HMDB0005356	TG(48:0)	Lipids and lipid-like molecules	Glycerolipids	Triradylcglycerols		C51H98O6	+NH4	0.974076296424667	0.4978106307355	0.8833106855395	0.428322240991172	**	3.81594	pos	1.57235	0	0	3.23975	9.44631	4920.24	520.864
657.48388	3218	3218-1	HMDB0011155	PA(34:3)	Lipids and lipid-like molecules	Glycerophospholipids	Glycerophosphates	C15647	C37H69O7P	+H	0.9933932547142	0.263762204327	0.9000522246114	0.2358313190358	**	2.26741	pos	1.4376	0	0	3.19338	9.14753	4134.07	451.933
115.03892	131	131-1	HMDB0031859	Norfuraneol	Organoheterocyclic compounds	Dihydrofurans	Furanones		C5H6O3	+H	0.976023391813	0.103341251579	0.985606894951	0.0994117402332038	**	0.421226	pos	1.29232	0	0	3.16607	8.976	3332.59	371.278
127.07535	175	175-1	HMDB0032333	4-Hydroxy-4-methyl-5-hexenoic acid gamma lactone	Organoheterocyclic compounds	Lactones	Gamma butyrolactones		C7H10O2	+H					*	0.0381826	pos	1.38141	0	0	3.16491	8.96878	3805.57	424.314
127.07535	175	175-2	HMDB0029582	Methyl sorbate	Lipids and lipid-like molecules	Fatty Acyls	Fatty acid esters		C7H10O2	+H					*	0.0381826	pos	1.38141	0	0	3.16491	8.96878	3805.57	424.314
127.07535	175	175-3	HMDB0031222	3-Ethyl-1,2-cyclopentanedione	Organic oxygen compounds	Organooxygen compounds	Carbonyl compounds		C7H10O2	+H					*	0.0381826	pos	1.38141	0	0	3.16491	8.96878	3805.57	424.314
127.07535	175	175-4	HMDB0031223	Enol-3-Ethyl-1,2-cyclopentanedione	Organic oxygen compounds	Organooxygen compounds	Carbonyl compounds		C7H10O2	+H					*	0.0381826	pos	1.38141	0	0	3.16491	8.96878	3805.57	424.314
127.07535	175	175-5	HMDB0032067	Allyl crotonate	Lipids and lipid-like molecules	Fatty Acyls	Fatty acid esters		C7H10O2	+H					*	0.0381826	pos	1.38141	0	0	3.16491	8.96878	3805.57	424.314
127.07535	175	175-6	HMDB0037026	3,4-Dimethyl-1,2-cyclopentanedione	Organic oxygen compounds	Organooxygen compounds	Carbonyl compounds		C7H10O2	+H					*	0.0381826	pos	1.38141	0	0	3.16491	8.96878	3805.57	424.314
171.13786	377	377-1	HMDB0029358	5Z-Octenyl acetate	Lipids and lipid-like molecules	Fatty Acyls	Fatty alcohol esters		C10H18O2	+H	0.96237037037	0.177837316652	0.973143576915	0.16654901197953	**	0.566043	pos	1.18129	0	0	3.13417	8.77968	2797.36	318.618
171.13786	377	377-2	HMDB0030031	(±)-6-Methyl-5-hepten-2-yl acetate	Organic acids and derivatives	Carboxylic acids and derivatives	Carboxylic acid derivatives		C10H18O2	+H	0.96237037037	0.177837316652	0.973143576915	0.16654901197953	**	0.566043	pos	1.18129	0	0	3.13417	8.77968	2797.36	318.618
171.13786	377	377-3	HMDB0031440	Linalool oxide (trans-pyranoid)	Organoheterocyclic compounds	Oxanes	Unclassified		C10H18O2	+H	0.96237037037	0.177837316652	0.973143576915	0.16654901197953	**	0.566043	pos	1.18129	0	0	3.13417	8.77968	2797.36	318.618
171.13786	377	377-4	HMDB0031441	Linalool oxide III	Organoheterocyclic compounds	Oxanes	Unclassified		C10H18O2	+H	0.96237037037	0.177837316652	0.973143576915	0.16654901197953	**	0.566043	pos	1.18129	0	0	3.13417	8.77968	2797.36	318.618
171.13786	377	377-5	HMDB0032119	4-Hydroxy-2,6-dimethyl-7-octen-3-one	Organic oxygen compounds	Organooxygen compounds	Carbonyl compounds		C10H18O2	+H	0.96237037037	0.177837316652	0.973143576915	0.16654901197953	**	0.566043	pos	1.18129	0	0	3.13417	8.77968	2797.36	318.618
171.13786	377	377-6	HMDB0032393	2-Methylbutyl 3-methyl-2-butenoate	Lipids and lipid-like molecules	Fatty Acyls	Fatty acid esters		C10H18O2	+H	0.96237037037	0.177837316652	0.973143576915	0.16654901197953	**	0.566043	pos	1.18129	0	0	3.13417	8.77968	2797.36	318.618
171.13786	377	377-7	HMDB0033377	cis-3-Hexenyl butyrate	Lipids and lipid-like molecules	Fatty Acyls	Fatty acid esters		C10H18O2	+H	0.96237037037	0.177837316652	0.973143576915	0.16654901197953	**	0.566043	pos	1.18129	0	0	3.13417	8.77968	2797.36	318.618
171.13786	377	377-8	HMDB0035122	(S,E)-2,6-Dimethyl-5,7-octadiene-2,3-diol	Lipids and lipid-like molecules	Fatty Acyls	Fatty alcohols		C10H18O2	+H	0.96237037037	0.177837316652	0.973143576915	0.16654901197953	**	0.566043	pos	1.18129	0	0	3.13417	8.77968	2797.36	318.618
171.13786	377	377-9	HMDB0035365	Cnidiol C	Organoheterocyclic compounds	Oxanes	Unclassified		C10H18O2	+H	0.96237037037	0.177837316652	0.973143576915	0.16654901197953	**	0.566043	pos	1.18129	0	0	3.13417	8.77968	2797.36	318.618
171.13786	377	377-10	HMDB0035837	Citronellic acid	Lipids and lipid-like molecules	Prenol lipids	Monoterpenoids	C16462	C10H18O2	+H	0.96237037037	0.177837316652	0.973143576915	0.16654901197953	**	0.566043	pos	1.18129	0	0	3.13417	8.77968	2797.36	318.618
171.13786	377	377-11	HMDB0035907	Linalyl oxide	Organoheterocyclic compounds	Tetrahydrofurans	Unclassified		C10H18O2	+H	0.96237037037	0.177837316652	0.973143576915	0.16654901197953	**	0.566043	pos	1.18129	0	0	3.13417	8.77968	2797.36	318.618
171.13786	377	377-12	HMDB0036099	Lilac alcohol	Organoheterocyclic compounds	Tetrahydrofurans	Unclassified		C10H18O2	+H	0.96237037037	0.177837316652	0.973143576915	0.16654901197953	**	0.566043	pos	1.18129	0	0	3.13417	8.77968	2797.36	318.618
171.13786	377	377-13	HMDB0036990	2,6-Dimethyl-3,7-octadiene-2,6-diol	Organic oxygen compounds	Organooxygen compounds	Alcohols and polyols		C10H18O2	+H	0.96237037037	0.177837316652	0.973143576915	0.16654901197953	**	0.566043	pos	1.18129	0	0	3.13417	8.77968	2797.36	318.618
171.13786	377	377-14	HMDB0036992	1-Cyclopropyl-4-methyl-1,3-cyclohexanediol	Organic oxygen compounds	Organooxygen compounds	Alcohols and polyols		C10H18O2	+H	0.96237037037	0.177837316652	0.973143576915	0.16654901197953	**	0.566043	pos	1.18129	0	0	3.13417	8.77968	2797.36	318.618
171.13786	377	377-15	HMDB0037021	trans-p-Menth-2-ene-1,4-diol	Lipids and lipid-like molecules	Prenol lipids	Monoterpenoids		C10H18O2	+H	0.96237037037	0.177837316652	0.973143576915	0.16654901197953	**	0.566043	pos	1.18129	0	0	3.13417	8.77968	2797.36	318.618
171.13786	377	377-16	HMDB0040530	Isopentyl 3-methyl-2-butenoate	Lipids and lipid-like molecules	Fatty Acyls	Fatty acid esters		C10H18O2	+H	0.96237037037	0.177837316652	0.973143576915	0.16654901197953	**	0.566043	pos	1.18129	0	0	3.13417	8.77968	2797.36	318.618
158.15371	310	310-1	HMDB0245344	2,2,6,6-Tetramethyl-4-piperidinol	Organoheterocyclic compounds	Piperidines	Unclassified		C9H19NO	+H	0.990056891333333	0.209005360593	0.975616938662667	0.201881679029735	**	1.42933	pos	1.94832	0	0	3.11312	8.65253	7580.99	876.159
158.15371	310	310-2	HMDB0245345	2,2,6,6-Tetramethylpiperidin-1-ol	Organoheterocyclic compounds	Piperidines	Unclassified		C9H19NO	+H	0.990056891333333	0.209005360593	0.975616938662667	0.201881679029735	**	1.42933	pos	1.94832	0	0	3.11312	8.65253	7580.99	876.159
158.15371	310	310-3	HMDB0253703	Isovaleryl diethylamide	Lipids and lipid-like molecules	Fatty Acyls	Fatty amides		C9H19NO	+H	0.990056891333333	0.209005360593	0.975616938662667	0.201881679029735	**	1.42933	pos	1.94832	0	0	3.11312	8.65253	7580.99	876.159
158.15371	310	310-4	HMDB0257395	Sec-Butylpropylacetamide	Lipids and lipid-like molecules	Fatty Acyls	Fatty amides		C9H19NO	+H	0.990056891333333	0.209005360593	0.975616938662667	0.201881679029735	**	1.42933	pos	1.94832	0	0	3.11312	8.65253	7580.99	876.159
156.10174	299	299-1	HMDB0030353	Arecoline	Alkaloids and derivatives	Unclassified	Unclassified	C10129	C8H13NO2	+H	0.994139194139	0.111579325966	0.977104108049	0.10838564565587	**	1.02905	pos	1.5638	0	0	3.08969	8.51312	4900.57	575.648
109.10119	110	110-1	HMDB0061897	(Z)-1,3-Octadiene	Hydrocarbons	Unsaturated hydrocarbons	Olefins		C8H12	+H	0.993918219462	0.15060197693	0.978085428767	0.146405743179635	**	0.0955674	pos	1.7288	0	0	2.91974	7.56711	6090.4	804.852
144.92716	246	246-1	HMDB0303516	Sodium carbonate	Organic acids and derivatives	Organic carbonic acids and derivatives	Organic carbonic acids		CNa2O3	+K					*	1.94957	pos	1.65552	0	0	2.8808	7.36558	5624.06	763.56
469.25485	1075	1075-1	HMDB0013848	4-Hydroxyvalsartan	Organic acids and derivatives	Carboxylic acids and derivatives	Amino acids, peptides, and analogues		C24H29N5O4	+NH4	0.992346491228	0.186680038638	0.927383466537	0.171798975455346	**	1.9861	pos	1.12068	0	0	2.84289	7.17458	2595.62	361.78
550.21597	1201	1201-1	HMDB0015414	Rolitetracycline	Phenylpropanoids and polyketides	Tetracyclines	Unclassified		C27H33N3O8	+Na	0.98558777191525	0.42197528113175	0.9520812728265	0.395964581486187	**	0.0265419	pos	1.37586	0	0	2.81541	7.0392	3939.79	559.693
73.06515	5	5-1	HMDB0000246	Tetrahydrofuran	Organoheterocyclic compounds	Tetrahydrofurans	Unclassified		C4H8O	+H					*	4.90081	pos	1.84066	0	0	2.76443	6.79478	7021.05	1033.3
73.06515	5	5-2	HMDB0000474	Butanone	Organic oxygen compounds	Organooxygen compounds	Carbonyl compounds	C02845	C4H8O	+H					*	4.90081	pos	1.84066	0	0	2.76443	6.79478	7021.05	1033.3
73.06515	5	5-3	HMDB0003543	Butanal	Organic oxygen compounds	Organooxygen compounds	Carbonyl compounds	C01412	C4H8O	+H					*	4.90081	pos	1.84066	0	0	2.76443	6.79478	7021.05	1033.3
73.06515	5	5-4	HMDB0031243	2-Methylpropanal	Organic oxygen compounds	Organooxygen compounds	Carbonyl compounds	C03219	C4H8O	+H					*	4.90081	pos	1.84066	0	0	2.76443	6.79478	7021.05	1033.3
73.06515	5	5-5	HMDB0031324	3-Buten-1-ol	Organic oxygen compounds	Organooxygen compounds	Alcohols and polyols		C4H8O	+H					*	4.90081	pos	1.84066	0	0	2.76443	6.79478	7021.05	1033.3
153.09068	285	285-1	HMDB0032599	3-(4-Hydroxyphenyl)-1-propanol	Benzenoids	Phenols	1-hydroxy-2-unsubstituted benzenoids		C9H12O2	+H	0.988789645526	0.123433177588	0.974017736516333	0.118878326999665	**	2.11655	pos	1.54352	0	0	2.7283	6.62673	4970.53	750.073
153.09068	285	285-2	HMDB0036227	2-Propenyl 2,4-hexadienoate	Lipids and lipid-like molecules	Fatty Acyls	Fatty acid esters		C9H12O2	+H	0.988789645526	0.123433177588	0.974017736516333	0.118878326999665	**	2.11655	pos	1.54352	0	0	2.7283	6.62673	4970.53	750.073
155.10630	295	295-1	HMDB0031302	Methyl 2-octynoate	Lipids and lipid-like molecules	Fatty Acyls	Fatty acid esters		C9H14O2	+H					*	2.30298	pos	1.54999	0	0	2.68875	6.44753	5038.35	781.439
155.10630	295	295-2	HMDB0032314	2,4-Hexadienyl propionate	Organic acids and derivatives	Carboxylic acids and derivatives	Carboxylic acid derivatives		C9H14O2	+H					*	2.30298	pos	1.54999	0	0	2.68875	6.44753	5038.35	781.439
155.10630	295	295-3	HMDB0032442	2-Nonenoic acid gamma-lactone	Organoheterocyclic compounds	Dihydrofurans	Furanones		C9H14O2	+H					*	2.30298	pos	1.54999	0	0	2.68875	6.44753	5038.35	781.439
155.10630	295	295-4	HMDB0035135	(E)-2,6-Dimethyl-2,5-heptadienoic acid	Lipids and lipid-like molecules	Fatty Acyls	Fatty acids and conjugates		C9H14O2	+H					*	2.30298	pos	1.54999	0	0	2.68875	6.44753	5038.35	781.439
155.10630	295	295-5	HMDB0036177	3,5,5-Trimethyl-1,2-cyclohexanedione	Organic oxygen compounds	Organooxygen compounds	Carbonyl compounds		C9H14O2	+H					*	2.30298	pos	1.54999	0	0	2.68875	6.44753	5038.35	781.439
155.10630	295	295-6	HMDB0038268	Allyl hexenoate	Lipids and lipid-like molecules	Fatty Acyls	Fatty acid esters		C9H14O2	+H					*	2.30298	pos	1.54999	0	0	2.68875	6.44753	5038.35	781.439
155.10630	295	295-7	HMDB0038697	xi-2,2,6-Trimethyl-1,4-cyclohexanedione	Organic oxygen compounds	Organooxygen compounds	Carbonyl compounds		C9H14O2	+H					*	2.30298	pos	1.54999	0	0	2.68875	6.44753	5038.35	781.439
155.10630	295	295-8	HMDB0040285	Anapear	Lipids and lipid-like molecules	Fatty Acyls	Fatty acid esters		C9H14O2	+H					*	2.30298	pos	1.54999	0	0	2.68875	6.44753	5038.35	781.439
107.07030	103	103-1	HMDB0034778	(2R*,3R*)-1,2,3-Butanetriol	Organic oxygen compounds	Organooxygen compounds	Alcohols and polyols		C4H10O3	+H					*	0.31449	pos	1.49925	0	0	2.58556	6.00249	4783.95	796.994
107.07030	103	103-2	HMDB0061944	Trihydroxybutane	Organic acids and derivatives	Orthocarboxylic acid derivatives	Unclassified		C4H10O3	+H					*	0.31449	pos	1.49925	0	0	2.58556	6.00249	4783.95	796.994
112.07578	120	120-1	HMDB0000228	Phenol	Benzenoids	Phenols	1-hydroxy-4-unsubstituted benzenoids	C15584	C6H6O	+NH4	0.987404408457	0.115257540547	0.98337136857	0.111913368880628	**	0.831327	pos	1.17536	0	0	2.55067	5.85905	2972.08	507.263
215.16393	596	596-1	HMDB0010727	3-Oxododecanoic acid	Organic acids and derivatives	Keto acids and derivatives	Medium-chain keto acids and derivatives	C02367	C12H22O3	+H					*	1.12541	pos	1.28784	0	0	2.52489	5.75531	3567.28	619.825
82.98960	22	22-1	HMDB0000990	Acetaldehyde	Organic oxygen compounds	Organooxygen compounds	Carbonyl compounds	C00084	C2H4O	+K					*	2.69178	pos	1.59564	0	0	2.49348	5.63134	5492.24	975.298
114.09144	128	128-1	HMDB0031199	2,5-Dihydro-2,4,5-trimethyloxazole	Organoheterocyclic compounds	Azolines	Oxazolines		C6H11NO	+H	0.996899426713833	0.765048066369167	0.990986157506	0.755801337625341	**	0.886918	pos	6.75347	0	0	2.48938	5.61536	97838	17423.3
114.09144	128	128-2	HMDB0031702	1-Piperidinecarboxaldehyde	Organoheterocyclic compounds	Piperidines	Unclassified		C6H11NO	+H	0.996899426713833	0.765048066369167	0.990986157506	0.755801337625341	**	0.886918	pos	6.75347	0	0	2.48938	5.61536	97838	17423.3
87.04443	37	37-1	HMDB0000549	gamma-Butyrolactone	Organoheterocyclic compounds	Lactones	Gamma butyrolactones	C01770	C4H6O2	+H					*	4.27469	pos	1.20803	0	0	2.48007	5.57924	3167.69	567.763
87.04443	37	37-2	HMDB0010720	But-2-enoic acid	Lipids and lipid-like molecules	Fatty Acyls	Fatty acids and conjugates	C01771	C4H6O2	+H					*	4.27469	pos	1.20803	0	0	2.48007	5.57924	3167.69	567.763
87.04443	37	37-3	HMDB0034439	Isocrotonic acid	Lipids and lipid-like molecules	Fatty Acyls	Fatty acids and conjugates		C4H6O2	+H					*	4.27469	pos	1.20803	0	0	2.48007	5.57924	3167.69	567.763
167.10634	358	358-1	HMDB0004586	Perillic acid	Lipids and lipid-like molecules	Prenol lipids	Monoterpenoids	C11924	C10H14O2	+H	0.9872869149202	0.1871108053714	0.9722063072526	0.179597663951087	**	1.87174	pos	1.79497	0	0	2.42075	5.3545	7019.41	1310.94
167.10634	358	358-2	HMDB0034922	alpha-Teresantalic acid	Lipids and lipid-like molecules	Prenol lipids	Monoterpenoids		C10H14O2	+H	0.9872869149202	0.1871108053714	0.9722063072526	0.179597663951087	**	1.87174	pos	1.79497	0	0	2.42075	5.3545	7019.41	1310.94
167.10634	358	358-3	HMDB0035235	2,4,7-Decatrienoic acid	Lipids and lipid-like molecules	Fatty Acyls	Fatty acids and conjugates		C10H14O2	+H	0.9872869149202	0.1871108053714	0.9722063072526	0.179597663951087	**	1.87174	pos	1.79497	0	0	2.42075	5.3545	7019.41	1310.94
167.10634	358	358-4	HMDB0037011	5-Hydroxy-p-mentha-6,8-dien-2-one	Lipids and lipid-like molecules	Prenol lipids	Monoterpenoids		C10H14O2	+H	0.9872869149202	0.1871108053714	0.9722063072526	0.179597663951087	**	1.87174	pos	1.79497	0	0	2.42075	5.3545	7019.41	1310.94
167.10634	358	358-5	HMDB0037012	2-Hydroxy-p-mentha-1,8-dien-6-one	Lipids and lipid-like molecules	Prenol lipids	Monoterpenoids		C10H14O2	+H	0.9872869149202	0.1871108053714	0.9722063072526	0.179597663951087	**	1.87174	pos	1.79497	0	0	2.42075	5.3545	7019.41	1310.94
631.46841	2699	2699-1	HMDB0255813	trans-1,4-Bis[[1-cyclohexyl-3-(4-dimethylamino phenyl)ureido]methyl]cyclohexane	Benzenoids	Benzene and substituted derivatives	N-phenylureas		C38H58N6O2	+H	0.995596810401	0.284174743692	0.900259846853833	0.254704638347793	**	1.56347	pos	1.42419	0	0	2.39584	5.26285	4473.11	849.941
169.12199	367	367-1	HMDB0013105	trans-4,5-epoxy-2(E)-decenal	Organic oxygen compounds	Organooxygen compounds	Carbonyl compounds		C10H16O2	+H					*	1.8708	pos	3.50609	0	0	2.39255	5.25083	26789.7	5101.98
169.12199	367	367-2	HMDB0031156	Ethyl (4Z)-4,7-octadienoate	Lipids and lipid-like molecules	Fatty Acyls	Fatty acid esters		C10H16O2	+H					*	1.8708	pos	3.50609	0	0	2.39255	5.25083	26789.7	5101.98
169.12199	367	367-3	HMDB0031273	Methyl octynecarboxylate	Lipids and lipid-like molecules	Fatty Acyls	Fatty acid esters		C10H16O2	+H					*	1.8708	pos	3.50609	0	0	2.39255	5.25083	26789.7	5101.98
169.12199	367	367-4	HMDB0032219	(+/-)-Dihydromintlactone	Organoheterocyclic compounds	Benzofurans	Unclassified		C10H16O2	+H					*	1.8708	pos	3.50609	0	0	2.39255	5.25083	26789.7	5101.98
169.12199	367	367-5	HMDB0032312	2,4-Hexadienyl butyrate	Lipids and lipid-like molecules	Fatty Acyls	Fatty acid esters		C10H16O2	+H					*	1.8708	pos	3.50609	0	0	2.39255	5.25083	26789.7	5101.98
169.12199	367	367-6	HMDB0032313	2,4-Hexadienyl isobutyrate	Organic acids and derivatives	Carboxylic acids and derivatives	Carboxylic acid derivatives		C10H16O2	+H					*	1.8708	pos	3.50609	0	0	2.39255	5.25083	26789.7	5101.98
169.12199	367	367-7	HMDB0032319	cis-3-Hexenyl crotonate	Lipids and lipid-like molecules	Fatty Acyls	Fatty acid esters		C10H16O2	+H					*	1.8708	pos	3.50609	0	0	2.39255	5.25083	26789.7	5101.98
169.12199	367	367-8	HMDB0032434	(+/-)-2-(5-Methyl-5-vinyltetrahydrofuran-2-yl)propionaldehyde	Organoheterocyclic compounds	Tetrahydrofurans	Unclassified		C10H16O2	+H					*	1.8708	pos	3.50609	0	0	2.39255	5.25083	26789.7	5101.98
169.12199	367	367-9	HMDB0034670	6-Hydroxy-2,6-dimethyl-2,7-octadien-4-one	Lipids and lipid-like molecules	Prenol lipids	Monoterpenoids		C10H16O2	+H					*	1.8708	pos	3.50609	0	0	2.39255	5.25083	26789.7	5101.98
169.12199	367	367-10	HMDB0035766	Ascaridole	Organoheterocyclic compounds	Dioxanes	1,2-dioxanes	C09836	C10H16O2	+H					*	1.8708	pos	3.50609	0	0	2.39255	5.25083	26789.7	5101.98
169.12199	367	367-11	HMDB0035829	Dihydronepetalactone	Lipids and lipid-like molecules	Prenol lipids	Terpene lactones		C10H16O2	+H					*	1.8708	pos	3.50609	0	0	2.39255	5.25083	26789.7	5101.98
169.12199	367	367-12	HMDB0036067	Epoxycampholenic aldehyde	Organoheterocyclic compounds	Oxanes	Unclassified		C10H16O2	+H					*	1.8708	pos	3.50609	0	0	2.39255	5.25083	26789.7	5101.98
169.12199	367	367-13	HMDB0036103	Geranic acid	Lipids and lipid-like molecules	Prenol lipids	Monoterpenoids	C16461	C10H16O2	+H					*	1.8708	pos	3.50609	0	0	2.39255	5.25083	26789.7	5101.98
169.12199	367	367-14	HMDB0037014	gamma-Diosphenol	Lipids and lipid-like molecules	Prenol lipids	Monoterpenoids		C10H16O2	+H					*	1.8708	pos	3.50609	0	0	2.39255	5.25083	26789.7	5101.98
169.12199	367	367-15	HMDB0037175	4-Isopropyl-3-cyclohexene-1-carboxylic acid	Lipids and lipid-like molecules	Prenol lipids	Monoterpenoids		C10H16O2	+H					*	1.8708	pos	3.50609	0	0	2.39255	5.25083	26789.7	5101.98
194.11490	493	493-1	HMDB0247090	6-Methylpteridine-2,4-diamine	Organoheterocyclic compounds	Pteridines and derivatives	Unclassified		C7H8N6	+NH4					*	0.187277	pos	1.1791	0	0	2.25493	4.77311	3129.39	655.63
135.10137	211	211-1	HMDB0032478	Polypropylene glycol (m w 1,200-3,000)	Organic oxygen compounds	Organooxygen compounds	Alcohols and polyols		C6H14O3	+H					*	1.51697	pos	1.16355	0	0	2.23874	4.71985	3080.46	652.66
97.06495	66	66-1	HMDB0031545	2-Methyl-2-cyclopenten-1-one	Organic oxygen compounds	Organooxygen compounds	Carbonyl compounds		C6H8O	+H					*	1.64957	pos	1.17994	0	0	2.23526	4.70848	3162.78	671.72
97.06495	66	66-2	HMDB0031546	3-Methyl-2-cyclopenten-1-one	Organic oxygen compounds	Organooxygen compounds	Carbonyl compounds		C6H8O	+H					*	1.64957	pos	1.17994	0	0	2.23526	4.70848	3162.78	671.72
97.06495	66	66-3	HMDB0034729	(E,E)-2,4-Hexadienal	Organic oxygen compounds	Organooxygen compounds	Carbonyl compounds		C6H8O	+H					*	1.64957	pos	1.17994	0	0	2.23526	4.70848	3162.78	671.72
165.11213	349	349-1	HMDB0256877	Proxyl nitroxide	Organoheterocyclic compounds	Pyrrolidines	Unclassified		C8H16NO	+Na	0.991742286751	0.118250251115	0.977353819769	0.114617971417113	**	1.65863	pos	1.23875	0	0	2.21787	4.65206	3517.82	756.184
822.75205	5018	5018-1	HMDB0005359	TG(48:1)	Lipids and lipid-like molecules	Glycerolipids	Triradylcglycerols	C00422	C51H96O6	+NH4	0.983117627893167	0.4386233663605	0.884309656776	0.381330562999953	**	2.99754	pos	1.28516	0	0	2.21297	4.63629	3778.79	815.048
163.12275	337	337-1	HMDB0001934	Nicotine	Organoheterocyclic compounds	Pyridines and derivatives	Pyrrolidinylpyridines	C00745	C10H14N2	+H	0.997289758628167	0.550335533435333	0.978183629762667	0.536870207587398	**	1.37024	pos	3.13855	0	0	2.16208	4.47561	22422.4	5009.91
163.12275	337	337-2	HMDB0004350	Anabasine	Alkaloids and derivatives	Unclassified	Unclassified	C06180	C10H14N2	+H	0.997289758628167	0.550335533435333	0.978183629762667	0.536870207587398	**	1.37024	pos	3.13855	0	0	2.16208	4.47561	22422.4	5009.91
108.08092	106	106-1	HMDB0029734	3-Ethylpyridine	Organoheterocyclic compounds	Pyridines and derivatives	Unclassified		C7H9N	+H	0.9881304746815	0.12010054627	0.980219849762	0.116327600272036	**	1.37064	pos	1.42612	0	0	2.13596	4.3953	4702.49	1069.89
108.08092	106	106-2	HMDB0032244	2,4-Dimethylpyridine	Organoheterocyclic compounds	Pyridines and derivatives	Methylpyridines		C7H9N	+H	0.9881304746815	0.12010054627	0.980219849762	0.116327600272036	**	1.37064	pos	1.42612	0	0	2.13596	4.3953	4702.49	1069.89
108.08092	106	106-3	HMDB0033871	Benzylamine	Benzenoids	Benzene and substituted derivatives	Phenylmethylamines	C15562	C7H9N	+H	0.9881304746815	0.12010054627	0.980219849762	0.116327600272036	**	1.37064	pos	1.42612	0	0	2.13596	4.3953	4702.49	1069.89
290.26826	883	883-1	HMDB0006294	16-Hydroxyhexadecanoic acid	Lipids and lipid-like molecules	Fatty Acyls	Fatty acids and conjugates	C18218	C16H32O3	+NH4	0.979884742529	0.158577856340333	0.952118978887667	0.147947884772174	**	2.45179	pos	1.18969	0	0	2.10916	4.31441	3289.53	762.452
290.26826	883	883-2	HMDB0010734	(R)-3-Hydroxy-hexadecanoic acid	Lipids and lipid-like molecules	Fatty Acyls	Fatty acids and conjugates		C16H32O3	+NH4	0.979884742529	0.158577856340333	0.952118978887667	0.147947884772174	**	2.45179	pos	1.18969	0	0	2.10916	4.31441	3289.53	762.452
290.26826	883	883-3	HMDB0061658	3-Hydroxyhexadecanoic acid	Lipids and lipid-like molecules	Fatty Acyls	Fatty acids and conjugates		C16H32O3	+NH4	0.979884742529	0.158577856340333	0.952118978887667	0.147947884772174	**	2.45179	pos	1.18969	0	0	2.10916	4.31441	3289.53	762.452
290.26826	883	883-4	HMDB0112184	5-Hydroxyhexadecanoic acid	Lipids and lipid-like molecules	Fatty Acyls	Fatty acids and conjugates		C16H32O3	+NH4	0.979884742529	0.158577856340333	0.952118978887667	0.147947884772174	**	2.45179	pos	1.18969	0	0	2.10916	4.31441	3289.53	762.452
290.26826	883	883-5	HMDB0112185	7-Hydroxyhexadecanoic acid	Lipids and lipid-like molecules	Fatty Acyls	Fatty acids and conjugates		C16H32O3	+NH4	0.979884742529	0.158577856340333	0.952118978887667	0.147947884772174	**	2.45179	pos	1.18969	0	0	2.10916	4.31441	3289.53	762.452
290.26826	883	883-6	HMDB0112186	8-Hydroxyhexadecanoic acid	Lipids and lipid-like molecules	Fatty Acyls	Fatty acids and conjugates		C16H32O3	+NH4	0.979884742529	0.158577856340333	0.952118978887667	0.147947884772174	**	2.45179	pos	1.18969	0	0	2.10916	4.31441	3289.53	762.452
290.26826	883	883-7	HMDB0112187	9-Hydroxyhexadecanoic acid	Lipids and lipid-like molecules	Fatty Acyls	Fatty acids and conjugates		C16H32O3	+NH4	0.979884742529	0.158577856340333	0.952118978887667	0.147947884772174	**	2.45179	pos	1.18969	0	0	2.10916	4.31441	3289.53	762.452
290.26826	883	883-8	HMDB0112188	10-Hydroxyhexadecanoic acid	Lipids and lipid-like molecules	Fatty Acyls	Fatty acids and conjugates		C16H32O3	+NH4	0.979884742529	0.158577856340333	0.952118978887667	0.147947884772174	**	2.45179	pos	1.18969	0	0	2.10916	4.31441	3289.53	762.452
290.26826	883	883-9	HMDB0112189	11-Hydroxyhexadecanoic acid	Lipids and lipid-like molecules	Fatty Acyls	Fatty acids and conjugates		C16H32O3	+NH4	0.979884742529	0.158577856340333	0.952118978887667	0.147947884772174	**	2.45179	pos	1.18969	0	0	2.10916	4.31441	3289.53	762.452
290.26826	883	883-10	HMDB0112190	12-Hydroxyhexadecanoic acid	Lipids and lipid-like molecules	Fatty Acyls	Fatty acids and conjugates		C16H32O3	+NH4	0.979884742529	0.158577856340333	0.952118978887667	0.147947884772174	**	2.45179	pos	1.18969	0	0	2.10916	4.31441	3289.53	762.452
290.26826	883	883-11	HMDB0112191	13-Hydroxyhexadecanoic acid	Lipids and lipid-like molecules	Fatty Acyls	Fatty acids and conjugates		C16H32O3	+NH4	0.979884742529	0.158577856340333	0.952118978887667	0.147947884772174	**	2.45179	pos	1.18969	0	0	2.10916	4.31441	3289.53	762.452
290.26826	883	883-12	HMDB0112192	6-Hydroxyhexadecanoic acid	Lipids and lipid-like molecules	Fatty Acyls	Fatty acids and conjugates		C16H32O3	+NH4	0.979884742529	0.158577856340333	0.952118978887667	0.147947884772174	**	2.45179	pos	1.18969	0	0	2.10916	4.31441	3289.53	762.452
129.05456	184	184-1	HMDB0031303	Osmundalactone	Organoheterocyclic compounds	Pyrans	Pyranones and derivatives		C6H8O3	+H	0.9946195817178	0.4649333249572	0.9871091069382	0.456470630452699	**	0.4944	pos	3.61619	0	0	2.10864	4.31284	30076.8	6973.79
129.05456	184	184-2	HMDB0031306	3-Hydroxy-4,5-dimethyl-2(5H)-furanone	Organoheterocyclic compounds	Dihydrofurans	Furanones		C6H8O3	+H	0.9946195817178	0.4649333249572	0.9871091069382	0.456470630452699	**	0.4944	pos	3.61619	0	0	2.10864	4.31284	30076.8	6973.79
129.05456	184	184-3	HMDB0031847	2-Ethyl-3,4-dihydroxyfuran	Organoheterocyclic compounds	Dihydrofurans	Furanones		C6H8O3	+H	0.9946195817178	0.4649333249572	0.9871091069382	0.456470630452699	**	0.4944	pos	3.61619	0	0	2.10864	4.31284	30076.8	6973.79
100.11228	78	78-1	HMDB0031404	Cyclohexylamine	Organic nitrogen compounds	Organonitrogen compounds	Cyclohexylamines	C00571	C6H13N	+H					*	2.01131	pos	1.08384	0	0	2.01655	4.04616	2806.03	693.505
100.11228	78	78-2	HMDB0032416	2-Methylpiperidine	Organoheterocyclic compounds	Piperidines	Unclassified		C6H13N	+H					*	2.01131	pos	1.08384	0	0	2.01655	4.04616	2806.03	693.505
183.07769	432	432-1	HMDB0031567	3-Methyl-4-phenyl-3-buten-2-one	Benzenoids	Benzene and substituted derivatives	Unclassified		C11H12O	+Na	0.975757575758	0.130827119058	0.959294566845	0.122459277974842	**	1.85368	pos	1.27452	0	0	1.99976	3.99934	3875.11	968.938
74.06037	6	6-1	HMDB0062210	3-amino-propanal	Organic oxygen compounds	Organooxygen compounds	Carbonyl compounds		C3H8NO	+					*	4.45864	pos	2.83382	0	0	1.99885	3.9968	18971.1	4746.57
537.16493	1125	1125-1	HMDB0259813	Vincosamide	Organoheterocyclic compounds	Indoles and derivatives	Pyridoindoles		C26H30N2O8	+K	0.984166088567333	0.219704558589	0.919478598009167	0.198814973431482	**	2.89655	pos	1.29177	0	0	1.99496	3.98605	4001.79	1003.95
230.13944	669	669-1	HMDB0029707	2-Amino-3,4-dimethylimidazo[4,5-f]quinoline	Organoheterocyclic compounds	Quinolines and derivatives	Unclassified	C19254	C12H12N4	+NH4	0.986186712733667	0.134548115779667	0.962039476989333	0.127652598757561	**	2.50405	pos	1.45928	0	0	1.99083	3.97465	5055.24	1271.87
205.08572	542	542-1	HMDB0033303	Anofinic acid	Organoheterocyclic compounds	Benzopyrans	1-benzopyrans		C12H12O3	+H	0.997042919411167	0.861229397521833	0.981311814017333	0.842635451298736	**	0.998208	pos	5.27354	0	0	1.97128	3.92116	65928.3	16813.5
205.08572	542	542-2	HMDB0035095	7-Ethoxy-4-methyl-2H-1-benzopyran-2-one	Phenylpropanoids and polyketides	Coumarins and derivatives	Unclassified		C12H12O3	+H	0.997042919411167	0.861229397521833	0.981311814017333	0.842635451298736	**	0.998208	pos	5.27354	0	0	1.97128	3.92116	65928.3	16813.5
900.79799	5427	5427-1	HMDB0029554	Glycerol 1,2-di-(9Z,12Z-octadecadienoate) 3-octadecanoate	Lipids and lipid-like molecules	Glycerolipids	Triradylcglycerols		C57H102O6	+NH4	0.990338233626	0.709369167392667	0.940608064422167	0.660791658356701	**	3.85117	pos	2.5352	0	0	1.96865	3.914	15310.4	3911.71
900.79799	5427	5427-2	HMDB0031113	Glycerol 1,3-di-(9Z-octadecenoate) 2-(9Z,12Z-octadecadienoate)	Lipids and lipid-like molecules	Glycerolipids	Triradylcglycerols		C57H102O6	+NH4	0.990338233626	0.709369167392667	0.940608064422167	0.660791658356701	**	3.85117	pos	2.5352	0	0	1.96865	3.914	15310.4	3911.71
900.79799	5427	5427-3	HMDB0031114	Glycerol 1,3-di-(9Z,12Z-octadecadienoate) 2-octadecanoate	Lipids and lipid-like molecules	Glycerolipids	Triradylcglycerols		C57H102O6	+NH4	0.990338233626	0.709369167392667	0.940608064422167	0.660791658356701	**	3.85117	pos	2.5352	0	0	1.96865	3.914	15310.4	3911.71
111.04424	114	114-1	HMDB0000957	Pyrocatechol	Benzenoids	Phenols	Benzenediols	C15571	C6H6O2	+H	0.9890709400608	0.1404616220426	0.9831231652044	0.136581868822508	**	1.65185	pos	1.78789	0	0	1.92205	3.7896	7738.29	2041.98
111.04424	114	114-2	HMDB0002434	Hydroquinone	Benzenoids	Phenols	Benzenediols	C00530	C6H6O2	+H	0.9890709400608	0.1404616220426	0.9831231652044	0.136581868822508	**	1.65185	pos	1.78789	0	0	1.92205	3.7896	7738.29	2041.98
111.04424	114	114-3	HMDB0031180	(E,E)-2,4-Hexadienedial	Organic oxygen compounds	Organooxygen compounds	Carbonyl compounds		C6H6O2	+H	0.9890709400608	0.1404616220426	0.9831231652044	0.136581868822508	**	1.65185	pos	1.78789	0	0	1.92205	3.7896	7738.29	2041.98
111.04424	114	114-4	HMDB0032037	1,3-Benzenediol	Benzenoids	Phenols	Benzenediols	C01751	C6H6O2	+H	0.9890709400608	0.1404616220426	0.9831231652044	0.136581868822508	**	1.65185	pos	1.78789	0	0	1.92205	3.7896	7738.29	2041.98
435.23457	1053	1053-1	HMDB0250026	(2s)-2-[[(2s)-2-Acetamido-5-[[n-(Methylcarbamoyl)carbamimidoyl]amino]pentanoyl]-Methyl-Amino]-3-Phenyl-Propanoic Acid	Organic acids and derivatives	Carboxylic acids and derivatives	Amino acids, peptides, and analogues		C20H30N6O5	+H	0.994592670943	0.265839791837667	0.941919877808	0.249045790215029	**	1.08818	pos	1.594	0	0	1.87621	3.6711	6195.85	1687.74
149.02296	262	262-1	HMDB0256501	Phthalic anhydride	Organoheterocyclic compounds	Benzofurans	Benzofuranones		C8H4O3	+H	0.9969892599495	0.9166830814495	0.995714826756333	0.91000686779494	**	2.44347	pos	12.8129	0	0	1.87188	3.6601	399061	109030
846.75190	5157	5157-1	HMDB0005379	TG(50:3)	Lipids and lipid-like molecules	Glycerolipids	Triradylcglycerols	C00422	C53H96O6	+NH4	0.989540889343167	0.569831498297167	0.906703241826333	0.511264178317276	**	3.08121	pos	2.00079	0	0	1.87121	3.65838	9777.13	2672.53
902.81283	5435	5435-1	HMDB0031108	Tripetroselinin	Lipids and lipid-like molecules	Glycerolipids	Triradylcglycerols		C57H104O6	+NH4	0.9825718388975	0.541216816611	0.9056496970555	0.481610383240069	**	4.74832	pos	1.87224	0	0	1.85033	3.60582	8628.55	2392.95
902.81283	5435	5435-2	HMDB0005389	TG(54:3)	Lipids and lipid-like molecules	Glycerolipids	Triradylcglycerols	C00422	C57H104O6	+NH4	0.9825718388975	0.541216816611	0.9056496970555	0.481610383240069	**	4.74832	pos	1.87224	0	0	1.85033	3.60582	8628.55	2392.95
902.81283	5435	5435-3	HMDB0244467	2,3-Di(octadec-9-enoyloxy)propyl octadec-9-enoate	Lipids and lipid-like molecules	Glycerolipids	Triradylcglycerols		C57H104O6	+NH4	0.9825718388975	0.541216816611	0.9056496970555	0.481610383240069	**	4.74832	pos	1.87224	0	0	1.85033	3.60582	8628.55	2392.95
143.07018	242	242-1	HMDB0033736	Homofureanol	Organoheterocyclic compounds	Dihydrofurans	Furanones		C7H10O3	+H	0.990499619008833	0.2685458871595	0.9810960603655	0.260966253076827	**	0.645867	pos	2.334	0	0	1.81649	3.52223	13502.4	3833.47
850.78204	5188	5188-1	HMDB0030969	Glycerol 1,3-dihexadecanoate 2-(9Z-octadecenoate)	Lipids and lipid-like molecules	Glycerolipids	Triradylcglycerols		C53H100O6	+NH4	0.985918941295833	0.617696145003667	0.901137783189833	0.548791404453821	**	4.44099	pos	2.04696	0	0	1.79638	3.47347	10471.6	3014.73
850.78204	5188	5188-2	HMDB0031119	Glycerol 1,2-dihexadecanoate 3-(9Z-octadecenoate)	Lipids and lipid-like molecules	Glycerolipids	Triradylcglycerols		C53H100O6	+NH4	0.985918941295833	0.617696145003667	0.901137783189833	0.548791404453821	**	4.44099	pos	2.04696	0	0	1.79638	3.47347	10471.6	3014.73
850.78204	5188	5188-3	HMDB0005360	TG(50:1)	Lipids and lipid-like molecules	Glycerolipids	Triradylcglycerols	C00422	C53H100O6	+NH4	0.985918941295833	0.617696145003667	0.901137783189833	0.548791404453821	**	4.44099	pos	2.04696	0	0	1.79638	3.47347	10471.6	3014.73
153.05193	284	284-1	HMDB0250701	Cystamine	Organosulfur compounds	Organic disulfides	Dialkyldisulfides		C4H12N2S2	+H	0.994573064476	0.108393975781	0.97098381052	0.104677617213324	**	3.03412	pos	1.10088	0	0	1.77765	3.42868	3074.92	896.821
144.08068	245	245-1	HMDB0033115	6-Methylquinoline	Organoheterocyclic compounds	Quinolines and derivatives	Unclassified		C10H9N	+H	0.985668823978	0.1422901128195	0.9709004886645	0.136169694692498	**	0.641764	pos	1.45175	0	0	1.77583	3.42436	5338.47	1558.97
144.08068	245	245-2	HMDB0041802	2-Aminonaphthalene	Benzenoids	Naphthalenes	Unclassified	C02227	C10H9N	+H	0.985668823978	0.1422901128195	0.9709004886645	0.136169694692498	**	0.641764	pos	1.45175	0	0	1.77583	3.42436	5338.47	1558.97
144.08068	245	245-3	HMDB0042004	Quinaldine	Organoheterocyclic compounds	Quinolines and derivatives	Unclassified		C10H9N	+H	0.985668823978	0.1422901128195	0.9709004886645	0.136169694692498	**	0.641764	pos	1.45175	0	0	1.77583	3.42436	5338.47	1558.97
318.29979	935	935-1	HMDB0004610	Phytosphingosine	Organic nitrogen compounds	Organonitrogen compounds	Amines	C12144	C18H39NO3	+H	0.990241091797	0.19802239898875	0.946895693288	0.185676697501958	**	1.50621	pos	1.44022	0	0	1.76501	3.39876	5229.51	1538.65
219.12350	615	615-1	HMDB0253348	(E)-4,5-Dihydro-6-(2-(4-pyridinyl)ethenyl)-3(2H)-pyridazinone	Organoheterocyclic compounds	Diazines	Pyridazines and derivatives		C11H11N3O	+NH4	0.987862220167	0.2114377266715	0.966530252223	0.201880470958949	**	2.42362	pos	1.24447	0	0	1.75986	3.38664	3945.2	1164.93
94.06540	56	56-1	HMDB0248980	Cyclohexa-1,2,4,5-tetraene	Allenes	Cyclic allenes	Unclassified		C6H4	+NH4	0.99063283208	0.12677478214	0.983352332107	0.123496526447168	**	2.90471	pos	1.59582	0	0	1.73906	3.33817	6512.71	1950.98
820.73754	5002	5002-1	HMDB0005376	TG(48:2)	Lipids and lipid-like molecules	Glycerolipids	Triradylcglycerols	C00422	C51H94O6	+NH4					*	1.61698	pos	1.17242	0	0	1.73309	3.32439	3568.91	1073.55
217.10629	604	604-1	HMDB0248804	Azimexon	Organic acids and derivatives	Carboxylic acids and derivatives	Amino acids, peptides, and analogues		C9H14N4O	+Na	0.995703903313667	0.744401429537333	0.989428412502167	0.733367712330421	**	1.41794	pos	4.899	0	0	1.69647	3.24107	62013.4	19133.6
391.28323	1017	1017-1	HMDB0000328	12-Ketodeoxycholic acid	Lipids and lipid-like molecules	Steroids and steroid derivatives	Bile acids, alcohols and derivatives		C24H38O4	+H	0.989677466443333	0.553378454559667	0.949456557059	0.519985252225	**	2.707	pos	1.69223	0	0	1.67728	3.19824	7466.98	2334.72
391.28323	1017	1017-2	HMDB0000460	7-Hydroxy-3-oxocholanoic acid	Lipids and lipid-like molecules	Steroids and steroid derivatives	Bile acids, alcohols and derivatives		C24H38O4	+H	0.989677466443333	0.553378454559667	0.949456557059	0.519985252225	**	2.707	pos	1.69223	0	0	1.67728	3.19824	7466.98	2334.72
391.28323	1017	1017-3	HMDB0000467	Nutriacholic acid	Lipids and lipid-like molecules	Steroids and steroid derivatives	Bile acids, alcohols and derivatives		C24H38O4	+H	0.989677466443333	0.553378454559667	0.949456557059	0.519985252225	**	2.707	pos	1.69223	0	0	1.67728	3.19824	7466.98	2334.72
391.28323	1017	1017-4	HMDB0000503	7alpha-Hydroxy-3-oxo-5beta-cholan-24-oic acid	Lipids and lipid-like molecules	Steroids and steroid derivatives	Bile acids, alcohols and derivatives		C24H38O4	+H	0.989677466443333	0.553378454559667	0.949456557059	0.519985252225	**	2.707	pos	1.69223	0	0	1.67728	3.19824	7466.98	2334.72
391.28323	1017	1017-5	HMDB0062742	12alpha-hydroxy-3-oxo-5beta-cholan-24-oic Acid	Lipids and lipid-like molecules	Steroids and steroid derivatives	Bile acids, alcohols and derivatives		C24H38O4	+H	0.989677466443333	0.553378454559667	0.949456557059	0.519985252225	**	2.707	pos	1.69223	0	0	1.67728	3.19824	7466.98	2334.72
191.10379	475	475-1	HMDB0251288	Dihydralazine	Organoheterocyclic compounds	Diazanaphthalenes	Benzodiazines		C8H10N6	+H	0.9980583616965	0.653870828989333	0.989673408609333	0.645862101909557	**	0.93003	pos	6.87524	0	0	1.63666	3.10946	123071	39579.5
263.13602	809	809-1	HMDB0015407	Pirbuterol	Organoheterocyclic compounds	Pyridines and derivatives	Hydroxypyridines	C07807	C12H20N2O3	+Na					*	2.26213	pos	1.06949	0	0	1.62063	3.07509	3054.2	993.208
848.76785	5175	5175-1	HMDB0031121	Glycerol 1,2-dihexadecanoate 3-(9Z,12Z-octadecadienoate)	Lipids and lipid-like molecules	Glycerolipids	Triradylcglycerols		C53H98O6	+NH4	0.994854851156	0.6817284443795	0.942444456316167	0.63918548029895	**	2.73129	pos	2.6278	0	0	1.56759	2.96409	18488.1	6237.35
848.76785	5175	5175-2	HMDB0031122	Glycerol 1,3-dihexadecanoate 2-(9Z,12Z-octadecadienoate)	Lipids and lipid-like molecules	Glycerolipids	Triradylcglycerols		C53H98O6	+NH4	0.994854851156	0.6817284443795	0.942444456316167	0.63918548029895	**	2.73129	pos	2.6278	0	0	1.56759	2.96409	18488.1	6237.35
848.76785	5175	5175-3	HMDB0005362	TG(50:2)	Lipids and lipid-like molecules	Glycerolipids	Triradylcglycerols	C00422	C53H98O6	+NH4	0.994854851156	0.6817284443795	0.942444456316167	0.63918548029895	**	2.73129	pos	2.6278	0	0	1.56759	2.96409	18488.1	6237.35
83.04940	25	25-1	HMDB0013749	2-Methylfuran	Organoheterocyclic compounds	Heteroaromatic compounds	Unclassified		C5H6O	+H					*	3.12156	pos	1.14577	0	0	1.52904	2.88593	3655.08	1266.52
83.04940	25	25-2	HMDB0031597	2,4-Pentadienal	Organic oxygen compounds	Organooxygen compounds	Carbonyl compounds		C5H6O	+H					*	3.12156	pos	1.14577	0	0	1.52904	2.88593	3655.08	1266.52
136.04800	213	213-1	HMDB0000562	Creatinine	Organic acids and derivatives	Carboxylic acids and derivatives	Amino acids, peptides, and analogues	C00791	C4H7N3O	+Na	0.994789766062	0.128679947872	0.9884557668	0.126531723775587	**	0.971267	pos	1.02761	4.29193e-197	1.58589e-196	1.5193	2.86653	3268.8	1140.33
245.17448	742	742-1	HMDB0002327	1,11-Undecanedicarboxylic acid	Lipids and lipid-like molecules	Fatty Acyls	Fatty acids and conjugates		C13H24O4	+H	0.9855588505004	0.2444454679184	0.9638269918168	0.232200759839625	**	1.02356	pos	1.35227	0	0	1.50317	2.83465	5133.02	1810.81
245.17448	742	742-2	HMDB0036141	Menthyl ethylene glycol carbonate	Lipids and lipid-like molecules	Prenol lipids	Monoterpenoids		C13H24O4	+H	0.9855588505004	0.2444454679184	0.9638269918168	0.232200759839625	**	1.02356	pos	1.35227	0	0	1.50317	2.83465	5133.02	1810.81
245.17448	742	742-3	HMDB0037184	(±)-1,4-Nonanediol diacetate	Lipids and lipid-like molecules	Fatty Acyls	Fatty alcohol esters		C13H24O4	+H	0.9855588505004	0.2444454679184	0.9638269918168	0.232200759839625	**	1.02356	pos	1.35227	0	0	1.50317	2.83465	5133.02	1810.81
171.14910	378	378-1	HMDB0246938	2-Amino-3-methyl-1-pyrrolidin-1-YL-butan-1-one	Organic acids and derivatives	Carboxylic acids and derivatives	Amino acids, peptides, and analogues		C9H18N2O	+H	0.993931315371833	0.2819934679105	0.9752866692965	0.273355433307846	**	0.496085	pos	1.8984	0	0	1.49694	2.82243	9944.5	3523.38
158.09639	309	309-1	HMDB0032948	5-Phenyl-1,3-pentadiyne	Benzenoids	Benzene and substituted derivatives	Unclassified	C17717	C11H8	+NH4					*	0.232676	pos	1.20325	0	0	1.48053	2.7905	4066.13	1457.13
102.12785	86	86-1	HMDB0032323	Hexylamine	Organic nitrogen compounds	Organonitrogen compounds	Amines	C08306	C6H15N	+H					*	1.1868	pos	1.39664	0	0	1.47476	2.77938	5448.33	1960.27
102.12785	86	86-2	HMDB0032539	Triethylamine	Organic nitrogen compounds	Organonitrogen compounds	Amines	C14691	C6H15N	+H					*	1.1868	pos	1.39664	0	0	1.47476	2.77938	5448.33	1960.27
329.00421	957	957-1	HMDB0001068	D-Sedoheptulose 7-phosphate	Organic oxygen compounds	Organooxygen compounds	Carbohydrates and carbohydrate conjugates	C05382	C7H15O10P	+K	0.988936718705167	0.399808301356667	0.945935518819	0.374008818834572	**	2.34619	pos	1.67574	0	0	1.45777	2.74684	7956.93	2896.76
239.16152	712	712-1	HMDB0012215	Dihydrozeatin	Organoheterocyclic compounds	Imidazopyrimidines	Purines and purine derivatives		C10H15N5O	+NH4	0.996694624331	0.3011957224292	0.972299689785	0.291884519929642	**	0.138143	pos	2.93631	0	0	1.45654	2.74449	23996.9	8743.65
243.09887	730	730-1	HMDB0032589	1-(5-Acetyl-2-hydroxyphenyl)-3-methyl-1-butanone	Organic oxygen compounds	Organooxygen compounds	Carbonyl compounds		C13H16O3	+Na	0.99735583685	0.168272375728	0.951302280216	0.159654622657042	**	1.19696	pos	1.51336	0	0	1.43943	2.71214	6437.24	2373.49
327.00757	952	952-1	HMDB0258828	Terbufos	Organic acids and derivatives	Organic dithiophosphoric acids and derivatives	Dithiophosphate O-esters	C18693	C9H21O2PS3	+K	0.990175697737667	0.639770530800333	0.8058711735155	0.510507487096751	**	0.855341	pos	1.70489	0	0	1.41768	2.67155	8365.1	3131.18
876.79765	5324	5324-1	HMDB0031116	Glycerol 2,3-di-(9Z-octadecenoate) 1-hexadecanoate	Lipids and lipid-like molecules	Glycerolipids	Triradylcglycerols		C55H102O6	+NH4	0.990129345009	0.624936102333667	0.908846714008833	0.562364876070752	**	4.35225	pos	2.18763	0	0	1.40289	2.6443	13718.4	5187.92
186.14860	452	452-1	HMDB0243943	1-Methylpiperidin-4-yl butanoate	Lipids and lipid-like molecules	Fatty Acyls	Fatty acid esters		C10H19NO2	+H	0.991751862504167	0.326848557886	0.973873434831667	0.315683670286452	**	1.38614	pos	1.60198	0	0	1.39061	2.62189	7443.54	2839
186.14860	452	452-2	HMDB0244939	2-(Diethylamino)ethyl methacrylate	Organic acids and derivatives	Carboxylic acids and derivatives	Carboxylic acid derivatives		C10H19NO2	+H	0.991751862504167	0.326848557886	0.973873434831667	0.315683670286452	**	1.38614	pos	1.60198	0	0	1.39061	2.62189	7443.54	2839
130.06512	191	191-1	HMDB0011664	3-Methylene-indolenine	Organoheterocyclic compounds	Indoles and derivatives	Unclassified		C9H7N	+H	0.994848068616	0.2850837225214	0.9760281842822	0.276816224451347	**	0.063537	pos	1.99182	0	0	1.36507	2.57588	11642.2	4519.68
132.07662	199	199-1	HMDB0000076	Dihydrouracil	Organoheterocyclic compounds	Diazines	Pyrimidines and pyrimidine derivatives	C00429	C4H6N2O2	+NH4	0.998620068517333	0.564357089107667	0.988930864365833	0.557339990183809	**	0.964136	pos	2.70802	1.29072e-203	4.84922e-203	1.3618	2.57007	23954.5	9320.57
132.07662	199	199-2	HMDB0003646	N-Methylhydantoin	Organoheterocyclic compounds	Azolines	Imidazolines	C02565	C4H6N2O2	+NH4	0.998620068517333	0.564357089107667	0.988930864365833	0.557339990183809	**	0.964136	pos	2.70802	1.29072e-203	4.84922e-203	1.3618	2.57007	23954.5	9320.57
129.10230	186	186-1	HMDB0031163	N-Acetyl-2,3-dihydro-1H-pyrrole	Organoheterocyclic compounds	Pyrrolines	Unclassified		C6H9NO	+NH4	0.988739879369667	0.143441221865667	0.963057810572	0.13658669136259	**	0.481384	pos	1.39337	0	0	1.35786	2.56305	5760.89	2247.67
129.10230	186	186-2	HMDB0031308	5-Acetyl-3,4-dihydro-2H-pyrrole	Organoheterocyclic compounds	Pyrrolines	Unclassified		C6H9NO	+NH4	0.988739879369667	0.143441221865667	0.963057810572	0.13658669136259	**	0.481384	pos	1.39337	0	0	1.35786	2.56305	5760.89	2247.67
163.13285	338	338-1	HMDB0033625	(3R,7R)-1,3,7-Octanetriol	Lipids and lipid-like molecules	Fatty Acyls	Fatty alcohols		C8H18O3	+H	0.997145587919667	0.6630351285615	0.979055591756167	0.647295313541753	**	0.154838	pos	2.91395	0	0	1.34921	2.54773	24865.2	9759.77
217.04697	602	602-1	HMDB0303721	Sodium ferulate	Phenylpropanoids and polyketides	Cinnamic acids and derivatives	Hydroxycinnamic acids and derivatives		C10H9NaO4	+H	0.997440924169667	0.3082361766075	0.966561287723167	0.297166732482891	**	0.72928	pos	3.13066	0	0	1.34459	2.53958	28559.2	11245.6
917.69642	5485	5485-1	HMDB0112566	PS(44:2)	Lipids and lipid-like molecules	Glycerophospholipids	Glycerophosphoserines		C50H94NO10P	+NH4	0.9948069276495	0.375087375361833	0.898374487067167	0.335219024420766	**	1.16213	pos	1.61547	0	0	1.33971	2.531	7727.09	3052.98
195.12243	498	498-1	HMDB0258807	4-Hydroxy-2,2,6,6-tetramethylpiperidine-1-oxyl	Organoheterocyclic compounds	Piperidines	Unclassified		C9H18NO2	+Na	0.9888711996725	0.1615235119025	0.9744023842005	0.155637345514875	**	2.7911	pos	1.45381	0	0	1.33049	2.51488	6333	2518.22
130.15882	193	193-1	HMDB0255916	Octylamine	Organic nitrogen compounds	Organonitrogen compounds	Amines	C01740	C8H19N	+H	0.9974336658575	0.424974184782	0.9803413660705	0.415550587306368	**	1.5861	pos	2.57246	0	0	1.32572	2.50658	19520.1	7787.54
130.15882	193	193-2	HMDB0247306	Diisopropylethylamine	Organic nitrogen compounds	Organonitrogen compounds	Amines		C8H19N	+H	0.9974336658575	0.424974184782	0.9803413660705	0.415550587306368	**	1.5861	pos	2.57246	0	0	1.32572	2.50658	19520.1	7787.54
130.15882	193	193-3	HMDB0251174	Dibutylamine	Organic nitrogen compounds	Organonitrogen compounds	Amines		C8H19N	+H	0.9974336658575	0.424974184782	0.9803413660705	0.415550587306368	**	1.5861	pos	2.57246	0	0	1.32572	2.50658	19520.1	7787.54
170.03259	369	369-1	HMDB0000064	Creatine	Organic acids and derivatives	Carboxylic acids and derivatives	Amino acids, peptides, and analogues	C00300	C4H9N3O2	+K	0.998636899460167	0.69469800572	0.978320264663333	0.678710723068994	**	0.271172	pos	2.12883	5.59775e-188	1.99708e-187	1.31781	2.49287	15388	6172.82
170.03259	369	369-2	HMDB0013222	Beta-Guanidinopropionic acid	Organic nitrogen compounds	Organonitrogen compounds	Guanidines	C03065	C4H9N3O2	+K	0.998636899460167	0.69469800572	0.978320264663333	0.678710723068994	**	0.271172	pos	2.12883	5.59775e-188	1.99708e-187	1.31781	2.49287	15388	6172.82
903.73834	5440	5440-1	HMDB0031115	Glycerol 1,2-di-(9Z,12Z-octadecadienoate) 3-(9Z-octadecenoate)	Lipids and lipid-like molecules	Glycerolipids	Triradylcglycerols		C57H100O6	+Na					*	3.17495	pos	1.55222	0	0	1.29434	2.45265	7268.32	2963.46
903.73834	5440	5440-2	HMDB0034298	Glycerol 1,3-di-(9Z,12Z-octadecadienoate) 2-(9Z-octadecenoate)	Lipids and lipid-like molecules	Glycerolipids	Triradylcglycerols		C57H100O6	+Na					*	3.17495	pos	1.55222	0	0	1.29434	2.45265	7268.32	2963.46
903.73834	5440	5440-3	HMDB0005385	TG(54:5)	Lipids and lipid-like molecules	Glycerolipids	Triradylcglycerols	C00422	C57H100O6	+Na					*	3.17495	pos	1.55222	0	0	1.29434	2.45265	7268.32	2963.46
684.20197	3572	3572-1	HMDB0260026	ZINOSTATIN	Organic oxygen compounds	Organooxygen compounds	Carbohydrates and carbohydrate conjugates		C35H35NO12	+Na	0.989693251534	0.107213073542	0.886566254425	0.0940718212054881	**	4.63105	pos	2.04194	0	0	1.28087	2.42986	12655.1	5208.15
536.16418	1121	1121-1	HMDB0258260	Setipafant	Organoheterocyclic compounds	Thienodiazepines	Unclassified		C26H23ClN6O2S	+NH4	0.992938552152667	0.535798785183667	0.887834090118667	0.472341293174506	**	2.20655	pos	1.81479	0	0	1.27674	2.42291	10049.9	4147.85
193.06231	486	486-1	HMDB0032412	Methyl beta-naphthyl ketone	Benzenoids	Naphthalenes	Unclassified		C12H10O	+Na	0.996048321048	0.186569691905	0.95561203276	0.177583704637338	**	0.394565	pos	1.242	0	0	1.2684	2.40894	4782.86	1985.47
193.06231	486	486-2	HMDB0032582	2-Biphenylol	Benzenoids	Benzene and substituted derivatives	Biphenyls and derivatives	C02499	C12H10O	+Na	0.996048321048	0.186569691905	0.95561203276	0.177583704637338	**	0.394565	pos	1.242	0	0	1.2684	2.40894	4782.86	1985.47
274.27335	841	841-1	HMDB0000220	FA(16:0)	Lipids and lipid-like molecules	Fatty Acyls	Fatty acids and conjugates	C00249	C16H32O2	+NH4	0.997758390855833	0.778404922124333	0.982486651752833	0.763058124738495	**	2.54805	pos	4.45028	0	0	1.24485	2.36994	60480.1	25519.7
274.27335	841	841-2	HMDB0002396	Trimethyltridecanoic acid	Lipids and lipid-like molecules	Prenol lipids	Sesquiterpenoids		C16H32O2	+NH4	0.997758390855833	0.778404922124333	0.982486651752833	0.763058124738495	**	2.54805	pos	4.45028	0	0	1.24485	2.36994	60480.1	25519.7
274.27335	841	841-3	HMDB0031068	Isopalmitic acid	Lipids and lipid-like molecules	Fatty Acyls	Fatty acids and conjugates		C16H32O2	+NH4	0.997758390855833	0.778404922124333	0.982486651752833	0.763058124738495	**	2.54805	pos	4.45028	0	0	1.24485	2.36994	60480.1	25519.7
274.27335	841	841-4	HMDB0032065	Butyl dodecanoate	Lipids and lipid-like molecules	Fatty Acyls	Fatty acid esters		C16H32O2	+NH4	0.997758390855833	0.778404922124333	0.982486651752833	0.763058124738495	**	2.54805	pos	4.45028	0	0	1.24485	2.36994	60480.1	25519.7
274.27335	841	841-5	HMDB0032249	Dodecyl butyrate	Lipids and lipid-like molecules	Fatty Acyls	Fatty alcohol esters		C16H32O2	+NH4	0.997758390855833	0.778404922124333	0.982486651752833	0.763058124738495	**	2.54805	pos	4.45028	0	0	1.24485	2.36994	60480.1	25519.7
274.27335	841	841-6	HMDB0032324	Hexyl decanoate	Lipids and lipid-like molecules	Fatty Acyls	Fatty acid esters		C16H32O2	+NH4	0.997758390855833	0.778404922124333	0.982486651752833	0.763058124738495	**	2.54805	pos	4.45028	0	0	1.24485	2.36994	60480.1	25519.7
274.27335	841	841-7	HMDB0033166	Octyl octanoate	Lipids and lipid-like molecules	Fatty Acyls	Fatty alcohol esters		C16H32O2	+NH4	0.997758390855833	0.778404922124333	0.982486651752833	0.763058124738495	**	2.54805	pos	4.45028	0	0	1.24485	2.36994	60480.1	25519.7
274.27335	841	841-8	HMDB0034153	Ethyl tetradecanoate	Lipids and lipid-like molecules	Fatty Acyls	Fatty acid esters		C16H32O2	+NH4	0.997758390855833	0.778404922124333	0.982486651752833	0.763058124738495	**	2.54805	pos	4.45028	0	0	1.24485	2.36994	60480.1	25519.7
274.27335	841	841-9	HMDB0036210	Dodecyl 2-methylpropanoate	Lipids and lipid-like molecules	Fatty Acyls	Fatty alcohol esters		C16H32O2	+NH4	0.997758390855833	0.778404922124333	0.982486651752833	0.763058124738495	**	2.54805	pos	4.45028	0	0	1.24485	2.36994	60480.1	25519.7
758.56741	4485	4485-1	HMDB0007880	PC(34:2)	Lipids and lipid-like molecules	Glycerophospholipids	Glycerophosphocholines	C00157	C42H80NO8P	+H					*	2.6645	pos	1.34417	0	0	1.2383	2.3592	5636.15	2389.01
172.16950	384	384-1	HMDB0036195	N,2,3-Trimethyl-2-(1-methylethyl)butanamide	Lipids and lipid-like molecules	Fatty Acyls	Fatty amides		C10H21NO	+H	0.9973044847645	0.299532275369167	0.972552598362	0.290525659754016	**	0.510097	pos	1.75387	0	0	1.21872	2.32741	9579.13	4115.79
611.18330	2235	2235-1	HMDB0015488	Antrafenine	Organoheterocyclic compounds	Lactams	Beta lactams		C30H26F6N4O2	+Na	0.9915197457575	0.1567344028635	0.9302628232735	0.144567731527076	**	3.12897	pos	1.82642	0	0	1.19867	2.29528	10608.9	4622.05
304.24747	907	907-1	HMDB0000672	Hexadecanedioic acid	Lipids and lipid-like molecules	Fatty Acyls	Fatty acids and conjugates	C19615	C16H30O4	+NH4	0.9883651674154	0.3387757332086	0.9564350542978	0.320247103390321	**	2.49739	pos	1.26662	0	0	1.18649	2.27598	5280.19	2319.96
304.24747	907	907-2	HMDB0041287	16-Hydroxy-10-oxohexadecanoic acid	Lipids and lipid-like molecules	Fatty Acyls	Fatty acids and conjugates		C16H30O4	+NH4	0.9883651674154	0.3387757332086	0.9564350542978	0.320247103390321	**	2.49739	pos	1.26662	0	0	1.18649	2.27598	5280.19	2319.96
181.08309	425	425-1	HMDB0253204	Homocystamine	Organosulfur compounds	Organic disulfides	Dialkyldisulfides		C6H16N2S2	+H	0.992101145207	0.2846225418372	0.8777209060308	0.247845870065927	**	1.76588	pos	1.35356	0	0	1.16698	2.24541	5904.06	2629.39
90.09163	48	48-1	HMDB0032231	Dimethylethanolamine	Organic nitrogen compounds	Organonitrogen compounds	Amines	C04308	C4H11NO	+H	0.992297342751	0.127684734721	0.987848461501	0.125161608184682	**	3.17562	pos	1.39545	0	0	1.15885	2.23279	6363.56	2850.05
83.06065	26	26-1	HMDB0015344	Fomepizole	Organoheterocyclic compounds	Azoles	Pyrazoles	C07837	C4H6N2	+H	0.9970043914784	0.1891840916828	0.9877954577614	0.186315381543996	**	3.29322	pos	2.54335	0	0	1.1337	2.1942	21107.7	9619.75
237.14581	702	702-1	HMDB0242329	(1R,3S)-3-(6-Aminopurin-9-yl)cyclopentan-1-ol	Nucleosides, nucleotides, and analogues	Nucleoside and nucleotide analogues	Cyclopentyl nucleosides		C10H13N5O	+NH4	0.996601614844333	0.179128813160667	0.968314320188667	0.172863534858657	**	0.100214	pos	1.76309	0	0	1.10027	2.14395	10352.7	4828.81
237.14581	702	702-2	HMDB0012204	Zeatin	Organoheterocyclic compounds	Imidazopyrimidines	Purines and purine derivatives	C00371	C10H13N5O	+NH4	0.996601614844333	0.179128813160667	0.968314320188667	0.172863534858657	**	0.100214	pos	1.76309	0	0	1.10027	2.14395	10352.7	4828.81
245.07789	737	737-1	HMDB0028752	Aspartyl-Glutamate	Organic acids and derivatives	Carboxylic acids and derivatives	Amino acids, peptides, and analogues		C9H14N2O7	+H-H2O					*	0.0765276	pos	1.17248	0	0	1.09628	2.13803	4657	2178.17
245.07789	737	737-2	HMDB0028815	Glutamylaspartic acid	Organic acids and derivatives	Peptidomimetics	Hybrid peptides		C9H14N2O7	+H-H2O					*	0.0765276	pos	1.17248	0	0	1.09628	2.13803	4657	2178.17
245.07789	737	737-3	HMDB0011164	L-beta-aspartyl-L-glutamic acid	Organic acids and derivatives	Peptidomimetics	Hybrid peptides		C9H14N2O7	+H-H2O					*	0.0765276	pos	1.17248	0	0	1.09628	2.13803	4657	2178.17
245.07789	737	737-4	HMDB0030419	gamma-Glutamylaspartic acid	Organic acids and derivatives	Carboxylic acids and derivatives	Amino acids, peptides, and analogues		C9H14N2O7	+H-H2O					*	0.0765276	pos	1.17248	0	0	1.09628	2.13803	4657	2178.17
195.09878	497	497-1	HMDB0247091	4(1H)-Pteridinone, 2-amino-6-methyl-	Organoheterocyclic compounds	Pteridines and derivatives	Pterins and derivatives		C7H7N5O	+NH4	0.997276372183	0.114728453434	0.976398478629	0.111715584728165	**	0.513146	pos	1.45421	0	0	1.06152	2.08713	7278.56	3487.35
171.09866	376	376-1	HMDB0258082	Methylglyoxal-bis-guanylhydrazone	Organic nitrogen compounds	Organonitrogen compounds	Guanidines		C5H10N6O	+H	0.998011031477833	0.425431588273667	0.9882395892665	0.419592119326342	**	1.29589	pos	4.00894	0	0	1.05085	2.07175	55013.7	26554.2
193.08310	487	487-1	HMDB0031577	Berteroin	Organosulfur compounds	Isothiocyanates	Unclassified		C7H13NS2	+NH4	0.9955241757784	0.1369166562348	0.959641285986	0.130802793596491	**	1.76243	pos	1.59283	0	0	1.03782	2.05313	8813.27	4292.61
309.20305	921	921-1	HMDB0241031	(3R)-3,5-dihydroxy-3-methylpentanoylcarnitine	Lipids and lipid-like molecules	Fatty Acyls	Fatty acid esters		C13H25NO6	+NH4	0.998155136268	0.169170582904	0.960165410186	0.162132077695451	**	3.37145	pos	2.02127	0	0	1.03679	2.05165	14135.2	6889.69
137.03621	218	218-1	HMDB0003315	Cyclohexanone	Organic oxygen compounds	Organooxygen compounds	Carbonyl compounds	C00414	C6H10O	+K	0.997169256672	0.292550742636667	0.967219505679333	0.282159795325842	**	0.817722	pos	3.18739	0	0	1.03159	2.04428	35873.7	17548.3
281.16444	868	868-1	HMDB0255539	N(6)-L-Homocysteinyl-L-lysine	Organic acids and derivatives	Carboxylic acids and derivatives	Amino acids, peptides, and analogues		C10H21N3O3S	+NH4	0.98774681497075	0.148351813451	0.957343726159	0.14028343546813	**	0.895895	pos	1.1676	1.2239e-268	6.45549e-268	1.01741	2.02428	5097.57	2518.22
207.09870	554	554-1	HMDB0031574	1-Isothiocyanato-6-(methylthio)hexane	Organosulfur compounds	Isothiocyanates	Unclassified		C8H15NS2	+NH4	0.996757149283	0.1782798499402	0.956736137089	0.170013652364142	**	1.37072	pos	1.88837	0	0	1.00043	2.0006	12650.4	6323.32
207.09870	554	554-2	HMDB0032499	Pyrrolidino-[1,2E]-4H-2,4-dimethyl-1,3,5-dithiazine	Organoheterocyclic compounds	Azacyclic compounds	Dithiazinanes		C8H15NS2	+NH4	0.996757149283	0.1782798499402	0.956736137089	0.170013652364142	**	1.37072	pos	1.88837	0	0	1.00043	2.0006	12650.4	6323.32
253.14063	771	771-1	HMDB0245544	2',3'-Dideoxyadenosine	Nucleosides, nucleotides, and analogues	Purine nucleosides	Purine 2',3'-dideoxyribonucleosides		C10H13N5O2	+NH4	0.99292301901	0.109833453073	0.966022605262	0.105350719487032	**	0.461147	pos	1.30984	0	0	0.959831	1.94508	6350.85	3265.08
253.14063	771	771-2	HMDB0245554	2',5'-Dideoxyadenosine	Nucleosides, nucleotides, and analogues	2',5'-dideoxyribonucleosides	Unclassified		C10H13N5O2	+NH4	0.99292301901	0.109833453073	0.966022605262	0.105350719487032	**	0.461147	pos	1.30984	0	0	0.959831	1.94508	6350.85	3265.08
124.08685	165	165-1	HMDB0245227	2-Methyleneglutaronitrile	Organic nitrogen compounds	Organonitrogen compounds	Organic cyanides		C6H6N2	+NH4					*	0.595297	pos	1.27628	0	0	0.954771	1.93827	6055.82	3124.34
124.08685	165	165-2	HMDB0303343	Vinylpyrazine	Organoheterocyclic compounds	Diazines	Pyrazines		C6H6N2	+NH4					*	0.595297	pos	1.27628	0	0	0.954771	1.93827	6055.82	3124.34
203.12771	536	536-1	HMDB0000792	Sebacic acid	Lipids and lipid-like molecules	Fatty Acyls	Fatty acids and conjugates	C08277	C10H18O4	+H					*	0.366296	pos	1.13953	2.26076e-257	1.13038e-256	0.952774	1.93559	5110.79	2640.43
203.12771	536	536-2	HMDB0059708	2-Ethylsuberic acid	Lipids and lipid-like molecules	Fatty Acyls	Fatty acids and conjugates		C10H18O4	+H					*	0.366296	pos	1.13953	2.26076e-257	1.13038e-256	0.952774	1.93559	5110.79	2640.43
203.12771	536	536-3	HMDB0059719	Heptylmalonic acid	Lipids and lipid-like molecules	Fatty Acyls	Fatty acids and conjugates		C10H18O4	+H					*	0.366296	pos	1.13953	2.26076e-257	1.13038e-256	0.952774	1.93559	5110.79	2640.43
203.12771	536	536-4	HMDB0059754	3-Methylazelaic acid	Lipids and lipid-like molecules	Fatty Acyls	Fatty acids and conjugates		C10H18O4	+H					*	0.366296	pos	1.13953	2.26076e-257	1.13038e-256	0.952774	1.93559	5110.79	2640.43
210.10979	572	572-1	HMDB0013010	N-Heptanoylglycine	Organic acids and derivatives	Carboxylic acids and derivatives	Amino acids, peptides, and analogues		C9H17NO3	+Na					*	1.2875	pos	1.29406	0	0	0.930713	1.90622	6335.25	3323.47
891.68105	5382	5382-1	HMDB0112385	PS(42:1)	Lipids and lipid-like molecules	Glycerophospholipids	Glycerophosphoserines		C48H92NO10P	+NH4	0.994816661264333	0.3542042728605	0.900107442185833	0.317169340141053	**	1.50629	pos	1.2711	0	0	0.92368	1.89695	6213.11	3275.32
919.71244	5490	5490-1	HMDB0112539	PS(44:1)	Lipids and lipid-like molecules	Glycerophospholipids	Glycerophosphoserines		C50H96NO10P	+NH4	0.997701366051	0.543923169496167	0.943276389167333	0.511890523454817	**	1.55659	pos	2.22967	0	0	0.914568	1.885	18943.9	10049.8
223.09369	635	635-1	HMDB0257744	9-(1,3-Dioxolan-2-yl)purine-2,6-diamine	Organoheterocyclic compounds	Imidazopyrimidines	Purines and purine derivatives		C8H10N6O2	+H	0.9973008640472	0.2431763733954	0.9764991112154	0.236820571583426	**	0.470496	pos	2.03847	0	0	0.904363	1.87172	15865.7	8476.53
215.12520	595	595-1	HMDB0302288	Stizolamine	Organoheterocyclic compounds	Diazines	Pyrazines		C7H11N5O2	+NH4	0.997636519897	0.2356138979292	0.978519341572	0.230007849414765	**	0.455067	pos	1.99056	0	0	0.88594	1.84797	15292.6	8275.37
325.17711	948	948-1	HMDB0012782	4-Methoxy-17beta-estradiol	Lipids and lipid-like molecules	Steroids and steroid derivatives	Estrane steroids		C19H26O3	+Na	0.9950804158064	0.2806405929972	0.946249717986	0.264249656475606	**	0.915591	pos	1.52163	0	0	0.881666	1.8425	9160.86	4971.97
325.17711	948	948-2	HMDB0000380	2-Hydroxyestradiol-3-methyl ether	Organic acids and derivatives	Carboxylic acids and derivatives	Tricarboxylic acids and derivatives		C19H26O3	+Na	0.9950804158064	0.2806405929972	0.946249717986	0.264249656475606	**	0.915591	pos	1.52163	0	0	0.881666	1.8425	9160.86	4971.97
325.17711	948	948-3	HMDB0000405	2-Methoxyestradiol	Lipids and lipid-like molecules	Steroids and steroid derivatives	Estrane steroids	C05302	C19H26O3	+Na	0.9950804158064	0.2806405929972	0.946249717986	0.264249656475606	**	0.915591	pos	1.52163	0	0	0.881666	1.8425	9160.86	4971.97
325.17711	948	948-4	HMDB0003955	19-Hydroxyandrost-4-ene-3,17-dione	Lipids and lipid-like molecules	Steroids and steroid derivatives	Androstane steroids	C05290	C19H26O3	+Na	0.9950804158064	0.2806405929972	0.946249717986	0.264249656475606	**	0.915591	pos	1.52163	0	0	0.881666	1.8425	9160.86	4971.97
325.17711	948	948-5	HMDB0003959	19-Oxotestosterone	Lipids and lipid-like molecules	Steroids and steroid derivatives	Androstane steroids	C05295	C19H26O3	+Na	0.9950804158064	0.2806405929972	0.946249717986	0.264249656475606	**	0.915591	pos	1.52163	0	0	0.881666	1.8425	9160.86	4971.97
325.17711	948	948-6	HMDB0006771	7a-Hydroxyandrost-4-ene-3,17-dione	Lipids and lipid-like molecules	Steroids and steroid derivatives	Androstane steroids	C05296	C19H26O3	+Na	0.9950804158064	0.2806405929972	0.946249717986	0.264249656475606	**	0.915591	pos	1.52163	0	0	0.881666	1.8425	9160.86	4971.97
325.17711	948	948-7	HMDB0006773	11b-Hydroxyandrost-4-ene-3,17-dione	Organoheterocyclic compounds	Oxazinanes	Morpholines	C07432	C19H26O3	+Na	0.9950804158064	0.2806405929972	0.946249717986	0.264249656475606	**	0.915591	pos	1.52163	0	0	0.881666	1.8425	9160.86	4971.97
325.17711	948	948-8	HMDB0006774	16a-Hydroxyandrost-4-ene-3,17-dione	Lipids and lipid-like molecules	Steroids and steroid derivatives	Androstane steroids	C05140	C19H26O3	+Na	0.9950804158064	0.2806405929972	0.946249717986	0.264249656475606	**	0.915591	pos	1.52163	0	0	0.881666	1.8425	9160.86	4971.97
325.17711	948	948-9	HMDB0031038	(2Z,8S,9Z)-2,9-Heptadecadiene-8-hydroxy-4,6-diyne-1-yl acetate	Lipids and lipid-like molecules	Fatty Acyls	Fatty alcohol esters		C19H26O3	+Na	0.9950804158064	0.2806405929972	0.946249717986	0.264249656475606	**	0.915591	pos	1.52163	0	0	0.881666	1.8425	9160.86	4971.97
325.17711	948	948-10	HMDB0034167	Falcarindiol 3-acetate	Lipids and lipid-like molecules	Fatty Acyls	Fatty alcohol esters		C19H26O3	+Na	0.9950804158064	0.2806405929972	0.946249717986	0.264249656475606	**	0.915591	pos	1.52163	0	0	0.881666	1.8425	9160.86	4971.97
325.17711	948	948-11	HMDB0036696	Yucalexin B'11	Organic oxygen compounds	Organooxygen compounds	Alcohols and polyols		C19H26O3	+Na	0.9950804158064	0.2806405929972	0.946249717986	0.264249656475606	**	0.915591	pos	1.52163	0	0	0.881666	1.8425	9160.86	4971.97
267.15634	825	825-1	HMDB0243858	1-Deoxy-1-morpholino-D-fructose	Organoheterocyclic compounds	Oxazinanes	Morpholines		C10H19NO6	+NH4	0.995190165056	0.1439685035178	0.9687515225166	0.138798880707056	**	4.80747	pos	1.59787	0	0	0.869243	1.8267	10058	5506.07
211.09367	580	580-1	HMDB0247079	6-Hydroxymethylpterin	Organoheterocyclic compounds	Pteridines and derivatives	Pterins and derivatives		C7H7N5O2	+NH4					*	0.60964	pos	1.05468	0	0	0.868869	1.82623	4489.13	2458.14
213.14570	588	588-1	HMDB0247132	2-Amino-4-hydroxy-6,7-dimethyl-5,6,7,8-tetrahydropteridine	Organoheterocyclic compounds	Pteridines and derivatives	Pterins and derivatives		C8H13N5O	+NH4	0.996488300619	0.107667712579	0.972748450926	0.10436580770548	**	0.6081	pos	1.37279	0	0	0.85222	1.80528	7582.51	4200.19
218.13850	609	609-1	HMDB0240784	O-Propanoyl-D-carnitine	Lipids and lipid-like molecules	Fatty Acyls	Fatty acid esters		C10H19NO4	+H	0.993932626717	0.13370077304575	0.96905448135275	0.12877722417351	**	0.861212	pos	1.00223	5.8371e-247	2.7547e-246	0.845866	1.79734	4332.93	2410.74
877.72337	5328	5328-1	HMDB0031117	Glycerol 1,2-di-(9Z,12Z-octadecadienoate) 3-hexadecanoate	Lipids and lipid-like molecules	Glycerolipids	Triradylcglycerols		C55H98O6	+Na					*	2.49208	pos	1.66284	0	0	0.813085	1.75696	11465.3	6525.65
877.72337	5328	5328-2	HMDB0031118	Glycerol 1,3-di-(9Z,12Z-octadecadienoate) 2-hexadecanoate	Lipids and lipid-like molecules	Glycerolipids	Triradylcglycerols		C55H98O6	+Na					*	2.49208	pos	1.66284	0	0	0.813085	1.75696	11465.3	6525.65
185.11463	445	445-1	HMDB0255369	2-Amino-2,3,6,7-tetrahydro-1H-pteridin-4-one	Organoheterocyclic compounds	Pteridines and derivatives	Pterins and derivatives		C6H9N5O	+NH4	0.9978973214175	0.547488568563667	0.990642550314333	0.54122505156835	**	0.510833	pos	3.90871	0	0	0.793955	1.73382	64012.8	36920.1
185.11463	445	445-2	HMDB0258903	tetrahydropterin	Organoheterocyclic compounds	Pteridines and derivatives	Pterins and derivatives		C6H9N5O	+NH4	0.9978973214175	0.547488568563667	0.990642550314333	0.54122505156835	**	0.510833	pos	3.90871	0	0	0.793955	1.73382	64012.8	36920.1
251.12487	763	763-1	HMDB0250896	2,6-Diaminopurine 2',3'-dideoxyriboside	Nucleosides, nucleotides, and analogues	Purine nucleosides	Purine 2',3'-dideoxyribonucleosides		C10H14N6O2	+H	0.9964842370612	0.1431948937254	0.9672754716608	0.138021943880922	**	0.931898	pos	1.46231	0	0	0.767043	1.70178	9324.14	5479.06
580.29475	1627	1627-1	HMDB0249740	CDDO-Im	Benzenoids	Naphthalenes	Naphthalenecarboxylic acids and derivatives		C34H43N3O3	+K	0.9975209367535	0.183518257719	0.87515670600575	0.160209078426548	**	1.98688	pos	1.48841	0	0	0.757451	1.6905	9656.63	5712.29
324.21615	945	945-1	HMDB0029391	N-Jasmonoylisoleucine	Organic acids and derivatives	Carboxylic acids and derivatives	Amino acids, peptides, and analogues	C18699	C18H29NO4	+H	0.996101970092167	0.396122906865	0.950968490406833	0.375232013320736	**	2.42634	pos	1.2744	0	0	0.755345	1.68803	7324.1	4338.83
279.15865	859	859-1	HMDB0013248	Monoethylhexyl phthalic acid	Benzenoids	Benzene and substituted derivatives	Benzoic acids and derivatives	C03343	C16H22O4	+H	0.997019494694333	0.980180587070167	0.996938221777833	0.974267002835896	**	1.57509	pos	8.74821	6.09277e-277	3.31772e-276	0.699796	1.62428	374480	230552
209.11434	568	568-1	HMDB0040332	Dihydro-6-isopropyl-2,4-dimethyl-4H-1,3,5-dithiazine	Organoheterocyclic compounds	Azacyclic compounds	Dithiazinanes		C8H17NS2	+NH4	0.99585662611	0.112989603832	0.951619204052	0.107077568555505	**	1.32051	pos	1.49861	0	0	0.694165	1.61795	10587	6543.47
209.11434	568	568-2	HMDB0040333	Dihydro-4,6-dimethyl-2-(1-methylethyl)-4H-1,3,5-dithiazine	Organoheterocyclic compounds	Azacyclic compounds	Dithiazinanes		C8H17NS2	+NH4	0.99585662611	0.112989603832	0.951619204052	0.107077568555505	**	1.32051	pos	1.49861	0	0	0.694165	1.61795	10587	6543.47
173.05721	385	385-1	HMDB0000764	Hydrocinnamic acid	Phenylpropanoids and polyketides	Phenylpropanoic acids	Unclassified	C05629	C9H10O2	+Na	0.996493832301	0.178907456613	0.9743964043475	0.173715563501021	**	0.532578	pos	1.29025	2.23205e-285	1.25611e-284	0.692462	1.61604	8131.55	5031.78
173.05721	385	385-2	HMDB0002222	3-Methylphenylacetic acid	Benzenoids	Benzene and substituted derivatives	Toluenes		C9H10O2	+Na	0.996493832301	0.178907456613	0.9743964043475	0.173715563501021	**	0.532578	pos	1.29025	2.23205e-285	1.25611e-284	0.692462	1.61604	8131.55	5031.78
173.05721	385	385-3	HMDB0002237	3,4-Dimethylbenzoic acid	Benzenoids	Benzene and substituted derivatives	Benzoic acids and derivatives		C9H10O2	+Na	0.996493832301	0.178907456613	0.9743964043475	0.173715563501021	**	0.532578	pos	1.29025	2.23205e-285	1.25611e-284	0.692462	1.61604	8131.55	5031.78
173.05721	385	385-4	HMDB0011743	2-Phenylpropionate	Phenylpropanoids and polyketides	Phenylpropanoic acids	Unclassified		C9H10O2	+Na	0.996493832301	0.178907456613	0.9743964043475	0.173715563501021	**	0.532578	pos	1.29025	2.23205e-285	1.25611e-284	0.692462	1.61604	8131.55	5031.78
199.09369	514	514-1	HMDB0006037	8-Hydroxy-7-methylguanine	Organoheterocyclic compounds	Imidazopyrimidines	Purines and purine derivatives		C6H7N5O2	+NH4					*	0.54523	pos	1.15134	0	0	0.690577	1.61393	6330.73	3922.55
179.06782	414	414-1	HMDB0031101	8-Hydroxy-5,6-octadienoic acid	Organic acids and derivatives	Hydroxy acids and derivatives	Medium-chain hydroxy acids and derivatives		C8H12O3	+Na	0.9971130627914	0.2070934705286	0.9703679274768	0.200376711949188	**	0.222997	pos	1.59476	0	0	0.685218	1.60794	12071.1	7507.16
179.06782	414	414-2	HMDB0032232	2,5-Dimethyl-4-ethoxy-3(2H)-furanone	Organoheterocyclic compounds	Dihydrofurans	Furanones		C8H12O3	+Na	0.9971130627914	0.2070934705286	0.9703679274768	0.200376711949188	**	0.222997	pos	1.59476	0	0	0.685218	1.60794	12071.1	7507.16
517.23949	1102	1102-1	HMDB0060863	Perindoprilat glucuronide	Organic acids and derivatives	Peptidomimetics	Depsipeptides		C23H36N2O11	+H	0.9970009751334	0.2834091689766	0.93486794189	0.264155554436105	**	0.578971	pos	1.1747	0	0	0.647091	1.56601	6912.32	4413.98
893.69764	5396	5396-1	HMDB0115454	PA(48:1)	Lipids and lipid-like molecules	Glycerophospholipids	Glycerophosphates		C51H99O8P	+Na	0.997984405445	0.6331791956655	0.951884222503667	0.601498460753315	**	0.745228	pos	2.31166	0	0	0.621347	1.53831	27640.5	17968.1
175.09615	398	398-1	HMDB0000893	Suberic acid	Lipids and lipid-like molecules	Fatty Acyls	Fatty acids and conjugates	C08278	C8H14O4	+H					*	1.88558	pos	2.06623	1.72329e-220	7.04505e-220	0.593111	1.5085	24746	16404.4
175.09615	398	398-2	HMDB0002023	Ethyladipic acid	Lipids and lipid-like molecules	Fatty Acyls	Fatty acids and conjugates		C8H14O4	+H					*	1.88558	pos	2.06623	1.72329e-220	7.04505e-220	0.593111	1.5085	24746	16404.4
175.09615	398	398-3	HMDB0059727	2,4-Dimethyladipic acid	Lipids and lipid-like molecules	Fatty Acyls	Fatty acids and conjugates		C8H14O4	+H					*	1.88558	pos	2.06623	1.72329e-220	7.04505e-220	0.593111	1.5085	24746	16404.4
175.09615	398	398-4	HMDB0059757	3-Methylpimelic acid	Lipids and lipid-like molecules	Fatty Acyls	Fatty acids and conjugates		C8H14O4	+H					*	1.88558	pos	2.06623	1.72329e-220	7.04505e-220	0.593111	1.5085	24746	16404.4
175.09615	398	398-5	HMDB0060684	2-Propylglutaric acid	Lipids and lipid-like molecules	Fatty Acyls	Fatty acids and conjugates	C16658	C8H14O4	+H					*	1.88558	pos	2.06623	1.72329e-220	7.04505e-220	0.593111	1.5085	24746	16404.4
273.16661	839	839-1	HMDB0244757	16alpha-Fluoroestradiol	Lipids and lipid-like molecules	Steroids and steroid derivatives	Estrane steroids		C18H23FO2	+H-H2O					*	2.16251	pos	1.05051	0	0	0.531549	1.44548	6509.99	4503.69
273.16661	839	839-2	HMDB0246427	4-Fluoroestradiol	Lipids and lipid-like molecules	Steroids and steroid derivatives	Estrane steroids		C18H23FO2	+H-H2O					*	2.16251	pos	1.05051	0	0	0.531549	1.44548	6509.99	4503.69
207.07794	553	553-1	HMDB0249075	Benzyl phenyl ether	Benzenoids	Phenol ethers	Unclassified		C13H12O	+Na	0.997887513979	0.602146274136833	0.963337486566667	0.578844688340909	**	0.452271	pos	2.12456	2.60772e-243	1.19299e-242	0.52236	1.4363	27867.3	19402.1
240.09176	713	713-1	HMDB0033041	1-(1-Propenylthio)propyl propyl disulfide	Organosulfur compounds	Organic disulfides	Dialkyldisulfides		C9H18S3	+NH4	0.995507282166667	0.158738867251	0.941101357149333	0.148718199145196	**	3.65442	pos	1.28581	0	0	0.504605	1.41873	10227.1	7208.58
240.09176	713	713-2	HMDB0033072	(E)-1-Propenyl 1-(propylthio)propyl disulfide	Organosulfur compounds	Organic disulfides	Unclassified		C9H18S3	+NH4	0.995507282166667	0.158738867251	0.941101357149333	0.148718199145196	**	3.65442	pos	1.28581	0	0	0.504605	1.41873	10227.1	7208.58
240.09176	713	713-3	HMDB0040243	2,2,4,4,6,6-Hexamethyl-1,3,5-trithiane	Organosulfur compounds	Thioacetals	Dithioacetals		C9H18S3	+NH4	0.995507282166667	0.158738867251	0.941101357149333	0.148718199145196	**	3.65442	pos	1.28581	0	0	0.504605	1.41873	10227.1	7208.58
240.09176	713	713-4	HMDB0040262	2,4,6-Triethyl-1,3,5-trithiane	Organoheterocyclic compounds	Trithianes	Unclassified		C9H18S3	+NH4	0.995507282166667	0.158738867251	0.941101357149333	0.148718199145196	**	3.65442	pos	1.28581	0	0	0.504605	1.41873	10227.1	7208.58
239.08885	708	708-1	HMDB0255307	N7-(2-Carbamoyl-2-hydroxyethyl)guanine	Organoheterocyclic compounds	Imidazopyrimidines	Purines and purine derivatives		C8H10N6O3	+H	0.997706647067833	0.663377638940667	0.989747853011833	0.655070832020823	**	0.561462	pos	4.0196	0	0	0.500888	1.41508	99267.9	70149.8
921.72799	5501	5501-1	HMDB0112538	PS(44:0)	Lipids and lipid-like molecules	Glycerophospholipids	Glycerophosphoserines		C50H98NO10P	+NH4	0.997851796672167	0.587423571448167	0.958006730895	0.561546821590322	**	1.44984	pos	1.81178	1.87662e-294	1.09741e-293	0.488965	1.40344	21001.4	14964.3
234.13321	687	687-1	HMDB0246316	4-[(2,4-Dihydroxy-3,3-dimethylbutanoyl)amino]butanoic acid	Organic acids and derivatives	Carboxylic acids and derivatives	Amino acids, peptides, and analogues		C10H19NO5	+H	0.9964370013795	0.710263254768833	0.970135062609167	0.68659619834864	**	1.64126	pos	1.70585	3.22345e-166	1.02253e-165	0.470501	1.38559	22125.6	15968.3
234.13321	687	687-2	HMDB0013125	Hydroxypropionylcarnitine	Lipids and lipid-like molecules	Fatty Acyls	Fatty acid esters		C10H19NO5	+H	0.9964370013795	0.710263254768833	0.970135062609167	0.68659619834864	**	1.64126	pos	1.70585	3.22345e-166	1.02253e-165	0.470501	1.38559	22125.6	15968.3
301.14003	902	902-1	HMDB0032297	Glyceryl 5-hydroxydecanoate	Lipids and lipid-like molecules	Fatty Acyls	Fatty alcohols		C13H26O5	+K	0.9976270362855	0.665631313908333	0.974602345558333	0.647186436933604	**	3.83451	pos	8.23719	0	0	0.415521	1.33378	497014	372635
879.73866	5333	5333-1	HMDB0005384	TG(52:3)	Lipids and lipid-like molecules	Glycerolipids	Triradylcglycerols	C00422	C55H100O6	+Na					*	2.89331	pos	1.46167	0	1.02979e-307	0.414337	1.33269	15692	11774.7
302.14415	904	904-1	HMDB0255321	(2S,3R,4R,6R,7S,8R,9R)-1,2,3,4,6,7,8,9-Octahydroxydecan-5-one	Lipids and lipid-like molecules	Fatty Acyls	Fatty alcohols		C10H20O9	+NH4	0.9977839444735	0.420056727877667	0.976473104452333	0.409265128542051	**	1.34695	pos	3.37099	2.45713e-306	1.51598e-305	0.410294	1.32896	84213	63367.7
173.07810	386	386-1	HMDB0259193	TRIETHYLENE GLYCOL	Organic oxygen compounds	Organooxygen compounds	Ethers		C6H14O4	+Na	0.998373277691	0.393593219655667	0.980395024778833	0.385249119882156	**	1.87863	pos	2.20012	0	0	0.405506	1.32455	36107.4	27260
895.71311	5403	5403-1	HMDB0115453	PA(48:0)	Lipids and lipid-like molecules	Glycerophospholipids	Glycerophosphates		C51H101O8P	+Na	0.998020420988667	0.664368819855667	0.960750136543833	0.637028884085582	**	0.545781	pos	2.01632	8.23353e-227	3.46065e-226	0.348607	1.27333	36173.7	28408.7
225.10915	646	646-1	HMDB0000985	Dihydrolipoamide	Lipids and lipid-like molecules	Fatty Acyls	Fatty amides	C00579	C8H17NOS2	+NH4	0.9974876436314	0.289051927812	0.9614788468512	0.277219086898441	**	0.751951	pos	1.3302	2.05749e-189	7.41911e-189	0.280552	1.21466	19787.7	16290.8
867.68187	5275	5275-1	HMDB0115267	PA(46:0)	Lipids and lipid-like molecules	Glycerophospholipids	Glycerophosphates		C49H97O8P	+Na	0.9976915979585	0.593402252922167	0.952977951850167	0.56419386395845	**	0.62595	pos	1.08761	1.09447e-155	3.27854e-155	0.28018	1.21435	13649	11239.8
869.69832	5284	5284-1	HMDB0115481	Phosphatidate(48:2)	Lipids and lipid-like molecules	Glycerophospholipids	Glycerophosphates		C51H97O8P	+H	0.997634749498833	0.633664359447	0.968537227974667	0.612275902835759	**	1.22493	pos	1.18741	6.80726e-114	1.60066e-113	0.202276	1.15051	23949.8	20816.6
183.06272	431	431-1	HMDB0000555	3-Methyladipic acid	Lipids and lipid-like molecules	Fatty Acyls	Fatty acids and conjugates		C7H12O4	+Na	0.997580155861333	0.612889860360167	0.983201249671833	0.601135892873014	**	0.329022	pos	1.52706	6.35721e-107	1.43947e-106	0.188464	1.13955	44316.7	38889.7
183.06272	431	431-2	HMDB0000857	Pimelic acid	Lipids and lipid-like molecules	Fatty Acyls	Fatty acids and conjugates	C02656	C7H12O4	+Na	0.997580155861333	0.612889860360167	0.983201249671833	0.601135892873014	**	0.329022	pos	1.52706	6.35721e-107	1.43947e-106	0.188464	1.13955	44316.7	38889.7
183.06272	431	431-3	HMDB0002441	3,3-Dimethylglutaric acid	Lipids and lipid-like molecules	Fatty Acyls	Fatty acids and conjugates		C7H12O4	+Na	0.997580155861333	0.612889860360167	0.983201249671833	0.601135892873014	**	0.329022	pos	1.52706	6.35721e-107	1.43947e-106	0.188464	1.13955	44316.7	38889.7
183.06272	431	431-4	HMDB0029167	2-Methyladipic acid	Lipids and lipid-like molecules	Fatty Acyls	Fatty acids and conjugates		C7H12O4	+Na	0.997580155861333	0.612889860360167	0.983201249671833	0.601135892873014	**	0.329022	pos	1.52706	6.35721e-107	1.43947e-106	0.188464	1.13955	44316.7	38889.7
183.06272	431	431-5	HMDB0059738	2-Ethylglutaric acid	Lipids and lipid-like molecules	Fatty Acyls	Fatty acids and conjugates		C7H12O4	+Na	0.997580155861333	0.612889860360167	0.983201249671833	0.601135892873014	**	0.329022	pos	1.52706	6.35721e-107	1.43947e-106	0.188464	1.13955	44316.7	38889.7
183.06272	431	431-6	HMDB0061676	2,2-Dimethylglutaric acid	Lipids and lipid-like molecules	Fatty Acyls	Fatty acids and conjugates		C7H12O4	+Na	0.997580155861333	0.612889860360167	0.983201249671833	0.601135892873014	**	0.329022	pos	1.52706	6.35721e-107	1.43947e-106	0.188464	1.13955	44316.7	38889.7
317.11409	932	932-1	HMDB0258715	Tanshinone IIA	Lipids and lipid-like molecules	Prenol lipids	Diterpenoids		C19H18O3	+Na	0.997801270973667	0.9446192337855	0.985674166065333	0.929039567991446	**	2.26697	pos	3.73359	7.6604e-64	1.34683e-63	0.151532	1.11075	386184	347679
317.11409	932	932-2	HMDB0033331	(E)-1-[4-Hydroxy-3-(3-methyl-1,3-butadienyl)phenyl]-2-(3,5-dihydroxyphenyl)ethylene	Phenylpropanoids and polyketides	Stilbenes	Unclassified		C19H18O3	+Na	0.997801270973667	0.9446192337855	0.985674166065333	0.929039567991446	**	2.26697	pos	3.73359	7.6604e-64	1.34683e-63	0.151532	1.11075	386184	347679
317.11409	932	932-3	HMDB0041305	1-Methoxy-4-[5-(4-methoxyphenoxy)-3-penten-1-ynyl]benzene	Benzenoids	Phenol ethers	Anisoles		C19H18O3	+Na	0.997801270973667	0.9446192337855	0.985674166065333	0.929039567991446	**	2.26697	pos	3.73359	7.6604e-64	1.34683e-63	0.151532	1.11075	386184	347679
317.11409	932	932-4	HMDB0302014	3-Isopentadienyl-3',4,5'-trihydroxystilbene	Phenylpropanoids and polyketides	Stilbenes	Unclassified		C19H18O3	+Na	0.997801270973667	0.9446192337855	0.985674166065333	0.929039567991446	**	2.26697	pos	3.73359	7.6604e-64	1.34683e-63	0.151532	1.11075	386184	347679
318.11734	934	934-1	HMDB0255287	N(6),O(2)-Dimethyladenosine	Nucleosides, nucleotides, and analogues	Purine nucleosides	Unclassified		C12H17N5O4	+Na	0.997751151326333	0.501846817915833	0.966403210962167	0.483895715276042	**	0.216523	pos	1.41525	1.02627e-51	1.67924e-51	0.137348	1.09988	65943.6	59955.2
318.11734	934	934-2	HMDB0255293	N2-Ethyl-2'-deoxyguanosine	Nucleosides, nucleotides, and analogues	Purine nucleosides	Purine 2'-deoxyribonucleosides		C12H17N5O4	+Na	0.997751151326333	0.501846817915833	0.966403210962167	0.483895715276042	**	0.216523	pos	1.41525	1.02627e-51	1.67924e-51	0.137348	1.09988	65943.6	59955.2
104.10711	91	91-1	HMDB0244984	2-Amino-3-methyl-1-butanol	Organic nitrogen compounds	Organonitrogen compounds	Amines		C5H13NO	+H	0.998556941786833	0.953703369900667	0.9991302426485	0.951498826905789	**	1.12134	pos	2.69536	3.18241e-21	4.20053e-21	-0.092572	0.937849	545400	581543
197.07813	506	506-1	HMDB0000704	Isoxanthopterin	Organoheterocyclic compounds	Pteridines and derivatives	Pterins and derivatives	C03975	C6H5N5O2	+NH4	0.997655070478667	0.594242843674	0.990680376818667	0.587324253205412	**	0.0954024	pos	2.05877	2.73072e-95	5.86711e-95	-0.173549	0.886659	81253.7	91640.3
189.05218	464	464-1	HMDB0002072	4-Methoxyphenylacetic acid	Benzenoids	Phenol ethers	Anisoles		C9H10O3	+Na	0.997865442739	0.249686586915833	0.969126950046667	0.241461484547451	**	0.183947	pos	1.01693	6.61499e-106	1.49031e-105	-0.211892	0.863404	15667.4	18146.1
189.05218	464	464-2	HMDB0005175	Homovanillin	Benzenoids	Phenols	Methoxyphenols	C05581	C9H10O3	+Na	0.997865442739	0.249686586915833	0.969126950046667	0.241461484547451	**	0.183947	pos	1.01693	6.61499e-106	1.49031e-105	-0.211892	0.863404	15667.4	18146.1
189.05218	464	464-3	HMDB0029665	Ethyl vanillin	Organic oxygen compounds	Organooxygen compounds	Carbonyl compounds		C9H10O3	+Na	0.997865442739	0.249686586915833	0.969126950046667	0.241461484547451	**	0.183947	pos	1.01693	6.61499e-106	1.49031e-105	-0.211892	0.863404	15667.4	18146.1
189.05218	464	464-4	HMDB0029817	Ethyl salicylate	Benzenoids	Benzene and substituted derivatives	Benzoic acids and derivatives		C9H10O3	+Na	0.997865442739	0.249686586915833	0.969126950046667	0.241461484547451	**	0.183947	pos	1.01693	6.61499e-106	1.49031e-105	-0.211892	0.863404	15667.4	18146.1
189.05218	464	464-5	HMDB0031132	3,4-Dihydroxyphenylacetone	Benzenoids	Benzene and substituted derivatives	Phenylpropanes		C9H10O3	+Na	0.997865442739	0.249686586915833	0.969126950046667	0.241461484547451	**	0.183947	pos	1.01693	6.61499e-106	1.49031e-105	-0.211892	0.863404	15667.4	18146.1
189.05218	464	464-6	HMDB0032573	Ethylparaben	Benzenoids	Benzene and substituted derivatives	Benzoic acids and derivatives		C9H10O3	+Na	0.997865442739	0.249686586915833	0.969126950046667	0.241461484547451	**	0.183947	pos	1.01693	6.61499e-106	1.49031e-105	-0.211892	0.863404	15667.4	18146.1
162.11244	330	330-1	HMDB0244982	beta-Hydroxy-gamma-trimethylaminobutyric acid	Organic acids and derivatives	Carboxylic acids and derivatives	Amino acids, peptides, and analogues		C7H15NO3	+H	0.998233784544	0.914817754544333	0.996575853385667	0.910075051787015	**	0.151274	pos	3.79577	5.05113e-83	1.00203e-82	-0.233006	0.85086	218137	256372
162.11244	330	330-2	HMDB0254990	N-(2-Hydroxyethyl)valine	Organic acids and derivatives	Carboxylic acids and derivatives	Amino acids, peptides, and analogues		C7H15NO3	+H	0.998233784544	0.914817754544333	0.996575853385667	0.910075051787015	**	0.151274	pos	3.79577	5.05113e-83	1.00203e-82	-0.233006	0.85086	218137	256372
121.02840	74	74-3	HMDB0031735	Ethyl maltol	Organoheterocyclic compounds	Pyrans	Pyranones and derivatives	C20362	C7H8O3	-H2O-H					*	4.56877	neg	1.4264	1.61911e-231	8.78638e-231	-0.449879	0.732104	24238	33107.3
121.02840	74	74-1	HMDB0125538	3-methoxybenzene-1,2-diol	Benzenoids	Phenols	Methoxyphenols		C7H8O3	-H2O-H					*	4.56877	neg	1.4264	1.61911e-231	8.78638e-231	-0.449879	0.732104	24238	33107.3
121.02840	74	74-2	HMDB0133970	2-Methoxy-1,3-benzenediol	Benzenoids	Phenols	Methoxyphenols		C7H8O3	-H2O-H					*	4.56877	neg	1.4264	1.61911e-231	8.78638e-231	-0.449879	0.732104	24238	33107.3
121.02840	74	74-4	HMDB0132905	3,5-Dihydroxyanisole	Benzenoids	Phenols	Methoxyphenols		C7H8O3	-H2O-H					*	4.56877	neg	1.4264	1.61911e-231	8.78638e-231	-0.449879	0.732104	24238	33107.3
595.26543	1912	1912-1	HMDB0250581	Cucurbitacin E	Lipids and lipid-like molecules	Steroids and steroid derivatives	Cucurbitacins		C32H44O8	+K					*	2.26724	pos	1.05571	1.60628e-165	5.0596e-165	-0.454834	0.729594	6329.63	8675.55
277.10457	848	848-1	HMDB0032796	Methyl 3-(2,3-dihydroxy-3-methylbutyl)-4-hydroxybenzoate	Benzenoids	Benzene and substituted derivatives	Benzoic acids and derivatives		C13H18O5	+Na	0.997440467916	0.526028388715	0.968831941478167	0.508328682827784	**	0.257049	pos	1.4331	1.83804e-171	6.00041e-171	-0.461109	0.726428	11265	15507.4
138.01844	119	119-1	HMDB0001241	2-Aminomuconic acid	Organic acids and derivatives	Carboxylic acids and derivatives	Amino acids, peptides, and analogues	C02220	C6H7NO4	-H2O-H					*	4.92064	neg	2.13309	0	0	-0.472473	0.720728	48653.1	67505.4
559.47209	908	908-1	HMDB0255383	2-Hexadec-7-enylicosa-8,11-dienedioic acid	Lipids and lipid-like molecules	Fatty Acyls	Fatty acids and conjugates		C36H64O4	-H	0.998497282924833	0.7719465593005	0.977381447839167	0.753352466419068	**	1.95735	neg	1.55046	8.21097e-222	4.17733e-221	-0.495986	0.709077	26078.5	36778.1
321.13017	941	941-1	HMDB0242669	(2S,3S,4R,5R)-5-(6-Aminopurin-9-yl)-N-cyclopropyl-3,4-dihydroxyoxolane-2-carboxamide	Nucleosides, nucleotides, and analogues	Purine nucleosides	Unclassified		C13H16N6O4	+H	0.996889997249167	0.461632023622333	0.962088115898333	0.442749436196658	**	1.28789	pos	1.17386	2.18275e-155	6.52398e-155	-0.505238	0.704544	6876.23	9759.82
321.13017	941	941-2	HMDB0255782	(2S,3S,4S,5S)-2-(5-Amino-7-methyl-2,6,7,9,11-pentazatricyclo[6.3.1.04,12]dodeca-1(12),3,5,8,10-pentaen-2-yl)-5-(hydroxymethyl)oxolane-3,4-diol	Organic oxygen compounds	Organooxygen compounds	Carbohydrates and carbohydrate conjugates		C13H16N6O4	+H	0.996889997249167	0.461632023622333	0.962088115898333	0.442749436196658	**	1.28789	pos	1.17386	2.18275e-155	6.52398e-155	-0.505238	0.704544	6876.23	9759.82
261.13050	802	802-1	HMDB0258728	Taribavirin	Nucleosides, nucleotides, and analogues	Triazole ribonucleosides and ribonucleotides	Unclassified		C8H13N5O4	+NH4	0.9960956920955	0.3655345448675	0.929087193115	0.338287508744461	**	0.297944	pos	1.07228	3.09013e-186	1.08518e-185	-0.553858	0.681196	4909.6	7207.33
199.03654	511	511-1	HMDB0029758	Herniarin	Phenylpropanoids and polyketides	Coumarins and derivatives	Unclassified	C09268	C10H8O3	+Na	0.9965828259535	0.2168421586315	0.96258347399775	0.208015416142212	**	0.105959	pos	1.3105	5.00188e-217	1.98452e-216	-0.573066	0.672187	6907.19	10275.7
313.23730	615	615-1	HMDB0030935	9,10,13-Trihydroxystearic acid	Lipids and lipid-like molecules	Fatty Acyls	Fatty acids and conjugates		C18H36O5	-H2O-H	0.997533157750833	0.4662857749825	0.958520728799333	0.445842039089874	**	1.85265	neg	1.07272	3.47442e-306	2.66809e-305	-0.690224	0.619758	7845.01	12658.2
313.23730	615	615-2	HMDB0034295	Floionolic acid	Lipids and lipid-like molecules	Fatty Acyls	Fatty acids and conjugates	C19621	C18H36O5	-H2O-H	0.997533157750833	0.4662857749825	0.958520728799333	0.445842039089874	**	1.85265	neg	1.07272	3.47442e-306	2.66809e-305	-0.690224	0.619758	7845.01	12658.2
213.05181	585	585-1	HMDB0039359	Methyl (Z,Z)-10-hydroxy-2,8-decadiene-4,6-diynoate	Lipids and lipid-like molecules	Fatty Acyls	Fatty alcohols		C11H10O3	+Na	0.997162707999	0.5091644721365	0.965767018837167	0.490339060686574	**	1.89521	pos	2.53732	6.96377e-264	3.57491e-263	-0.698302	0.616297	19570.8	31755.4
561.48790	910	910-1	HMDB0007072	DG(33:1)	Lipids and lipid-like molecules	Glycerolipids	Diradylglycerols		C36H68O5	-H2O-H	0.998476119556833	0.79256964528	0.9773096309625	0.773405571163667	**	0.684918	neg	2.58197	1.33327e-304	1.00489e-303	-0.702168	0.614648	44912.1	73069.7
200.06805	519	519-1	HMDB0001855	5-Hydroxytryptophol	Organoheterocyclic compounds	Indoles and derivatives	Hydroxyindoles		C10H11NO2	+Na	0.998051939369667	0.683564601829667	0.989298176986333	0.674931839971529	**	0.713532	pos	2.5741	1.23305e-237	5.41976e-237	-0.705333	0.613301	20602.3	33592.5
200.06805	519	519-2	HMDB0012490	1,2-Dehydrosalsolinol	Organoheterocyclic compounds	Dihydroisoquinolines	Unclassified		C10H11NO2	+Na	0.998051939369667	0.683564601829667	0.989298176986333	0.674931839971529	**	0.713532	pos	2.5741	1.23305e-237	5.41976e-237	-0.705333	0.613301	20602.3	33592.5
163.97766	339	339-1	HMDB0000251	Taurine	Organic acids and derivatives	Organic sulfonic acids and derivatives	Organosulfonic acids and derivatives	C00245	C2H7NO3S	+K					*	0.974513	pos	1.38539	1.91428e-242	8.66904e-242	-0.706778	0.612687	5845.7	9541.08
279.23246	525	525-1	HMDB0251000	N1,N11-Bis(ethyl)norspermine	Organic nitrogen compounds	Organonitrogen compounds	Amines		C13H32N4	+Cl	0.998487374242167	0.273863717624667	0.890800227520667	0.243588845023867	**	1.27485	neg	8.63898	0	0	-0.724743	0.605105	475289	785466
156.04201	296	296-1	HMDB0060173	N-Methylethanolaminium phosphate	Organic acids and derivatives	Organic phosphoric acids and derivatives	Phosphate esters	C01210	C3H10NO4P	+H	0.998174229038667	0.3625935858575	0.992750453523333	0.359307733257711	**	0.0909407	pos	2.57095	7.09357e-249	3.38328e-248	-0.740364	0.598588	19240.3	32142.8
885.54746	1078	1078-1	HMDB0009793	PI(38:4)	Lipids and lipid-like molecules	Glycerophospholipids	Glycerophosphoinositols		C47H83O13P	-H	0.997885896959	0.686010611967167	0.965787242687	0.661139618928303	**	2.69718	neg	1.22029	0	0	-0.750311	0.594475	9063.73	15246.6
229.08322	663	663-1	HMDB0015023	Pemirolast	Organoheterocyclic compounds	Pyridopyrimidines	Unclassified		C10H8N6O	+H	0.996963414193333	0.168272384601333	0.967193956466667	0.162257822911935	**	0.0635342	pos	1.27356	4.44511e-270	2.36311e-269	-0.782853	0.581216	4262.26	7333.35
255.23241	483	483-6	HMDB0032324	Hexyl decanoate	Lipids and lipid-like molecules	Fatty Acyls	Fatty acid esters		C16H32O2	-H	0.998814032642333	0.977930802139	0.997969067681167	0.974787252321097	**	2.13033	neg	7.62331	0	0	-0.83565	0.56033	302695	540207
255.23241	483	483-5	HMDB0032249	Dodecyl butyrate	Lipids and lipid-like molecules	Fatty Acyls	Fatty alcohol esters		C16H32O2	-H	0.998814032642333	0.977930802139	0.997969067681167	0.974787252321097	**	2.13033	neg	7.62331	0	0	-0.83565	0.56033	302695	540207
255.23241	483	483-1	HMDB0000220	FA(16:0)	Lipids and lipid-like molecules	Fatty Acyls	Fatty acids and conjugates	C00249	C16H32O2	-H	0.998814032642333	0.977930802139	0.997969067681167	0.974787252321097	**	2.13033	neg	7.62331	0	0	-0.83565	0.56033	302695	540207
255.23241	483	483-7	HMDB0033166	Octyl octanoate	Lipids and lipid-like molecules	Fatty Acyls	Fatty alcohol esters		C16H32O2	-H	0.998814032642333	0.977930802139	0.997969067681167	0.974787252321097	**	2.13033	neg	7.62331	0	0	-0.83565	0.56033	302695	540207
255.23241	483	483-8	HMDB0034153	Ethyl tetradecanoate	Lipids and lipid-like molecules	Fatty Acyls	Fatty acid esters		C16H32O2	-H	0.998814032642333	0.977930802139	0.997969067681167	0.974787252321097	**	2.13033	neg	7.62331	0	0	-0.83565	0.56033	302695	540207
255.23241	483	483-9	HMDB0036210	Dodecyl 2-methylpropanoate	Lipids and lipid-like molecules	Fatty Acyls	Fatty alcohol esters		C16H32O2	-H	0.998814032642333	0.977930802139	0.997969067681167	0.974787252321097	**	2.13033	neg	7.62331	0	0	-0.83565	0.56033	302695	540207
255.23241	483	483-2	HMDB0002396	Trimethyltridecanoic acid	Lipids and lipid-like molecules	Prenol lipids	Sesquiterpenoids		C16H32O2	-H	0.998814032642333	0.977930802139	0.997969067681167	0.974787252321097	**	2.13033	neg	7.62331	0	0	-0.83565	0.56033	302695	540207
255.23241	483	483-3	HMDB0031068	Isopalmitic acid	Lipids and lipid-like molecules	Fatty Acyls	Fatty acids and conjugates		C16H32O2	-H	0.998814032642333	0.977930802139	0.997969067681167	0.974787252321097	**	2.13033	neg	7.62331	0	0	-0.83565	0.56033	302695	540207
255.23241	483	483-4	HMDB0032065	Butyl dodecanoate	Lipids and lipid-like molecules	Fatty Acyls	Fatty acid esters		C16H32O2	-H	0.998814032642333	0.977930802139	0.997969067681167	0.974787252321097	**	2.13033	neg	7.62331	0	0	-0.83565	0.56033	302695	540207
140.06814	228	228-1	HMDB0253424	Imidazotetrazine	Organoheterocyclic compounds	Tetrazines	Unclassified		C3H2N6	+NH4	0.997861418005	0.180460223469833	0.983012699103	0.177015318260874	**	1.61111	pos	2.28299	6.10527e-300	3.6496e-299	-0.839601	0.558798	12457	22292.4
95.06066	60	60-1	HMDB0033112	Methylpyrazine	Organoheterocyclic compounds	Diazines	Pyrazines		C5H6N2	+H					*	3.02743	pos	1.44176	4.4774e-245	2.08377e-244	-0.856978	0.552108	4912.23	8897.22
535.47252	884	884-1	HMDB0112175	FAHFA(18:1(9Z)/6-O-16:0)	Lipids and lipid-like molecules	Fatty Acyls	Fatty acids and conjugates		C34H64O4	-H	0.998473501631833	0.795157649158833	0.979747971306333	0.777864868829437	**	1.23387	neg	2.6431	0	0	-0.865635	0.548805	35061	63886
511.47208	866	866-1	HMDB0032682	10-Hydroxy-16-hentriacontanone	Lipids and lipid-like molecules	Fatty Acyls	Fatty alcohols		C31H62O2	+FA-H					*	2.15085	neg	1.56424	0	0	-0.886973	0.540747	11858.2	21929.3
563.50388	912	912-1	HMDB0112105	FAHFA(18:1(9Z)/12-O-18:0)	Lipids and lipid-like molecules	Fatty Acyls	Fatty acids and conjugates		C36H68O4	-H	0.998499332774167	0.782056821213333	0.977407461547167	0.763241080129624	**	1.0643	neg	2.4077	0	0	-0.899424	0.536101	27702.4	51674
327.23227	642	642-3	HMDB0030446	Grifolin	Lipids and lipid-like molecules	Prenol lipids	Sesquiterpenoids		C22H32O2	-H	0.99849479384	0.833793317475333	0.990389362346667	0.824537062832301	**	2.08481	neg	1.96354	0	0	-0.936847	0.522373	17271.6	33063.8
327.23227	642	642-4	HMDB0035185	Retinol acetate	Lipids and lipid-like molecules	Prenol lipids	Retinoids		C22H32O2	-H	0.99849479384	0.833793317475333	0.990389362346667	0.824537062832301	**	2.08481	neg	1.96354	0	0	-0.936847	0.522373	17271.6	33063.8
327.23227	642	642-1	HMDB0002183	FA(22:6)	Lipids and lipid-like molecules	Fatty Acyls	Fatty acids and conjugates	C06429	C22H32O2	-H	0.99849479384	0.833793317475333	0.990389362346667	0.824537062832301	**	2.08481	neg	1.96354	0	0	-0.936847	0.522373	17271.6	33063.8
327.23227	642	642-2	HMDB0030053	Neogrifolin	Lipids and lipid-like molecules	Prenol lipids	Sesquiterpenoids		C22H32O2	-H	0.99849479384	0.833793317475333	0.990389362346667	0.824537062832301	**	2.08481	neg	1.96354	0	0	-0.936847	0.522373	17271.6	33063.8
227.20100	401	401-2	HMDB0002221	2,6,10-Trimethylundecanoic acid	Lipids and lipid-like molecules	Fatty Acyls	Fatty acids and conjugates		C14H28O2	-H	0.998496030667833	0.797825417556833	0.991655990020333	0.789978461369243	**	2.88972	neg	2.26066	0	0	-0.940869	0.520919	22598.1	43381.3
227.20100	401	401-1	HMDB0000806	FA(14:0)	Lipids and lipid-like molecules	Fatty Acyls	Fatty acids and conjugates	C06424	C14H28O2	-H	0.998496030667833	0.797825417556833	0.991655990020333	0.789978461369243	**	2.88972	neg	2.26066	0	0	-0.940869	0.520919	22598.1	43381.3
227.20100	401	401-10	HMDB0037495	3-Methylbutyl nonanoate	Lipids and lipid-like molecules	Fatty Acyls	Fatty acid esters		C14H28O2	-H	0.998496030667833	0.797825417556833	0.991655990020333	0.789978461369243	**	2.88972	neg	2.26066	0	0	-0.940869	0.520919	22598.1	43381.3
227.20100	401	401-11	HMDB0038034	Nonyl isovalerate	Lipids and lipid-like molecules	Fatty Acyls	Fatty alcohol esters		C14H28O2	-H	0.998496030667833	0.797825417556833	0.991655990020333	0.789978461369243	**	2.88972	neg	2.26066	0	0	-0.940869	0.520919	22598.1	43381.3
227.20100	401	401-12	HMDB0038969	Dodecyl acetate	Lipids and lipid-like molecules	Fatty Acyls	Fatty alcohol esters		C14H28O2	-H	0.998496030667833	0.797825417556833	0.991655990020333	0.789978461369243	**	2.88972	neg	2.26066	0	0	-0.940869	0.520919	22598.1	43381.3
227.20100	401	401-13	HMDB0059865	Isobutyl decanoate	Lipids and lipid-like molecules	Fatty Acyls	Fatty acid esters		C14H28O2	-H	0.998496030667833	0.797825417556833	0.991655990020333	0.789978461369243	**	2.88972	neg	2.26066	0	0	-0.940869	0.520919	22598.1	43381.3
227.20100	401	401-14	HMDB0061781	10-Methyltridecanoic acid	Lipids and lipid-like molecules	Fatty Acyls	Fatty acids and conjugates		C14H28O2	-H	0.998496030667833	0.797825417556833	0.991655990020333	0.789978461369243	**	2.88972	neg	2.26066	0	0	-0.940869	0.520919	22598.1	43381.3
227.20100	401	401-6	HMDB0033788	Ethyl dodecanoate	Lipids and lipid-like molecules	Fatty Acyls	Fatty acid esters		C14H28O2	-H	0.998496030667833	0.797825417556833	0.991655990020333	0.789978461369243	**	2.88972	neg	2.26066	0	0	-0.940869	0.520919	22598.1	43381.3
227.20100	401	401-3	HMDB0031072	12-Methyltridecanoic acid	Lipids and lipid-like molecules	Fatty Acyls	Fatty acids and conjugates		C14H28O2	-H	0.998496030667833	0.797825417556833	0.991655990020333	0.789978461369243	**	2.88972	neg	2.26066	0	0	-0.940869	0.520919	22598.1	43381.3
227.20100	401	401-4	HMDB0032318	Hexanal octane-1,3-diol acetal	Organoheterocyclic compounds	Dioxanes	1,3-dioxanes		C14H28O2	-H	0.998496030667833	0.797825417556833	0.991655990020333	0.789978461369243	**	2.88972	neg	2.26066	0	0	-0.940869	0.520919	22598.1	43381.3
227.20100	401	401-5	HMDB0032548	Undecanal propyleneglycol acetal	Organoheterocyclic compounds	Dioxolanes	1,3-dioxolanes		C14H28O2	-H	0.998496030667833	0.797825417556833	0.991655990020333	0.789978461369243	**	2.88972	neg	2.26066	0	0	-0.940869	0.520919	22598.1	43381.3
227.20100	401	401-7	HMDB0034461	Heptyl heptanoate	Lipids and lipid-like molecules	Fatty Acyls	Fatty acid esters		C14H28O2	-H	0.998496030667833	0.797825417556833	0.991655990020333	0.789978461369243	**	2.88972	neg	2.26066	0	0	-0.940869	0.520919	22598.1	43381.3
227.20100	401	401-8	HMDB0036216	Hexyl octanoate	Lipids and lipid-like molecules	Fatty Acyls	Fatty acid esters	C13798	C14H28O2	-H	0.998496030667833	0.797825417556833	0.991655990020333	0.789978461369243	**	2.88972	neg	2.26066	0	0	-0.940869	0.520919	22598.1	43381.3
227.20100	401	401-9	HMDB0037312	Decyl butanoate	Lipids and lipid-like molecules	Fatty Acyls	Fatty alcohol esters		C14H28O2	-H	0.998496030667833	0.797825417556833	0.991655990020333	0.789978461369243	**	2.88972	neg	2.26066	0	0	-0.940869	0.520919	22598.1	43381.3
281.24755	535	535-1	HMDB0000207	FA(18:1)	Lipids and lipid-like molecules	Fatty Acyls	Fatty acids and conjugates	C00712	C18H34O2	-H	0.998456616645	0.986401663409667	0.999008520548833	0.983902779945409	**	3.74909	neg	9.57994	0	0	-0.945629	0.519203	405927	781826
281.24755	535	535-5	HMDB0062703	Octadec-9-enoic Acid	Lipids and lipid-like molecules	Fatty Acyls	Fatty acids and conjugates		C18H34O2	-H	0.998456616645	0.986401663409667	0.999008520548833	0.983902779945409	**	3.74909	neg	9.57994	0	0	-0.945629	0.519203	405927	781826
281.24755	535	535-2	HMDB0000573	Elaidic acid	Lipids and lipid-like molecules	Fatty Acyls	Fatty acids and conjugates	C01712	C18H34O2	-H	0.998456616645	0.986401663409667	0.999008520548833	0.983902779945409	**	3.74909	neg	9.57994	0	0	-0.945629	0.519203	405927	781826
281.24755	535	535-3	HMDB0041480	(Z)-13-Octadecenoic acid	Lipids and lipid-like molecules	Fatty Acyls	Fatty acids and conjugates		C18H34O2	-H	0.998456616645	0.986401663409667	0.999008520548833	0.983902779945409	**	3.74909	neg	9.57994	0	0	-0.945629	0.519203	405927	781826
281.24755	535	535-4	HMDB0062242	7Z-octadecenoic acid	Lipids and lipid-like molecules	Fatty Acyls	Fatty acids and conjugates		C18H34O2	-H	0.998456616645	0.986401663409667	0.999008520548833	0.983902779945409	**	3.74909	neg	9.57994	0	0	-0.945629	0.519203	405927	781826
146.16488	251	251-1	HMDB0001257	Spermidine	Organic nitrogen compounds	Organonitrogen compounds	Amines	C00315	C7H19N3	+H	0.9980263798288	0.183603062513	0.9800709892568	0.179588893930318	**	2.02083	pos	2.02743	0	0	-1.01222	0.495784	7387.48	14900.6
277.21683	522	522-4	HMDB0030964	Linolenelaidic acid	Lipids and lipid-like molecules	Fatty Acyls	Lineolic acids and derivatives		C18H30O2	-H	0.998308779399667	0.822670224609333	0.991755405500833	0.814507796212844	**	1.70387	neg	2.81251	0	0	-1.01295	0.495531	31727	64026.3
277.21683	522	522-1	HMDB0001388	FA(18:3)	Lipids and lipid-like molecules	Fatty Acyls	Lineolic acids and derivatives	C06427	C18H30O2	-H	0.998308779399667	0.822670224609333	0.991755405500833	0.814507796212844	**	1.70387	neg	2.81251	0	0	-1.01295	0.495531	31727	64026.3
277.21683	522	522-2	HMDB0030962	Calendic acid	Lipids and lipid-like molecules	Fatty Acyls	Lineolic acids and derivatives		C18H30O2	-H	0.998308779399667	0.822670224609333	0.991755405500833	0.814507796212844	**	1.70387	neg	2.81251	0	0	-1.01295	0.495531	31727	64026.3
277.21683	522	522-3	HMDB0030963	Punicic acid	Lipids and lipid-like molecules	Fatty Acyls	Lineolic acids and derivatives		C18H30O2	-H	0.998308779399667	0.822670224609333	0.991755405500833	0.814507796212844	**	1.70387	neg	2.81251	0	0	-1.01295	0.495531	31727	64026.3
533.45536	882	882-1	HMDB0007070	DG(31:1)	Lipids and lipid-like molecules	Glycerolipids	Diradylglycerols		C34H64O5	-H2O-H	0.998507042057667	0.758416641575333	0.9780422599845	0.740656104388515	**	3.03572	neg	1.71706	0	0	-1.04452	0.484807	11401.1	23516.9
303.23238	582	582-1	HMDB0001043	FA(20:4)	Lipids and lipid-like molecules	Fatty Acyls	Fatty acids and conjugates	C00219	C20H32O2	-H	0.99859532301	0.887360606678667	0.9950910642035	0.8817642741738	**	1.89101	neg	2.65704	0	0	-1.06425	0.478222	26410.6	55226.7
303.23238	582	582-5	HMDB0037824	7,13-Eperudien-15-oic acid	Lipids and lipid-like molecules	Prenol lipids	Diterpenoids		C20H32O2	-H	0.99859532301	0.887360606678667	0.9950910642035	0.8817642741738	**	1.89101	neg	2.65704	0	0	-1.06425	0.478222	26410.6	55226.7
303.23238	582	582-2	HMDB0002177	Cis-8,11,14,17-Eicosatetraenoic acid	Lipids and lipid-like molecules	Fatty Acyls	Fatty acids and conjugates		C20H32O2	-H	0.99859532301	0.887360606678667	0.9950910642035	0.8817642741738	**	1.89101	neg	2.65704	0	0	-1.06425	0.478222	26410.6	55226.7
303.23238	582	582-3	HMDB0006036	Mesterolone	Lipids and lipid-like molecules	Steroids and steroid derivatives	Androstane steroids	D04947	C20H32O2	-H	0.99859532301	0.887360606678667	0.9950910642035	0.8817642741738	**	1.89101	neg	2.65704	0	0	-1.06425	0.478222	26410.6	55226.7
303.23238	582	582-4	HMDB0036829	Copalic acid	Lipids and lipid-like molecules	Prenol lipids	Diterpenoids		C20H32O2	-H	0.99859532301	0.887360606678667	0.9950910642035	0.8817642741738	**	1.89101	neg	2.65704	0	0	-1.06425	0.478222	26410.6	55226.7
112.08699	121	121-1	HMDB0000870	Histamine	Organic nitrogen compounds	Organonitrogen compounds	Amines	C00388	C5H9N3	+H	0.9979586222675	0.5700936341995	0.988170268638667	0.56219957036859	**	0.575391	pos	3.55082	0	0	-1.24309	0.422467	17079.6	40428.3
509.45664	863	863-1	HMDB0112110	FAHFA(16:0/9-O-16:0)	Lipids and lipid-like molecules	Fatty Acyls	Fatty acids and conjugates		C32H62O4	-H	0.998283158834167	0.7321062926175	0.978822218033667	0.715371613525945	**	1.76372	neg	1.69493	0	0	-1.31571	0.401727	7828.28	19486.6
509.45664	863	863-2	HMDB0112114	FAHFA(16:0/5-O-16:0)	Lipids and lipid-like molecules	Fatty Acyls	Fatty acids and conjugates		C32H62O4	-H	0.998283158834167	0.7321062926175	0.978822218033667	0.715371613525945	**	1.76372	neg	1.69493	0	0	-1.31571	0.401727	7828.28	19486.6
509.45664	863	863-3	HMDB0112115	FAHFA(16:0/7-O-16:0)	Lipids and lipid-like molecules	Fatty Acyls	Fatty acids and conjugates		C32H62O4	-H	0.998283158834167	0.7321062926175	0.978822218033667	0.715371613525945	**	1.76372	neg	1.69493	0	0	-1.31571	0.401727	7828.28	19486.6
509.45664	863	863-4	HMDB0112123	FAHFA(16:0/8-O-16:0)	Lipids and lipid-like molecules	Fatty Acyls	Fatty acids and conjugates		C32H62O4	-H	0.998283158834167	0.7321062926175	0.978822218033667	0.715371613525945	**	1.76372	neg	1.69493	0	0	-1.31571	0.401727	7828.28	19486.6
509.45664	863	863-5	HMDB0112124	FAHFA(16:0/10-O-16:0)	Lipids and lipid-like molecules	Fatty Acyls	Fatty acids and conjugates		C32H62O4	-H	0.998283158834167	0.7321062926175	0.978822218033667	0.715371613525945	**	1.76372	neg	1.69493	0	0	-1.31571	0.401727	7828.28	19486.6
509.45664	863	863-6	HMDB0112125	FAHFA(16:0/11-O-16:0)	Lipids and lipid-like molecules	Fatty Acyls	Fatty acids and conjugates		C32H62O4	-H	0.998283158834167	0.7321062926175	0.978822218033667	0.715371613525945	**	1.76372	neg	1.69493	0	0	-1.31571	0.401727	7828.28	19486.6
509.45664	863	863-7	HMDB0112126	FAHFA(16:0/12-O-16:0)	Lipids and lipid-like molecules	Fatty Acyls	Fatty acids and conjugates		C32H62O4	-H	0.998283158834167	0.7321062926175	0.978822218033667	0.715371613525945	**	1.76372	neg	1.69493	0	0	-1.31571	0.401727	7828.28	19486.6
509.45664	863	863-8	HMDB0112127	FAHFA(16:0/13-O-16:0)	Lipids and lipid-like molecules	Fatty Acyls	Fatty acids and conjugates		C32H62O4	-H	0.998283158834167	0.7321062926175	0.978822218033667	0.715371613525945	**	1.76372	neg	1.69493	0	0	-1.31571	0.401727	7828.28	19486.6
509.45664	863	863-9	HMDB0112178	FAHFA(16:0/6-O-16:0)	Lipids and lipid-like molecules	Fatty Acyls	Fatty acids and conjugates		C32H62O4	-H	0.998283158834167	0.7321062926175	0.978822218033667	0.715371613525945	**	1.76372	neg	1.69493	0	0	-1.31571	0.401727	7828.28	19486.6
253.21660	476	476-2	HMDB0003229	FA(16:1)	Lipids and lipid-like molecules	Fatty Acyls	Fatty acids and conjugates	C08362	C16H30O2	-H	0.998509766187167	0.903981475139167	0.993547390958833	0.896809984931217	**	2.78793	neg	6.77189	0	0	-1.39656	0.379833	113712	299373
253.21660	476	476-1	HMDB0002186	Hypogeic acid	Lipids and lipid-like molecules	Fatty Acyls	Fatty acids and conjugates		C16H30O2	-H	0.998509766187167	0.903981475139167	0.993547390958833	0.896809984931217	**	2.78793	neg	6.77189	0	0	-1.39656	0.379833	113712	299373
253.21660	476	476-10	HMDB0035877	(Z)-13-Hexadecenoic acid	Lipids and lipid-like molecules	Fatty Acyls	Fatty acids and conjugates		C16H30O2	-H	0.998509766187167	0.903981475139167	0.993547390958833	0.896809984931217	**	2.78793	neg	6.77189	0	0	-1.39656	0.379833	113712	299373
253.21660	476	476-11	HMDB0037647	(E)-11-Hexadecenoic acid	Lipids and lipid-like molecules	Fatty Acyls	Fatty acids and conjugates		C16H30O2	-H	0.998509766187167	0.903981475139167	0.993547390958833	0.896809984931217	**	2.78793	neg	6.77189	0	0	-1.39656	0.379833	113712	299373
253.21660	476	476-12	HMDB0038958	Citronellyl hexanoate	Lipids and lipid-like molecules	Fatty Acyls	Fatty alcohol esters		C16H30O2	-H	0.998509766187167	0.903981475139167	0.993547390958833	0.896809984931217	**	2.78793	neg	6.77189	0	0	-1.39656	0.379833	113712	299373
253.21660	476	476-13	HMDB0041422	(Z)-14-Methyl-6-pentadecenoic acid	Lipids and lipid-like molecules	Fatty Acyls	Fatty acids and conjugates		C16H30O2	-H	0.998509766187167	0.903981475139167	0.993547390958833	0.896809984931217	**	2.78793	neg	6.77189	0	0	-1.39656	0.379833	113712	299373
253.21660	476	476-5	HMDB0031053	(E)-6-Hexadecenoic acid	Lipids and lipid-like molecules	Fatty Acyls	Fatty acids and conjugates		C16H30O2	-H	0.998509766187167	0.903981475139167	0.993547390958833	0.896809984931217	**	2.78793	neg	6.77189	0	0	-1.39656	0.379833	113712	299373
253.21660	476	476-6	HMDB0031145	5-Dodecyldihydro-2(3H)-furanone	Organoheterocyclic compounds	Lactones	Gamma butyrolactones		C16H30O2	-H	0.998509766187167	0.903981475139167	0.993547390958833	0.896809984931217	**	2.78793	neg	6.77189	0	0	-1.39656	0.379833	113712	299373
253.21660	476	476-3	HMDB0010735	Trans-Hexa-dec-2-enoic acid	Lipids and lipid-like molecules	Fatty Acyls	Fatty acids and conjugates		C16H30O2	-H	0.998509766187167	0.903981475139167	0.993547390958833	0.896809984931217	**	2.78793	neg	6.77189	0	0	-1.39656	0.379833	113712	299373
253.21660	476	476-4	HMDB0012328	Palmitelaidic acid	Lipids and lipid-like molecules	Fatty Acyls	Fatty acids and conjugates		C16H30O2	-H	0.998509766187167	0.903981475139167	0.993547390958833	0.896809984931217	**	2.78793	neg	6.77189	0	0	-1.39656	0.379833	113712	299373
253.21660	476	476-9	HMDB0033791	(E)-3-Hexadecenoic acid	Lipids and lipid-like molecules	Fatty Acyls	Fatty acids and conjugates		C16H30O2	-H	0.998509766187167	0.903981475139167	0.993547390958833	0.896809984931217	**	2.78793	neg	6.77189	0	0	-1.39656	0.379833	113712	299373
253.21660	476	476-7	HMDB0031711	15-Hexadecanolide	Phenylpropanoids and polyketides	Macrolides and analogues	Unclassified		C16H30O2	-H	0.998509766187167	0.903981475139167	0.993547390958833	0.896809984931217	**	2.78793	neg	6.77189	0	0	-1.39656	0.379833	113712	299373
253.21660	476	476-8	HMDB0032638	(Z)-5-Hexadecenoic acid	Lipids and lipid-like molecules	Fatty Acyls	Fatty acids and conjugates		C16H30O2	-H	0.998509766187167	0.903981475139167	0.993547390958833	0.896809984931217	**	2.78793	neg	6.77189	0	0	-1.39656	0.379833	113712	299373
295.22718	560	560-1	HMDB0004704	9,10-DHOME	Lipids and lipid-like molecules	Fatty Acyls	Fatty acids and conjugates		C18H34O4	-H2O-H	0.99845992872	0.647756988858167	0.982432776422667	0.635397629996716	**	0.473663	neg	1.99586	0	0	-1.4491	0.36625	9362.23	25562.4
295.22718	560	560-4	HMDB0041220	Dibutyl decanedioate	Lipids and lipid-like molecules	Fatty Acyls	Fatty acid esters		C18H34O4	-H2O-H	0.99845992872	0.647756988858167	0.982432776422667	0.635397629996716	**	0.473663	neg	1.99586	0	0	-1.4491	0.36625	9362.23	25562.4
295.22718	560	560-2	HMDB0004705	12,13-DHOME	Lipids and lipid-like molecules	Fatty Acyls	Fatty acids and conjugates	C14829	C18H34O4	-H2O-H	0.99845992872	0.647756988858167	0.982432776422667	0.635397629996716	**	0.473663	neg	1.99586	0	0	-1.4491	0.36625	9362.23	25562.4
295.22718	560	560-3	HMDB0000782	Octadecanedioic acid	Lipids and lipid-like molecules	Fatty Acyls	Fatty acids and conjugates		C18H34O4	-H2O-H	0.99845992872	0.647756988858167	0.982432776422667	0.635397629996716	**	0.473663	neg	1.99586	0	0	-1.4491	0.36625	9362.23	25562.4
311.22163	606	606-7	HMDB0010208	15,16-DiHODE	Lipids and lipid-like molecules	Fatty Acyls	Lineolic acids and derivatives		C18H32O4	-H	0.998304154328667	0.546162295665	0.967313048393667	0.527413983054686	**	3.70608	neg	1.6642	0	0	-1.51396	0.350149	6095.54	17408.4
311.22163	606	606-8	HMDB0010221	9,10-DiHODE	Lipids and lipid-like molecules	Fatty Acyls	Lineolic acids and derivatives		C18H32O4	-H	0.998304154328667	0.546162295665	0.967313048393667	0.527413983054686	**	3.70608	neg	1.6642	0	0	-1.51396	0.350149	6095.54	17408.4
311.22163	606	606-6	HMDB0010201	12,13-DiHODE	Lipids and lipid-like molecules	Fatty Acyls	Lineolic acids and derivatives		C18H32O4	-H	0.998304154328667	0.546162295665	0.967313048393667	0.527413983054686	**	3.70608	neg	1.6642	0	0	-1.51396	0.350149	6095.54	17408.4
311.22163	606	606-1	HMDB0062281	11-HpODE	Lipids and lipid-like molecules	Fatty Acyls	Lineolic acids and derivatives	C07338	C18H32O4	-H	0.998304154328667	0.546162295665	0.967313048393667	0.527413983054686	**	3.70608	neg	1.6642	0	0	-1.51396	0.350149	6095.54	17408.4
311.22163	606	606-2	HMDB0062434	(10E,12Z)-(9S)-9-Hydroperoxyoctadeca-10,12-dienoic acid	Lipids and lipid-like molecules	Fatty Acyls	Lineolic acids and derivatives	C14827	C18H32O4	-H	0.998304154328667	0.546162295665	0.967313048393667	0.527413983054686	**	3.70608	neg	1.6642	0	0	-1.51396	0.350149	6095.54	17408.4
311.22163	606	606-9	HMDB0040900	(±)-(E)-13-Hydroxy-10-oxo-11-octadecenoic acid	Lipids and lipid-like molecules	Fatty Acyls	Lineolic acids and derivatives		C18H32O4	-H	0.998304154328667	0.546162295665	0.967313048393667	0.527413983054686	**	3.70608	neg	1.6642	0	0	-1.51396	0.350149	6095.54	17408.4
311.22163	606	606-4	HMDB0004706	8(R)-Hydroperoxylinoleic acid	Lipids and lipid-like molecules	Fatty Acyls	Lineolic acids and derivatives	C14831	C18H32O4	-H	0.998304154328667	0.546162295665	0.967313048393667	0.527413983054686	**	3.70608	neg	1.6642	0	0	-1.51396	0.350149	6095.54	17408.4
311.22163	606	606-5	HMDB0006940	9(S)-HPODE	Lipids and lipid-like molecules	Fatty Acyls	Lineolic acids and derivatives	C14827	C18H32O4	-H	0.998304154328667	0.546162295665	0.967313048393667	0.527413983054686	**	3.70608	neg	1.6642	0	0	-1.51396	0.350149	6095.54	17408.4
311.22163	606	606-3	HMDB0003871	13-L-Hydroperoxylinoleic acid	Lipids and lipid-like molecules	Fatty Acyls	Lineolic acids and derivatives	C04717	C18H32O4	-H	0.998304154328667	0.546162295665	0.967313048393667	0.527413983054686	**	3.70608	neg	1.6642	0	0	-1.51396	0.350149	6095.54	17408.4
169.05819	364	364-1	HMDB0006899	Alanylglycine	Organic acids and derivatives	Carboxylic acids and derivatives	Amino acids, peptides, and analogues		C5H10N2O3	+Na					*	1.00257	pos	1.12669	0	0	-1.52082	0.348488	1243.64	3568.68
169.05819	364	364-2	HMDB0000641	L-Glutamine	Organic acids and derivatives	Carboxylic acids and derivatives	Amino acids, peptides, and analogues	C00064	C5H10N2O3	+Na					*	1.00257	pos	1.12669	0	0	-1.52082	0.348488	1243.64	3568.68
169.05819	364	364-3	HMDB0002031	Ureidoisobutyric acid	Organic acids and derivatives	Organic carbonic acids and derivatives	Ureas	C05100	C5H10N2O3	+Na					*	1.00257	pos	1.12669	0	0	-1.52082	0.348488	1243.64	3568.68
169.05819	364	364-4	HMDB0003423	D-Glutamine	Organic acids and derivatives	Carboxylic acids and derivatives	Amino acids, peptides, and analogues	C00819	C5H10N2O3	+Na					*	1.00257	pos	1.12669	0	0	-1.52082	0.348488	1243.64	3568.68
507.44076	859	859-1	HMDB0112154	FAHFA(16:1(9Z)/5-O-16:0)	Lipids and lipid-like molecules	Fatty Acyls	Fatty acids and conjugates		C32H60O4	-H	0.9979275255835	0.574426137530833	0.9564986656045	0.548299138182091	**	2.22127	neg	1.0335	0	0	-1.58201	0.334017	2181.47	6531
507.44076	859	859-2	HMDB0112155	FAHFA(16:1(9Z)/7-O-16:0)	Lipids and lipid-like molecules	Fatty Acyls	Fatty acids and conjugates		C32H60O4	-H	0.9979275255835	0.574426137530833	0.9564986656045	0.548299138182091	**	2.22127	neg	1.0335	0	0	-1.58201	0.334017	2181.47	6531
507.44076	859	859-3	HMDB0112156	FAHFA(16:1(9Z)/8-O-16:0)	Lipids and lipid-like molecules	Fatty Acyls	Fatty acids and conjugates		C32H60O4	-H	0.9979275255835	0.574426137530833	0.9564986656045	0.548299138182091	**	2.22127	neg	1.0335	0	0	-1.58201	0.334017	2181.47	6531
507.44076	859	859-4	HMDB0112157	FAHFA(16:1(9Z)/9-O-16:0)	Lipids and lipid-like molecules	Fatty Acyls	Fatty acids and conjugates		C32H60O4	-H	0.9979275255835	0.574426137530833	0.9564986656045	0.548299138182091	**	2.22127	neg	1.0335	0	0	-1.58201	0.334017	2181.47	6531
507.44076	859	859-5	HMDB0112158	FAHFA(16:1(9Z)/10-O-16:0)	Lipids and lipid-like molecules	Fatty Acyls	Fatty acids and conjugates		C32H60O4	-H	0.9979275255835	0.574426137530833	0.9564986656045	0.548299138182091	**	2.22127	neg	1.0335	0	0	-1.58201	0.334017	2181.47	6531
507.44076	859	859-6	HMDB0112159	FAHFA(16:1(9Z)/11-O-16:0)	Lipids and lipid-like molecules	Fatty Acyls	Fatty acids and conjugates		C32H60O4	-H	0.9979275255835	0.574426137530833	0.9564986656045	0.548299138182091	**	2.22127	neg	1.0335	0	0	-1.58201	0.334017	2181.47	6531
507.44076	859	859-7	HMDB0112160	FAHFA(16:1(9Z)/12-O-16:0)	Lipids and lipid-like molecules	Fatty Acyls	Fatty acids and conjugates		C32H60O4	-H	0.9979275255835	0.574426137530833	0.9564986656045	0.548299138182091	**	2.22127	neg	1.0335	0	0	-1.58201	0.334017	2181.47	6531
507.44076	859	859-8	HMDB0112161	FAHFA(16:1(9Z)/13-O-16:0)	Lipids and lipid-like molecules	Fatty Acyls	Fatty acids and conjugates		C32H60O4	-H	0.9979275255835	0.574426137530833	0.9564986656045	0.548299138182091	**	2.22127	neg	1.0335	0	0	-1.58201	0.334017	2181.47	6531
507.44076	859	859-9	HMDB0112174	FAHFA(16:1(9Z)/6-O-16:0)	Lipids and lipid-like molecules	Fatty Acyls	Fatty acids and conjugates		C32H60O4	-H	0.9979275255835	0.574426137530833	0.9564986656045	0.548299138182091	**	2.22127	neg	1.0335	0	0	-1.58201	0.334017	2181.47	6531
301.21663	575	575-1	HMDB0003598	Retinyl ester	Lipids and lipid-like molecules	Prenol lipids	Retinoids	C02075	C20H30O2	-H	0.998207962639333	0.527659948285833	0.972312926148833	0.512131182507142	**	2.22511	neg	1.74471	0	0	-1.70397	0.30694	5450.78	17758.5
301.21663	575	575-4	HMDB0036811	Isopimaric acid	Lipids and lipid-like molecules	Prenol lipids	Diterpenoids	C09118	C20H30O2	-H	0.998207962639333	0.527659948285833	0.972312926148833	0.512131182507142	**	2.22511	neg	1.74471	0	0	-1.70397	0.30694	5450.78	17758.5
301.21663	575	575-2	HMDB0035692	8,15-Isopimaradien-18-oic acid	Lipids and lipid-like molecules	Prenol lipids	Diterpenoids		C20H30O2	-H	0.998207962639333	0.527659948285833	0.972312926148833	0.512131182507142	**	2.22511	neg	1.74471	0	0	-1.70397	0.30694	5450.78	17758.5
301.21663	575	575-3	HMDB0038172	8,13-Abietadien-18-oic acid	Lipids and lipid-like molecules	Prenol lipids	Diterpenoids	C12077	C20H30O2	-H	0.998207962639333	0.527659948285833	0.972312926148833	0.512131182507142	**	2.22511	neg	1.74471	0	0	-1.70397	0.30694	5450.78	17758.5
297.24282	566	566-2	HMDB0011532	MG(15:0)	Lipids and lipid-like molecules	Glycerolipids	Monoradylglycerols		C18H36O4	-H2O-H	0.998353089001167	0.552204940684	0.975797855867833	0.53795297494244	**	0.495987	neg	1.96487	0	0	-1.73129	0.301182	6716.37	22300
297.24282	566	566-1	HMDB0072878	MG(i-15:0/0:0/0:0)	Lipids and lipid-like molecules	Glycerolipids	Monoradylglycerols		C18H36O4	-H2O-H	0.998353089001167	0.552204940684	0.975797855867833	0.53795297494244	**	0.495987	neg	1.96487	0	0	-1.73129	0.301182	6716.37	22300
297.24282	566	566-3	HMDB0031008	(+)-15,16-Dihydroxyoctadecanoic acid	Lipids and lipid-like molecules	Fatty Acyls	Fatty acids and conjugates		C18H36O4	-H2O-H	0.998353089001167	0.552204940684	0.975797855867833	0.53795297494244	**	0.495987	neg	1.96487	0	0	-1.73129	0.301182	6716.37	22300
297.24282	566	566-4	HMDB0059633	(9S,10S)-9,10-dihydroxyoctadecanoate	Lipids and lipid-like molecules	Fatty Acyls	Fatty acids and conjugates	C15988	C18H36O4	-H2O-H	0.998353089001167	0.552204940684	0.975797855867833	0.53795297494244	**	0.495987	neg	1.96487	0	0	-1.73129	0.301182	6716.37	22300
225.18512	393	393-2	HMDB0000521	FA(14:1)	Lipids and lipid-like molecules	Fatty Acyls	Fatty acids and conjugates		C14H26O2	-H	0.998318562240667	0.4637684534645	0.966730955666167	0.447585465563535	**	3.94027	neg	1.28889	0	0	-1.73148	0.301143	2898.54	9625.13
225.18512	393	393-1	HMDB0000499	5-Tetradecenoic acid	Lipids and lipid-like molecules	Fatty Acyls	Fatty acids and conjugates		C14H26O2	-H	0.998318562240667	0.4637684534645	0.966730955666167	0.447585465563535	**	3.94027	neg	1.28889	0	0	-1.73148	0.301143	2898.54	9625.13
225.18512	393	393-6	HMDB0031073	12-Methyl-13-tridecanolide	Phenylpropanoids and polyketides	Macrolides and analogues	Unclassified		C14H26O2	-H	0.998318562240667	0.4637684534645	0.966730955666167	0.447585465563535	**	3.94027	neg	1.28889	0	0	-1.73148	0.301143	2898.54	9625.13
225.18512	393	393-3	HMDB0005051	Tsuzuic acid	Lipids and lipid-like molecules	Fatty Acyls	Fatty acids and conjugates		C14H26O2	-H	0.998318562240667	0.4637684534645	0.966730955666167	0.447585465563535	**	3.94027	neg	1.28889	0	0	-1.73148	0.301143	2898.54	9625.13
225.18512	393	393-4	HMDB0010732	trans-Tetra-dec-2-enoic acid	Lipids and lipid-like molecules	Fatty Acyls	Fatty acids and conjugates		C14H26O2	-H	0.998318562240667	0.4637684534645	0.966730955666167	0.447585465563535	**	3.94027	neg	1.28889	0	0	-1.73148	0.301143	2898.54	9625.13
225.18512	393	393-5	HMDB0030921	(R)-14-Methyloxacyclotetradecan-2-one	Phenylpropanoids and polyketides	Macrolides and analogues	Unclassified		C14H26O2	-H	0.998318562240667	0.4637684534645	0.966730955666167	0.447585465563535	**	3.94027	neg	1.28889	0	0	-1.73148	0.301143	2898.54	9625.13
225.18512	393	393-14	HMDB0062248	9E-tetradecenoic acid	Lipids and lipid-like molecules	Fatty Acyls	Fatty acids and conjugates		C14H26O2	-H	0.998318562240667	0.4637684534645	0.966730955666167	0.447585465563535	**	3.94027	neg	1.28889	0	0	-1.73148	0.301143	2898.54	9625.13
225.18512	393	393-10	HMDB0037227	Citronellyl butyrate	Lipids and lipid-like molecules	Fatty Acyls	Fatty alcohol esters		C14H26O2	-H	0.998318562240667	0.4637684534645	0.966730955666167	0.447585465563535	**	3.94027	neg	1.28889	0	0	-1.73148	0.301143	2898.54	9625.13
225.18512	393	393-7	HMDB0034561	Houttuynin	Lipids and lipid-like molecules	Fatty Acyls	Fatty aldehydes	C16947	C14H26O2	-H	0.998318562240667	0.4637684534645	0.966730955666167	0.447585465563535	**	3.94027	neg	1.28889	0	0	-1.73148	0.301143	2898.54	9625.13
225.18512	393	393-8	HMDB0037188	Rhodinyl butyrate	Lipids and lipid-like molecules	Fatty Acyls	Fatty alcohol esters		C14H26O2	-H	0.998318562240667	0.4637684534645	0.966730955666167	0.447585465563535	**	3.94027	neg	1.28889	0	0	-1.73148	0.301143	2898.54	9625.13
225.18512	393	393-9	HMDB0037189	Rhodinyl isobutyrate	Lipids and lipid-like molecules	Fatty Acyls	Fatty alcohol esters		C14H26O2	-H	0.998318562240667	0.4637684534645	0.966730955666167	0.447585465563535	**	3.94027	neg	1.28889	0	0	-1.73148	0.301143	2898.54	9625.13
225.18512	393	393-11	HMDB0037228	Citronellyl isobutyrate	Lipids and lipid-like molecules	Fatty Acyls	Fatty alcohol esters		C14H26O2	-H	0.998318562240667	0.4637684534645	0.966730955666167	0.447585465563535	**	3.94027	neg	1.28889	0	0	-1.73148	0.301143	2898.54	9625.13
225.18512	393	393-12	HMDB0038056	delta-Tetradecalactone	Organoheterocyclic compounds	Lactones	Delta valerolactones		C14H26O2	-H	0.998318562240667	0.4637684534645	0.966730955666167	0.447585465563535	**	3.94027	neg	1.28889	0	0	-1.73148	0.301143	2898.54	9625.13
225.18512	393	393-13	HMDB0062243	7Z-tetradecenoic acid	Lipids and lipid-like molecules	Fatty Acyls	Fatty acids and conjugates		C14H26O2	-H	0.998318562240667	0.4637684534645	0.966730955666167	0.447585465563535	**	3.94027	neg	1.28889	0	0	-1.73148	0.301143	2898.54	9625.13
271.22678	514	514-1	HMDB0031078	Pentadecanal	Lipids and lipid-like molecules	Fatty Acyls	Fatty aldehydes	C01948	C15H30O	+FA-H					*	4.004	neg	2.8933	0	0	-1.92981	0.262463	11996.7	45708.1
271.22678	514	514-2	HMDB0031081	2-Pentadecanone	Organic oxygen compounds	Organooxygen compounds	Carbonyl compounds		C15H30O	+FA-H					*	4.004	neg	2.8933	0	0	-1.92981	0.262463	11996.7	45708.1
269.21159	508	508-1	HMDB0010733	3-Oxohexadecanoic acid	Lipids and lipid-like molecules	Fatty Acyls	Fatty acids and conjugates		C16H30O3	-H	0.998333655122667	0.4154741685765	0.967486181280833	0.401295703597161	**	2.33976	neg	1.56691	0	0	-1.93233	0.262006	3522.16	13443.1
269.21159	508	508-4	HMDB0030978	11-Oxohexadecanoic acid	Lipids and lipid-like molecules	Fatty Acyls	Fatty acids and conjugates		C16H30O3	-H	0.998333655122667	0.4154741685765	0.967486181280833	0.401295703597161	**	2.33976	neg	1.56691	0	0	-1.93233	0.262006	3522.16	13443.1
269.21159	508	508-2	HMDB0030972	8-Oxohexadecanoic acid	Lipids and lipid-like molecules	Fatty Acyls	Fatty acids and conjugates		C16H30O3	-H	0.998333655122667	0.4154741685765	0.967486181280833	0.401295703597161	**	2.33976	neg	1.56691	0	0	-1.93233	0.262006	3522.16	13443.1
269.21159	508	508-3	HMDB0030973	9-Oxohexadecanoic acid	Lipids and lipid-like molecules	Fatty Acyls	Fatty acids and conjugates		C16H30O3	-H	0.998333655122667	0.4154741685765	0.967486181280833	0.401295703597161	**	2.33976	neg	1.56691	0	0	-1.93233	0.262006	3522.16	13443.1
299.25828	573	573-2	HMDB0031040	2-Heptadecanone	Organic oxygen compounds	Organooxygen compounds	Carbonyl compounds		C17H34O	+FA-H					*	2.96352	neg	1.68923	0	0	-1.97454	0.254451	3927	15433.2
299.25828	573	573-1	HMDB0031039	Heptadecanal	Lipids and lipid-like molecules	Fatty Acyls	Fatty aldehydes		C17H34O	+FA-H					*	2.96352	neg	1.68923	0	0	-1.97454	0.254451	3927	15433.2
788.41743	4782	4782-1	HMDB0252925	L-Methioninamide, N-(5-amino-1-oxopentyl)-L-phenylalanyl-L-phenylalanyl-L-prolyl-N-methyl-L-leucyl-	Organic acids and derivatives	Peptidomimetics	Hybrid peptides		C40H59N7O6S	+Na	0.982875087478667	0.119182446312333	0.84896615733	0.0994491329063533	**	4.38469	pos	1.22838	3.7266e-288	2.12385e-287	-2.36012	0.194775	671.003	3445.02
188.03762	276	276-1	HMDB0030411	(2R,2'S)-Isobuteine	Organic acids and derivatives	Carboxylic acids and derivatives	Amino acids, peptides, and analogues		C7H13NO4S	-H2O-H	0.998402194027	0.319821224927	0.9748600810425	0.311282779794856	**	2.77363	neg	1.81531	0	0	-2.44599	0.183521	3005.81	16378.6
188.03762	276	276-2	HMDB0031200	2-Methyl-2-[(1-oxo-2-propenyl)amino]-1-propanesulfonic acid	Organic acids and derivatives	Organic sulfonic acids and derivatives	Organosulfonic acids and derivatives		C7H13NO4S	-H2O-H	0.998402194027	0.319821224927	0.9748600810425	0.311282779794856	**	2.77363	neg	1.81531	0	0	-2.44599	0.183521	3005.81	16378.6
810.43115	4937	4937-1	HMDB0253780	Kemptide	Organic acids and derivatives	Carboxylic acids and derivatives	Amino acids, peptides, and analogues		C32H61N13O9	+K	0.9739648572815	0.14666676738825	0.8750848434265	0.125004362258636	**	4.35247	pos	1.03324	4.3093e-259	2.17079e-258	-2.46543	0.181064	440.469	2432.67
854.45693	5206	5206-1	HMDB0257224	Rifametane	Phenylpropanoids and polyketides	Macrolactams	Unclassified		C44H60N4O12	+NH4	0.982197492670667	0.152226149002167	0.833933778009333	0.124686561062061	**	2.72677	pos	1.0689	2.54298e-276	1.37916e-275	-2.5109	0.175446	448.962	2558.97
126.10252	174	174-1	HMDB0031849	2-Ethylpyrazine	Organoheterocyclic compounds	Diazines	Pyrazines		C6H8N2	+NH4					*	0.39531	pos	1.1224	0	0	-2.80103	0.143485	389.905	2717.4
126.10252	174	174-2	HMDB0032971	2,3-Dimethylpyrazine	Organoheterocyclic compounds	Diazines	Pyrazines		C6H8N2	+NH4					*	0.39531	pos	1.1224	0	0	-2.80103	0.143485	389.905	2717.4
126.10252	174	174-3	HMDB0035248	2,6-Dimethylpyrazine	Organoheterocyclic compounds	Diazines	Pyrazines		C6H8N2	+NH4					*	0.39531	pos	1.1224	0	0	-2.80103	0.143485	389.905	2717.4
126.10252	174	174-4	HMDB0035289	2,5-Dimethylpyrazine	Organoheterocyclic compounds	Diazines	Pyrazines		C6H8N2	+NH4					*	0.39531	pos	1.1224	0	0	-2.80103	0.143485	389.905	2717.4
821.18672	5005	5005-1	HMDB0040541	Kaempferol 3-(2''-rhamnosyl-6''-acetylgalactoside) 7-rhamnoside	Phenylpropanoids and polyketides	Flavonoids	Flavonoid glycosides		C35H42O20	+K	0.978787623712	0.118411165855	0.856824789084	0.09930546494932	**	4.1233	pos	1.06546	2.04919e-273	1.10689e-272	-2.9161	0.132485	320.352	2418.02
799.17368	4863	4863-1	HMDB0038295	Apigenin 4'-[feruloyl-(->2)-glucuronyl-(1->2)-glucuronide]	Phenylpropanoids and polyketides	Flavonoids	Flavonoid glycosides		C37H34O20	+H	0.983024543121833	0.20058292285	0.870626343916667	0.17166830560139	**	2.58222	pos	1.06174	5.05993e-280	2.78918e-279	-2.97579	0.127115	303.128	2384.67
